# Supplementary material for: Unexpected worker mating and colony-founding in a superorganism
Source: Nat Commun. 2023 Sep 7;14:5499. doi: 10.1038/s41467-023-41198-6 (PMC10484907; doi:10.1038/s41467-023-41198-6)
Supplement: Supplementary file 4 — Supplementary Data 1-6 [file 41467_2023_41198_MOESM4_ESM.xlsx]

## Sheet: Data S1
Supplementary Data 1 Primers for microsatellite-based polymorphism analysis
Locus	Primer-F	Primer -R	References
BT08	F:AGAACCTCCGTATCCCTTCG	R:AGCCTACCCAGTGCTGAAAC	40
BT12	F:CACTTCTTGGCTGCACCTCTTC	R:TCTCCTTTCATTCCGTTCCACC	40
BT14	F:TGCCTGTATATGTGTGTACGTGC	R:ACTCTCGTTTTCGGGTTTCC	40
BT23	F:GCAACAGAAAATCGTCGGTAGTG	R:GCGGCAATAAAGCAATCGG	40
BT24	F:TCTTTCCGTTTTCCCCCTG	R:CACCCACTTACATACATACACGCTC	40
B11	F:GCAACGAAACTCGAAATCG	R:GTTCATCCAAGTTTCATCCG	39
B124	F:GCAACAGGTCGGGTTAGAG	R:CAGGATAGGGTAGGTAAGCAG	38
B126	F:GCTTGCTGGTGAATTGTGC	R:CGATTCTCTCGTGTACTCC	38

## Sheet: Data S2
Supplementary Data 2 Polymorphism analysis for each of eight microsatellite loci in bumble bees
30 queens, 124 workers, and 75 males from 12 different Bombus terrestris queen-produced colonies were PCR amplified with 8 microsatellite loci (Supplementary Data 1) and genotyped by using GeneMarker V2.2.0 software. Each locus was analysed using CERVUS 3.0. The average values for K, N, HObs, HExp and PIC across the 8 pairs of microsatellite primers were 11, 223.875, 0.319, 0.834 and 0.814 respec…
LOCUS	K	N	HObs	HExp	PIC	HW
B11	7	229	0.297	0.707	0.675	***
BT08	15	227	0.317	0.886	0.874	***
BT12	9	229	0.402	0.863	0.846	***
BT14	9	228	0.224	0.806	0.78	***
BT23	15	228	0.342	0.901	0.891	***
BT24	9	229	0.293	0.762	0.729	***
B124	16	210	0.362	0.915	0.906	DN
B126	8	211	0.313	0.833	0.809	***
Note : ***=Significant deviation at 0.1% level, DN = not implemented. K = number of alleles at the locus, N = number of individuals typed, HObs = Observed heterozygosity, HExp = Expected heterozygosity, PIC = Polymorphic information content and HW = Hardy-Weinberg equilibrium test.

## Sheet: Data S3
Supplementary Data 3 The sampling number of bumble bee workers from artificial insemination colonies
	Group A	Group B	Group C	Group D	Group E
Mother (Worker artificial insemination)	h-1	h-2	h-3	h-4	h-5
Father (drone)	h-1D	h-2D	h-3D	h-4D	h-5D
offspring	h-1F1Q1	h-2F1Q1	h-3F1Q1	h-4F1Q1	h-5F1Q1
	h-1F1Q2	h-2F1Q2	h-3F1Q2	h-4F1Q2	h-5F1Q2
	h-1F1Q3	h-2F1Q3	h-3F1D1	h-4F1Q3	h-5F1Q3
	h-1F1Q4	h-2F1D1	h-3F1D2	h-4F1Q4	h-5F1Q4
	h-1F1Q5	h-2F1D2	h-3F1D3	h-4F1D1	h-5F1Q5
	h-1F1Q6	h-2F1D3	h-3F1D4	h-4F1D2	h-5F1Q6
	h-1F1Q7	h-2F1D4	h-3F1D5	h-4F1D3	h-5F1Q7
	h-F1D1		h-3F1D6	h-4F1D4	h-5F1D1
	h-F1D2		h-3F1W1	h-4F1D5	h-5F1D2
	h-F1D3			h-4F1D6	h-5F1D3
				h-4F1D7	h-5F1D4
				h-4F1D8	h-5F1D5
				h-4F1D9	h-5F1D6
				h-4F1D10	h-5F1D7
				h-4F1D11	h-5F1W1
				h-4F1D12	h-5F1W2
				h-4F1W1	h-5F1W3
				h-4F1W2	h-5F1W4
				h-4F1W3	h-5F1W5
				h-4F1W4	h-5F1W6
				h-4F1W5	h-5F1W7
				h-4F1W6	h-5F1W8
				h-4F1W7	h-5F1W9
				h-4F1W8
				h-4F1W9
				h-4F1W10
Note : D = male; Q=queen; W=worker

## Sheet: Data S4
Supplementary Data 4 The average exclusion probability of first parent (E-1P), second parent (E-2P), and parent pair (E-PP) based on eight microsatellite loci
The genotypes of the two parents are unknown, the first parent exclusion rate of a single locus ranges from 0.301 to 0.685; the genotype of a parent is known, the exclusion rate of the second parent of a single locus is between 0.177-0.500; the genotypes of both parents were known, the parental exclusion rate of single locus ranged from 0.051 to 0.297. The cumulative exclusion probability of 8 mi…
LOCUS	E-1P	E-2P	E-PP
B11	0.685	0.5	0.297
BT08	0.375	0.23	0.08
BT12	0.44	0.28	0.117
BT14	0.55	0.373	0.188
BT23	0.338	0.203	0.065
BT24	0.623	0.443	0.25
B124	0.301	0.177	0.051
B126	0.509	0.337	0.162

## Sheet: Data S5
Supplementary Data 5 Microsatellite loci and paternity test results of five artificial insemination worker-produced colonies A, B, C, D and E
And “*”Indicates high confidence, “+” indicates low confidence, and “-” indicates the most likely candidate parent but uncertain parent-child relationship
Group A
Offspring ID	Loci number	Candidate mother ID	loci mismatching	LOD score	confidence	Candidate father ID	loci mismatching	LOD score	confidence
h-1F1Q1	8	h-1	0	6.74	*	h-1D	0	12.3	*
h-1F1Q2	8	h-1	0	4.75	+	h-1D	0	12.3	*
h-1F1Q3	8	h-1	1	-0.19	-	h-1D	0	12.99	*
h-1F1Q4	8	h-1	1	4.06	+	h-1D	0	12.99	*
h-1F1Q5	8	h-1	1	1.54	+	h-1D	0	12.99	*
h-1F1Q6	8	h-1	0	5.62	*	h-1D	0	12.3	*
h-1F1Q7	8	h-1	0	3.72	+	h-1D	0	12.3	*
h-1F1D1	8	h-1	0
h-1F1D2	8	h-1	0
h-1F1D3	8	h-1	0
Group B
Offspring ID	Loci number	Candidate mother ID	loci mismatching	LOD score	confidence	Candidate father ID	loci mismatching	LOD score	confidence
h-2F1Q1	8	h-2	0	10.93	*	h-2D	0	13.87	*
h-2F1Q2	8	h-2	0	12.33	*	h-2D	0	15.25	*
h-2F1Q3	8	h-2	0	9.94	*	h-2D	0	13.18	*
h-2F1D1	8	h-2	0	16.17	*	h-2D	8	-31.34	-
h-2F1D2	8	h-2	0	15.34	*	h-2D	6	-19.37	-
h-2F1D3	8	h-2	0	14.12	*	h-2D	8	-31.34	-
h-2F1D4	8	h-2	0	9.33	*	h-2D	6	-19.37	-
Group C
Offspring ID	Loci number	Candidate mother ID	loci mismatching	LOD score	confidence	Candidate father ID	loci mismatching	LOD score	confidence
h-3F1D1	8	h-3	0	10.73	*	h-3D	8	-31.34	-
h-3F1D2	8	h-3	0	10.82	*	h-3D	7	-25.63	-
h-3F1D3	8	h-3	0	10.74	*	h-3D	6	-19.63	-
h-3F1D4	8	h-3	0	11.26	*	h-3D	8	-31.34	-
h-3F1D5	8	h-3	0	11.26	*	h-3D	8	-31.34	-
h-3F1D6	8	h-3	0	10.82	*	h-3D	7	-21.63	-
h-3F1W1	8	h-3	0	6.57	*	h-3D	0	13.99	*
Group D
Offspring ID	Loci number	Candidate mother ID	loci mismatching	LOD score	confidence	Candidate father ID	loci mismatching	LOD score	confidence
h-4F1Q1	8	h-4	0	8.58	*	h-4D	0	11.52	*
h-4F1Q2	8	h-4	0	7.18	*	h-4D	0	11.52	*
h-4F1Q3	8	h-4	0	10.37	*	h-4D	0	12.21	*
h-4F1Q4	8	h-4	0	6	*	h-4D	0	11.52	*
h-4F1D1	8	h-4	0	12.36	*	h-4D	6	-19.9	-
h-4F1D2	7	h-4	0	11.22	*	h-4D	6	-22.42	-
h-4F1D3	8	h-4	0	12.97	*	h-4D	7	-6.34	-
h-4F1D4	7	h-4	0	9.03	*	h-4D	5	-15.98	-
h-4F1D5	8	h-4	0	12.65	*	h-4D	5	-13.44	-
h-4F1D6	8	h-4	0	12.49	*	h-4D	5	-13.44	-
h-4F1D7	8	h-4	0	9.37	*	h-4D	6	-19.88	-
h-4F1D8	8	h-4	0	8.8	*	h-4D	7	-26.34	-
h-4F1D9	8	h-4	0	12.35	*	h-4D	6	-19.88	-
h-4F1D10	8	h-4	6	-21.22	-	h-4D	7	-24.36	-
h-4F1D11	8	h-4	5	-16	-	h-4D	7	-24.36	-
h-4F1D12	8	h-4	0	10.51	*	h-4D	6	-19.9	-
h-4F1W1	7	h-4	0	6.61	*	h-4D	0	11.55	*
h-4F1W2	7	h-4	1	3.16	+	h-4D	0	10.37	*
h-4F1W3	8	h-4	0	8.81	*	h-4D	0	12.21	*
h-4F1W4	8	h-4	1	4.25	+	h-4D	0	12.9	*
h-4F1W5	8	h-4	0	8.53	*	h-4D	0	11.52	*
h-4F1W6	8	h-4	0	7.4	*	h-4D	0	12.21	*
h-4F1W7	8	h-4	1	4.3	+	h-4D	0	12.9	*
h-4F1W8	8	h-4	1	5	+	h-4D	0	12.9	*
h-4F1W9	6	h-4	0	7.45	*	h-4D	0	8.59	*
h-4F1W10	7	h-4	0	8.53	*	h-4D	0	9.68	*
Group E
Offspring ID	Loci number	Candidate mother ID	loci mismatching	LOD score	confidence	Candidate father ID	loci mismatching	LOD score	confidence
h-5F1Q1	8	h-10	0	7.27	*	h-5D	0	12.91	*
h-5F1Q2	8	h-10	0	5.53	*	h-5D	0	12.91	*
h-5F1Q3	8	h-10	0	7.23	*	h-5D	0	12.91	*
h-5F1Q4	8	h-10	0	4.76	+	h-5D	0	12.91	*
h-5F1Q5	8	h-10	0	7.02	*	h-5D	0	12.91	*
h-5F1Q6	8	h-10	0	7.21	*	h-5D	0	12.91	*
h-5F1Q7	8	h-10	0	7.27	*	h-5D	0	12.91	*
h-5F1D1	8	h-10	0	12.95	*	h-5D	7	-26.49	-
h-5F1D2	8	h-10	0	10.72	*	h-5D	7	-26.49	-
h-5F1D3	8	h-10	2	-0.67	-	h-5D	5	-15.11	-
h-5F1D4	8	h-10	0	9.57	*	h-5D	7	-26.49	-
h-5F1D5	8	h-10	0	9.64	*	h-5D	7	-26.49	-
h-5F1D6	8	h-10	0	10.65	*	h-5D	7	-26.49	-
h-5F1D7	8	h-10	0	10.97	*	h-5D	7	-26.49	-
h-5F1W1	8	h-10	0	4.84	+	h-5D	0	12.91	*
h-5F1W2	8	h-10	0	4.69	+	h-5D	0	12.91	*
h-5F1W3	8	h-10	0	7.99	*	h-5D	0	12.91	*
h-5F1W4	8	h-10	0	8.13	*	h-5D	0	12.91	*
h-5F1W5	8	h-10	0	6.99	*	h-5D	0	12.91	*
h-5F1W6	8	h-10	0	4.98	+	h-5D	0	12.91	*
h-5F1W7	8	h-10	0	8.06	*	h-5D	0	12.91	*
h-5F1W8	8	h-10	0	7.21	*	h-5D	0	12.91	*
h-5F1W9	7	h-10	0	6.67	*	h-5D	0	10.33	*

## Sheet: Data S6
Supplementary Data 6 Microsatellite genotypes of five artificial insemination worker-produced colonies A, B, C, D and E
Group A
Sample	B11	B11	BT08	BT08	BT12	BT12	BT14	BT14	BT23	BT23	BT24	BT24	B124	B124	BT126	BT126
h-1	159	169	171	169	140	142	148	152	181	185	196	206	243	251	174	174
h-1D	167	167	171	171	138	138	156	156	173	173	204	204	257	257	172	172
h-1F1Q1	159	167	171	169	138	140	148	156	173	181	196	204	243	257	172	174
h-1F1Q2	159	167	171	169	138	142	152	156	173	181	196	204	251	257	172	174
h-1F1Q3	159	167	171	169	138	142	152	156	173	181	196	204	251	257	172	172
h-1F1Q4	167	169	171	169	138	140	148	156	173	185	204	206	251	257	172	172
h-1F1Q5	167	169	171	169	138	140	152	156	173	185	204	206	251	257	172	172
h-1F1Q6	159	167	171	169	138	140	152	156	173	181	204	206	243	257	172	174
h-1F1Q7	159	167	171	169	138	140	152	156	173	185	196	204	243	257	172	174
h-1F1D1	171	171	173	173	140	140	151	151	195	195	204	204	241	241	176	176
h-1F1D2	159	159	169	169	142	142	148	148	185	185	196	196	251	251
h-1F1D3	169	169	169	169	140	140	148	148	185	185	206	206	243	243	174	174
Group B
Sample	B11	B11	BT08	BT08	BT12	BT12	BT14	BT14	BT23	BT23	BT24	BT24	B124	B124	BT126	BT126
h-2	165	167	175	186	134	142	152	152	175	181	198	204	251	255	172
h-2D	159	159	179	179	142	142	148	148	181	181	204	204	257	257	170
h-2F1D1	167	167	186	186	134	134	152	152	175	175	198	198	255	255	172
h-2F1D2	167	167	186	186	134	134	152	152	181	181	204	204	255	255	180
h-2F1D3	167	167	175	175	134	134	152	152	175	175	198	198	255	255	172
h-2F1D4	167	167	175	175	134	134	152	152	181	181	204	204	251	251	172
h-2F1Q1	159	167	175	179	134	142	148	152	181	181	198	204	255	257	170
h-2F1Q2	159	165	179	186	142	142	148	152	181	181	204	204	251	257	170
h-2F1Q3	159	165	175	179	134	142	148	152	175	181	198	204	251	257	170
Group C
Sample	B11	B11	BT08	BT08	BT12	BT12	BT14	BT14	BT23	BT23	BT24	BT24	B124	B124	BT126	BT126
h-3	159	159	169	184	126	142	151	156	185	195	196	196	243	243	172	176
h-3D	167	167	199	199	140	140	156	156	185	185	218	218	253	253	174	174
h-3F1D1	159	159	184	184	142	142	151	151	195	195	196	196	243	243	176	176
h-3F1D2	159	159	184	184	142	142	156	156	195	195	196	196	243	243	176	176
h-3F1D3	159	159	184	184	142	142	156	156	185	185	196	196	243	243	176	176
h-3F1D4	159	159	184	184	142	142	151	151	195	195	196	196	243	243	172	172
h-3F1D5	159	159	184	184	142	142	151	151	195	195	196	196	243	243	172	172
h-3F1D6	159	159	184	184	142	142	156	156	195	195	196	196	243	243	176	176
h-3F1W1	159	167	184	199	140	142	151	156	185	185	196	218	243	253	174	176
Group D
Sample	B11	B11	BT08	BT08	BT12	BT12	BT14	BT14	BT23	BT23	BT24	BT24	B124	B124	BT126	BT126
h-4	159	169	171	169	134	142	152	152	185	189	196	206	243	249	174	174
h-4D	163	163	171	171	140	140	152	152	181	181	204	204	249	249	178	178
h-4F1D1	169	169	169	169	142	142	152	152	185	185	206	206	249	249	174	174
h-4F1D10	163	163	194	194	134	134	150	150	185	185	212	212	251	251	172	172
h-4F1D11	163	163	194	194	134	134	159	159	185	185	212	212	243	243	170	170
h-4F1D12	169	169	169	169	134	134	152	152	185	185	196	196	249	249	174	174
h-4F1D2	169	169	169	169	134	134	152	152	189	189	206	206			174	174
h-4F1D3	169	169	169	169	142	142	152	152	189	189	206	206	243	243	174	174
h-4F1D4	159	159	169	169	134	134	152	152	185	185	206	206	249	249
h-4F1D5	169	169	171	171	142	142	152	152	189	189	196	196	249	249	174	174
h-4F1D6	169	169	171	171	134	134	152	152	185	185	206	206	249	249	174	174
h-4F1D7	159	159	171	171	134	134	152	152	185	185	196	196	243	243	174	174
h-4F1D8	159	159	169	169	134	134	152	152	185	185	196	196	243	243	174	174
h-4F1D9	159	159	171	171	142	142	152	152	189	189	206	206	243	243	174	174
h-4F1Q1	163	169	171	169	134	140	152	152	181	185	204	206	243	249	174	178
h-4F1Q2	163	169	171	169	134	140	152	152	181	185	196	204	243	249	174	178
h-4F1Q3	163	169	171	169	140	142	152	152	181	189	204	206	249	249	174	178
h-4F1Q4	159	163	171	169	134	140	152	152	181	185	196	204	243	249	174	178
h-4F1W1	159	163	171	169	134	140	152	152	181	185	204	206	249	249	178
h-4F1W2	163	169	171	169	134	140	152	152	181	189	204	206			178	178
h-4F1W3	163	169	171	169	134	140	152	152	181	185	204	206	249	249	174	178
h-4F1W4	159	163	171	169	140	142	152	152	181	189	204	206	249	249	178	178
h-4F1W5	159	163	171	169	134	140	152	152	181	189	204	206	243	249	174	178
h-4F1W6	163	169	171	169	134	140	152	152	181	185	196	204	249	249	174	178
h-4F1W7	163	169	171	169	140	142	152	152	181	185	204	206	249	249	178	178
h-4F1W8	163	169	171	169	134	140	152	152	181	189	204	206	249	249	178	178
h-4F1W9	163	169			140	142			181	189	204	206	243	249	174	178
h-4F1W10	163	169	171	169	140	142	152	152	181	189	204	206			174	178
Group E
Sample	B11	B11	BT08	BT08	BT12	BT12	BT14	BT14	BT23	BT23	BT24	BT24	B124	B124	BT126	BT126
h-5	159	167	169	184	126	138	176	156	185	195	196	196	243	257	176	176
h-5D	171	171	189	189	142	142	152	152	183	183	196	196	253	253	174	174
h-5F1D1	159	159	184	184	126	126	176	176	185	185	196	196	257	257	176	176
h-5F1D2	159	159	184	184	126	126	156	156	195	195	196	196	243	243	176	176
h-5F1D3	167	167	184	184	138	138	152	152	195	195	196	196	253	253	176	176
h-5F1D4	167	167	184	184	138	138	156	156	195	195	196	196	243	243	176	176
h-5F1D5	167	167	169	169	126	126	156	156	185	185	196	196	243	243	176	176
h-5F1D6	159	159	184	184	126	126	156	156	185	185	196	196	243	243	176	176
h-5F1D7	167	167	169	169	138	138	176	176	195	195	196	196	243	243	176	176
h-5F1Q1	167	171	184	189	126	142	152	176	183	185	196	196	253	257	174	176
h-5F1Q2	167	171	184	189	138	142	152	156	183	195	196	196	253	257	174	176
h-5F1Q3	159	171	169	189	126	142	152	176	183	185	196	196	243	253	174	176
h-5F1Q4	167	171	184	189	138	142	152	156	183	195	196	196	243	253	174	176
h-5F1Q5	159	171	169	189	138	142	152	176	183	195	196	196	243	253	174	176
h-5F1Q6	167	171	169	189	126	142	152	176	183	195	196	196	253	257	174	176
h-5F1Q7	167	171	184	189	126	142	152	176	183	185	196	196	253	257	174	176
h-5F1W1	167	171	169	189	126	142	152	156	183	185	196	196	243	253	174	176
h-5F1W2	167	171	184	189	138	142	152	156	183	185	196	196	243	253	174	176
h-5F1W3	159	171	169	189	126	142	152	176	183	185	196	196	253	257	174	176
h-5F1W4	159	171	184	189	126	142	152	176	183	185	196	196	253	257	174	176
h-5F1W5	167	171	184	189	138	142	152	176	183	185	196	196	253	257	174	176
h-5F1W6	167	171	184	189	126	142	152	156	183	185	196	196	243	253	174	176
h-5F1W7	159	171	169	189	126	142	152	176	183	195	196	196	253	257	174	176
h-5F1W8	167	171	169	189	126	142	152	176	183	195	196	196	253	257	174	176
h-5F1W9	159	171	184	189	126	142	152	176			196	196	243	253	174	176
Note : D = male; Q=queen; W=worker
