# Supplementary material for: Unexpected worker mating and colony-founding in a superorganism
Source: Nat Commun. 2023 Sep 7;14:5499. doi: 10.1038/s41467-023-41198-6 (PMC10484907; doi:10.1038/s41467-023-41198-6)
Supplement: Supplementary file 5 — Supplementary Data 7 [file 41467_2023_41198_MOESM5_ESM.xlsx]

## Sheet: Reproductive tissues
We collected 400 callow workers from a total of 100 different B. terrestris queen-right colonies and 200 callow gynes from a total of 50 different B. terrestris colonies and kept each bee in an individual cage.
Group	Treatment method	Group number	Mixed samples
Worker insemination group. The reproductive tissues of all bee samples were taken 24 hours after artificial insemination with sperm	The reproductive tissues of bee samples at four days post-eclosion were collected (each bee was kept in one cage, and artificially inseminated at three days post-eclosion)	W4-1	20 worker samples collected from 20 different colonies were mixed to produce a replicate, for a total of 4 biological replicates
		W4-2
		W4-3
		W4-4
	The reproductive tissues of bee samples at eight days post-eclosion were collected (each bee was kept in one cage and artificially inseminated at seven days post-eclosion)	W8-1	20 worker samples collected from 20 different colonies were mixed to produce a replicate, for a total of 4 biological replicates
		W8-2
		W8-3
		W8-4
Workers without artificial insemination group. The reproductive tissues of all bee samples were taken in the absence of treatment	The reproductive tissues of bee samples at two days post-eclosion were collected (No treatment)	WC2-1	20 worker samples collected from 20 different colonies were mixed to produce a replicate, for a total of 4 biological replicates
		WC2-2
		WC2-3
		WC2-4
	The reproductive tissues of bee samples at four days post-eclosion were collected (No treatment)	WC4-1	20 worker samples collected from 20 different colonies were mixed to produce a replicate, for a total of 4 biological replicates
		WC4-2
		WC4-3
		WC4-4
	The reproductive tissues of bee samples at eight days post-eclosion were collected (No treatment)	WC8-1	20 worker samples collected from 20 different colonies were mixed to produce a replicate, for a total of 4 biological replicates
		WC8-2
		WC8-3
		WC8-4
Queen insemination group The reproductive tissues of all bee samples were taken 24 hours after artificial insemination with sperm	The reproductive tissues of bee samples at four days post-eclosion were collected (each bee was kept in one cage and artificially inseminated at three days post-eclosion)	Q4-1	10 gyne samples collected from 10 different colonies were mixed to produce a replicate, for a total of 4 biological replicates
		Q4-2
		Q4-3
		Q4-4
	The reproductive tissues of bee samples at eight days post-eclosion were collected (each bee was kept in one cage and artificially inseminated at seven days post-eclosion)	Q8-1	10 gyne samples collected from 10 different colonies were mixed to produce a replicate, for a total of 4 biological replicates
		Q8-2
		Q8-3
		Q8-4
Queens without artificial insemination group The reproductive tissues of all bee samples were collected in the absence of treatment	The reproductive tissues of bee samples at two days post-eclosion were collected (No treatment)	QC2-1	10 gyne samples collected from 10 different colonies were mixed to produce a replicate, for a total of 4 biological replicates
		QC2-2
		QC2-3
		QC2-4
	The reproductive tissues of bee samples at four days post-eclosion were collected (No treatment)	QC4-1	10 gyne samples collected from 10 different colonies were mixed to produce a replicate, for a total of 4 biological replicates
		QC4-2
		QC4-3
		QC4-4
	The reproductive tissues of bee samples at eight days were collected (No treatment)	QC8-1	10 gyne samples collected from 10 different colonies were mixed to produce a replicate, for a total of 4 biological replicates
		QC8-2
		QC8-3
		QC8-4

## Sheet: Ovary, Brain and Fat body
We collected 240 callow workers from across 100 different B. terrestris queen-right colonies and 120 callow gynes were collected from 50 different B. terrestris colonies. Each sampled bee was kept in an individual cage.
Group		Treatment method		Group number	Tissues and mixed samples
Worker Artificial Insemination Group		Ovary Stage 1 (immature ovary with a thread-like appearance); each bee was kept in one cage for 3 days before artificial insemination, three tissues of all bee samples were taken 24 hours after treatment		Btwa-B1	5 samples collected from 5 different colonies were mixed to produce a replicate, with a total of 4 biological replicates each for ovary, brain, and fat body
				Btwa-B2
				Btwa-B3
				Btwa-B4
				Btwa-F1
				Btwa-F2
				Btwa-F3
				Btwa-F4
				Btwa-O1
				Btwa-O2
				Btwa-O3
				Btwa-O4
		Ovary Stage II (nutritive cell (i.e., nurse cell) larger than egg cell); each bee was kept in one cage for 4 days before artificial insemination, three tissues of all bee samples were taken 24 hours after treatment		Btwb-B1	5 samples collected from 5 different colonies were mixed to produce a replicate, with a total of 4 biological replicates each for ovary, brain, and fat body
				Btwb-B2
				Btwb-B3
				Btwb-B4
				Btwb-F1
				Btwb-F2
				Btwb-F3
				Btwb-F4
				Btwb-O1
				Btwb-O2
				Btwb-O3
				Btwb-O4
		Ovary Stage IV (mature egg, observed after laying eggs); each bee was kept in one cage for 7 days before treatment; after treatment, each of three bees was individually tagged and kept in one box, and monitored with an infrared camera for egg-laying, three tissues were collected within 24 hours of oviposition		Btwc-B1	5 samples collected from 5 different colonies were mixed to produce a replicate, with a total of 4 biological replicates each for ovary, brain, and fat body
				Btwc-B2
				Btwc-B3
				Btwc-B4
				Btwc-F1
				Btwc-F2
				Btwc-F3
				Btwc-F4
				Btwc-O1
				Btwc-O2
				Btwc-O3
				Btwc-O4
Worker Control I (artificial insemination treatment only)		Ovary Stage 1 (immature ovary with a thread-like appearance); each bee was kept in one cage for 3 days before artificial insemination, three tissues of all bee samples were taken 24 hours after treatment		BtwCⅠa-B1	5 samples collected from 5 different colonies were mixed to produce a replicate, with a total of 4 biological replicates each for ovary, brain, and fat body
				BtwCⅠa-B2
				BtwCⅠa-B3
				BtwCⅠa-B4
				BtwCⅠa-F1
				BtwCⅠa-F2
				BtwCⅠa-F3
				BtwCⅠa-F4
				BtwCⅠa-O1
				BtwCⅠa-O2
				BtwCⅠa-O3
				BtwCⅠa-O4
		Ovary Stage II (nutritive cell (i.e., nurse cell) larger than egg cell); each bee was kept in one cage for 4 days before artificial insemination, three tissues of all bee samples were taken 24 hours after treatment		BtwCⅠb-B1	5 samples collected from 5 different colonies were mixed to produce a replicate, with a total of 4 biological replicates each for ovary, brain, and fat body
				BtwCⅠb-B2
				BtwCⅠb-B3
				BtwCⅠb-B4
				BtwCⅠb-F1
				BtwCⅠb-F2
				BtwCⅠb-F3
				BtwCⅠb-F4
				BtwCⅠb-O1
				BtwCⅠb-O2
				BtwCⅠb-O3
				BtwCⅠb-O4
		Ovary Stage IV (mature egg, observed after laying eggs); each bee was kept in one cage for 7 days before treatment; after treatment, each of three bees was individually tagged and kept in one box, and monitored with an infrared camera for egg-laying, three tissues were collected within 24 hours of oviposition		BtwCⅠc-B1	5 samples collected from 5 different colonies were mixed to produce a replicate, with a total of 4 biological replicates each for ovary, brain, and fat body
				BtwCⅠc-B2
				BtwCⅠc-B3
				BtwCⅠc-B4
				BtwCⅠc-F1
				BtwCⅠc-F2
				BtwCⅠc-F3
				BtwCⅠc-F4
				BtwCⅠc-O1
				BtwCⅠc-O2
				BtwCⅠc-O3
				BtwCⅠc-O4
Worker Control II (artificial insemination with diluent only)		Ovary Stage 1 (immature ovary with a thread-like appearance); each bee was kept in one cage for 3 days before artificial insemination, three tissues of all bee samples were taken 24 hours after treatment		BtwCⅡa-B1	5 samples collected from 5 different colonies were mixed to produce a replicate, with a total of 4 biological replicates each for ovary, brain, and fat body
				BtwCⅡa-B2
				BtwCⅡa-B3
				BtwCⅡa-B4
				BtwCⅡa-F1
				BtwCⅡa-F2
				BtwCⅡa-F3
				BtwCⅡa-F4
				BtwCⅡa-O1
				BtwCⅡa-O2
				BtwCⅡa-O3
				BtwCⅡa-O4
		Ovary Stage II (nutritive cell (i.e., nurse cell) larger than egg cell); each bee was kept in one cage for 4 days before artificial insemination, three tissues of all bee samples were taken 24 hours after treatment		BtwCⅡb-B1	5 samples collected from 5 different colonies were mixed to produce a replicate, with a total of 4 biological replicates each for ovary, brain, and fat body
				BtwCⅡb-B2
				BtwCⅡb-B3
				BtwCⅡb-B4
				BtwCⅡb-F1
				BtwCⅡb-F2
				BtwCⅡb-F3
				BtwCⅡb-F4
				BtwCⅡb-O1
				BtwCⅡb-O2
				BtwCⅡb-O3
				BtwCⅡb-O4
		Ovary Stage IV (mature egg, observed after laying eggs); each bee was kept in one cage for 7 days before treatment; after treatment, each of three bees was individually tagged and kept in one box, and monitored with an infrared camera for egg-laying, three tissues were collected within 24 hours of oviposition		BtwCⅡc-B1	5 samples collected from 5 different colonies were mixed to produce a replicate, with a total of 4 biological replicates each for ovary, brain, and fat body
				BtwCⅡc-B2
				BtwCⅡc-B3
				BtwCⅡc-B4
				BtwCⅡc-F1
				BtwCⅡc-F2
				BtwCⅡc-F3
				BtwCⅡc-F4
				BtwCⅡc-O1
				BtwCⅡc-O2
				BtwCⅡc-O3
				BtwCⅡc-O4
Worker Control III (no treatment)		Ovary Stage 1 (immature ovary with a thread-like appearance); each bee was kept in one cage for 4 days, after which three tissues of all bee samples were taken		BtwCⅢa-B1	5 samples collected from 5 different colonies were mixed to produce a replicate, with a total of 4 biological replicates each for ovary, brain, and fat body
				BtwCⅢa-B2
				BtwCⅢa-B3
				BtwCⅢa-B4
				BtwCⅢa-F1
				BtwCⅢa-F2
				BtwCⅢa-F3
				BtwCⅢa-F4
				BtwCⅢa-O1
				BtwCⅢa-O2
				BtwCⅢa-O3
				BtwCⅢa-O4
		Ovary Stage II (nutritive cell (i.e., nurse cell) larger than egg cell); each bee was kept in one cage for 5 days, after which three tissues of all bee samples were taken		BtwCⅢb-B1	5 samples collected from 5 different colonies were mixed to produce a replicate, with a total of 4 biological replicates each for ovary, brain, and fat body
				BtwCⅢb-B2
				BtwCⅢb-B3
				BtwCⅢb-B4
				BtwCⅢb-F1
				BtwCⅢb-F2
				BtwCⅢb-F3
				BtwCⅢb-F4
				BtwCⅢb-O1
				BtwCⅢb-O2
				BtwCⅢb-O3
				BtwCⅢb-O4
		Ovary Stage IV (mature egg, observed after laying eggs); each bee was kept in one cage for 7 days; after this, each of three bees was individually tagged and kept in one box, and monitored with an infrared camera for egg-laying, three tissues were collected within 24 hours of oviposition		BtwCⅢc-B1	5 samples collected from 5 different colonies were mixed to produce a replicate, with a total of 4 biological replicates each for ovary, brain, and fat body
				BtwCⅢc-B2
				BtwCⅢc-B3
				BtwCⅢc-B4
				BtwCⅢc-F1
				BtwCⅢc-F2
				BtwCⅢc-F3
				BtwCⅢc-F4
				BtwCⅢc-O1
				BtwCⅢc-O2
				BtwCⅢc-O3
				BtwCⅢc-O4
Queen Artificial Insemination Group		Ovary Stage 1 (immature ovary with a thread-like appearance); each bee was kept in one cage for 4 days before artificial insemination, three tissues of all bee samples were taken 24 hours after treatment		BtQa-B1-1	5 samples collected from 5 different colonies were mixed to produce a replicate, with a total of 4 biological replicates each for ovary, brain, and fat body
				BtQa-B2-1
				BtQa-B3-1
				BtQa-B4-1
				BtQa-F1-1
				BtQa-F2-1
				BtQa-F3-1
				BtQa-F4-1
				BtQa-O1-1
				BtQa-O2-1
				BtQa-O3-1
				BtQa-O4-1
		Ovary Stage II (nutritive cell (i.e., nurse cell) larger than egg cell); each bee was kept in one cage for 5 days before artificial insemination, three tissues of all bee samples were taken 24 hours after treatment		BtQb-B1	5 samples collected from 5 different colonies were mixed to produce a replicate, with a total of 4 biological replicates each for ovary, brain, and fat body
				BtQb-B2
				BtQb-B3
				BtQb-B4
				BtQb-F1
				BtQb-F2
				BtQb-F3
				BtQb-F4
				BtQb-O1
				BtQb-O2
				BtQb-O3
				BtQb-O4
		Ovary Stage IV (mature egg, observed after laying eggs); each bee was kept in one cage for 7 days before treatment; after treatment, each of three bees was individually tagged and kept in one box, and monitored with an infrared camera for egg-laying, three tissues were collected within 24 hours of oviposition		BtQc-B1	5 samples collected from 5 different colonies were mixed to produce a replicate, with a total of 4 biological replicates each for ovary, brain, and fat body
				BtQc-B2
				BtQc-B3
				BtQc-B4
				BtQc-F1
				BtQc-F2
				BtQc-F3
				BtQc-F4
				BtQc-O1
				BtQc-O2
				BtQc-O3
				BtQc-O4
Queen Control Group		Ovary Stage 1 (immature ovary with a thread-like appearance); each bee was kept in one cage for 5 days, after which three tissues of all bee samples were taken		BtQCa-B1	5 samples collected from 5 different colonies were mixed to produce a replicate, with a total of 4 biological replicates each for ovary, brain, and fat body
				BtQCa-B2
				BtQCa-B3
				BtQCa-B4
				BtQCa-F1
				BtQCa-F2
				BtQCa-F3
				BtQCa-F4
				BtQCa-O1
				BtQCa-O2
				BtQCa-O3
				BtQCa-O4
		Ovary Stage II (nutritive cell (i.e., nurse cell) larger than egg cell); each bee was kept in one cage for 6 days, after which three tissues of all bee samples were taken		BtQCb-B1	5 samples collected from 5 different colonies were mixed to produce a replicate, with a total of 4 biological replicates each for ovary, brain, and fat body
				BtQCb-B2
				BtQCb-B3
				BtQCb-B4
				BtQCb-F1
				BtQCb-F2
				BtQCb-F3
				BtQCb-F4
				BtQCb-O1
				BtQCb-O2
				BtQCb-O3
				BtQCb-O4
		Ovary Stage IV (mature egg, observed after laying eggs); each bee was kept in one cage for 7 days; after this, each of three bees was individually tagged and kept in one box, and monitored with an infrared camera for egg-laying, three tissues were collected within 24 hours of oviposition		BtQCc-B1	5 samples collected from 5 different colonies were mixed to produce a replicate, with a total of 4 biological replicates each for ovary, brain, and fat body
				BtQCc-B2
				BtQCc-B3
				BtQCc-B4
				BtQCc-F1
				BtQCc-F2
				BtQCc-F3
				BtQCc-F4
				BtQCc-O1
				BtQCc-O2
				BtQCc-O3
				BtQCc-O4
