# Supplementary material for: Unexpected worker mating and colony-founding in a superorganism
Source: Nat Commun. 2023 Sep 7;14:5499. doi: 10.1038/s41467-023-41198-6 (PMC10484907; doi:10.1038/s41467-023-41198-6)
Supplement: Supplementary file 6 — Supplementary Data 8 [file 41467_2023_41198_MOESM6_ESM.xlsx]

## Sheet: Data_S8a_index
Supplementary Data 8: Output files for gene count estimation, differential gene expression analysis, and GO term enrichment analysis of inseminated and control bumblebee castes.
Manuscript name: Unexpected worker mating and colony-founding in a superorganism.
Author list: Mingsheng Zhuang, Thomas J Colgan, Yulong Guo, Zhengyi Zhang, Fugang Liu, Zhongyan Xia, Xueyan Dai, Zhihao Zhang, Yuanjian Li, Liuhao Wang, Jin Xu, Yueqin Guo, Yingping Qu, Jun Yao, Huipeng Yang, Fan Yang, Xiaoying Li, Jun Guo, Mark JF Brown, and Jilian Li.
Supplementary Data 8a: Index of outputs from transcriptomic-based analyses, including gene-level counts, differential gene expression analysis, and Gene Ontology (GO) term enrichment analysis.
Sheet title	Sheet Content
Data_S8a	Index
Data_S8b	Raw gene-level counts (reproductive tissues)
Data_S8c	Raw gene-level counts (brain)
Data_S8d	Raw gene-level counts (fat body)
Data_S8e	Raw gene-level counts (ovaries)
Data_S8f	Differential expression analysis - worker (reproductive tissues)
Data_S8g	Differential expression analysis - worker (brain)
Data_S8h	Differential expression analysis - worker (fat body)
Data_S8i	Differential expression analysis - worker (ovaries)
Data_S8j	Differential expression analysis - queen (reproductive tissues)
Data_S8k	Differential expression analysis - queen (brain)
Data_S8l	Differential expression analysis - queen (fat body)
Data_S8m	Differential expression analysis - queen (ovaries)
Data_S8n	GO term enrichment analysis - worker (reproductive tissues)
Data_S8o	GO term enrichment analysis - queen (reproductive tissues)
Data_S8p	GO term enrichment analysis - worker (brain)
Data_S8q	GO term enrichment analysis - worker (fat body)
Data_S8r	GO term enrichment analysis - worker (ovaries)

## Sheet: Data_S8b_rep_tissues
Supplementary Data 8: Output files for gene count estimation, differential gene expression analysis, and GO term enrichment analysis of inseminated and control bumblebee castes.
Manuscript name: Unexpected worker mating and colony-founding in a superorganism.
Author list: Mingsheng Zhuang, Thomas J Colgan, Yulong Guo, Zhengyi Zhang, Fugang Liu, Zhongyan Xia, Xueyan Dai, Zhihao Zhang, Yuanjian Li, Liuhao Wang, Jin Xu, Yueqin Guo, Yingping Qu, Jun Yao, Huipeng Yang, Fan Yang, Xiaoying Li, Jun Guo, Mark JF Brown, and Jilian Li.
Supplementary Data 8b: Gene-level estimates calculcated by STAR fior all bumblebee worker and queen reproductive tissues.
Locus	B1	B10	B11	B12	B13	B14	B15	B16	B17	B18	B19	B2	B20	B21	B22	B23	B24	B25	B26	B27	B28	B29	B3	B30	B31	B32	B33	B34	B35	B36	B37	B38	B39	B4	B40	B5	B6	B7	B8	B9
Def	129	85	50	1391	163151	176228	231765	179783	68889	44150	165275	26237	18420	85	236	83	61	19	254	77	851	163460	68	132851	312468	218142	970	1116	57	41	91581	203	302	46	198	30697	37119	53424	51734	47
ENSRNA049756369	0	0	0	0	0	1	3	0	1	0	0	0	0	0	1	0	0	0	0	0	0	1	0	0	3	2	0	0	0	0	0	0	0	2	0	0	0	0	0	0
ENSRNA049756370	0	0	0	0	0	0	0	1	8	5	0	0	2	0	0	0	4	1	0	0	0	0	0	1	1	0	0	0	0	0	0	0	0	0	0	1	0	0	0	1
ENSRNA049756374	2	0	0	1	0	0	1	2	5	1	4	0	1	1	1	2	1	1	0	3	0	0	0	0	1	5	0	0	1	0	26	0	0	0	0	0	3	4	1	0
ENSRNA049756375	0	0	0	0	0	0	0	1	0	0	0	0	0	0	0	0	0	0	0	0	0	0	2	0	0	0	1	0	0	2	0	0	0	0	0	0	2	4	2	0
ENSRNA049756380	2	1	0	0	0	0	0	0	1	2	0	1	0	1	0	0	1	0	0	0	0	0	3	1	0	0	1	2	6	2	0	0	0	1	0	1	1	3	0	0
ENSRNA049756382	0	0	2	0	0	1	6	1	2	0	0	0	0	2	0	0	0	3	2	2	2	0	0	2	3	1	0	3	2	2	0	0	1	0	1	1	0	0	0	3
ENSRNA049756385	0	3	1	1	2	1	0	0	3	0	9	0	7	4	2	3	0	0	0	0	0	0	2	1	0	1	5	4	3	0	0	3	0	3	1	6	3	1	2	0
ENSRNA049756387	1	3	0	0	2	0	4	2	4	0	1	2	3	3	0	0	0	1	0	1	3	5	3	1	1	1	0	1	1	0	0	0	0	2	0	2	2	3	0	0
ENSRNA049756388	3	12	11	6	11	11	13	3	2	0	0	2	4	0	0	0	0	3	1	6	9	2	1	0	3	6	0	0	0	2	0	9	10	0	15	2	0	2	2	10
ENSRNA049756389	0	0	0	0	0	0	0	2	2	1	1	0	1	0	1	1	0	2	0	1	1	0	0	0	1	2	0	0	0	0	0	0	0	0	0	0	0	0	0	0
ENSRNA049756390	2	0	0	0	0	0	0	0	9	0	9	0	9	0	2	5	1	0	0	0	0	0	0	2	0	0	2	0	0	0	27	0	0	2	0	0	1	1	4	0
ENSRNA049756392	0	0	0	0	0	0	0	0	0	0	0	2	0	0	0	0	0	0	1	0	0	0	0	0	0	1	0	0	0	0	0	1	2	1	0	0	2	0	2	1
ENSRNA049756395	4	26	19	9	18	15	17	1	40	67	88	113	128	46	104	88	38	3	0	10	4	3	100	0	2	5	87	17	49	34	77	11	10	96	16	35	54	113	46	22
ENSRNA049756399	4	3	4	3	0	2	2	2	1	2	0	0	0	0	4	0	0	3	4	1	4	0	0	0	0	1	0	1	0	0	0	1	1	0	1	1	0	0	0	2
ENSRNA049756401	62	25	42	42	23	29	26	42	45	28	55	21	26	73	41	38	43	70	87	38	29	41	62	46	33	43	26	56	40	31	7	30	28	48	23	39	23	38	52	27
ENSRNA049756402	0	0	0	1	0	0	0	0	4	0	0	0	1	0	0	0	0	0	0	0	0	0	2	0	0	0	4	4	0	2	0	0	0	0	0	2	3	0	1	0
ENSRNA049756404	2	0	1	0	0	0	1	0	0	1	1	0	0	0	0	0	0	0	0	0	0	1	0	1	2	0	0	0	2	0	0	1	0	0	0	0	0	0	0	0
ENSRNA049756405	44	21	19	11	29	40	42	56	0	2	4	0	2	1	3	1	0	24	29	10	19	38	0	35	40	41	0	2	4	0	10	14	15	0	24	1	0	0	3	14
ENSRNA049756406	5	0	2	4	2	2	1	7	6	2	1	1	0	0	0	0	0	7	3	8	2	6	0	9	13	11	1	0	4	2	0	4	0	0	4	5	3	3	1	2
ENSRNA049756408	2	4	8	3	1	6	4	9	14	20	3	0	8	7	5	4	2	10	21	8	5	6	3	6	7	16	0	3	4	7	2	3	0	5	1	6	10	4	6	5
ENSRNA049756409	68	23	29	24	37	25	33	96	3	2	10	6	6	4	4	0	7	66	69	43	23	61	7	73	52	76	3	15	17	6	30	34	26	3	35	7	14	16	3	34
ENSRNA049756411	14	1	3	6	1	11	1	8	17	6	9	0	29	7	4	2	5	10	12	9	4	6	0	6	23	5	3	9	4	1	192	6	1	7	2	0	2	6	7	1
ENSRNA049756412	1	0	0	0	0	0	0	0	0	0	0	1	0	0	1	2	1	1	1	0	0	0	0	0	0	3	1	0	0	0	3	0	0	2	0	2	0	0	0	1
ENSRNA049756416	11	5	3	5	6	2	3	10	29	21	10	17	32	33	28	24	43	11	10	1	5	2	13	4	10	6	26	22	29	49	0	7	2	17	22	23	24	7	20	9
ENSRNA049756417	1	3	1	6	2	0	1	0	14	6	2	4	8	11	5	9	7	5	2	1	0	3	4	1	0	2	4	10	6	10	0	2	2	4	0	1	3	8	7	3
ENSRNA049756419	6	12	4	7	3	3	6	5	2	2	16	7	5	7	6	2	10	3	1	1	6	3	0	0	2	11	1	1	5	0	0	2	4	4	1	5	3	3	2	7
ENSRNA049756420	1	2	0	0	2	2	0	2	0	0	3	0	0	0	1	0	1	3	2	1	0	1	2	1	2	4	0	0	2	3	5	3	1	0	1	0	0	3	0	4
ENSRNA049756422	0	0	0	0	0	0	0	0	2	4	3	0	8	0	2	1	1	0	0	0	0	0	5	0	1	1	1	1	5	0	0	0	0	1	0	2	1	1	1	0
ENSRNA049756427	0	0	1	1	0	1	0	0	1	0	2	0	0	1	0	0	0	0	0	2	2	0	0	0	1	0	0	3	0	1	0	0	0	0	1	1	0	0	0	0
ENSRNA049756428	0	2	0	4	3	4	2	4	2	2	2	3	1	6	3	2	3	2	2	3	2	1	2	3	3	2	1	5	1	3	2	2	2	2	4	0	5	6	1	0
ENSRNA049756429	0	0	3	1	0	0	0	0	3	0	3	4	4	3	2	2	5	0	0	0	0	0	3	0	1	0	1	0	5	0	10	0	0	2	2	1	2	0	0	1
ENSRNA049756431	14	6	14	5	2	7	3	8	27	8	10	4	9	8	13	17	31	15	6	7	3	6	8	10	5	7	10	3	3	6	230	2	5	16	2	10	5	3	11	7
ENSRNA049756432	0	0	0	0	1	0	0	0	0	3	3	0	0	0	0	4	1	0	0	0	0	0	0	0	0	0	0	3	1	0	0	0	0	1	0	4	5	6	1	0
ENSRNA049756433	1	0	0	0	0	0	0	0	0	0	2	2	2	0	0	2	0	0	0	0	0	0	0	0	0	0	1	0	2	1	0	0	0	0	0	1	0	1	0	0
ENSRNA049756434	6	3	0	4	3	4	2	7	94	42	48	7	55	37	12	24	9	2	4	3	1	5	8	1	1	3	5	16	12	1	82	0	0	34	0	22	15	37	13	1
ENSRNA049756435	3	0	2	0	0	1	0	1	1	4	0	0	9	0	0	1	0	1	2	0	0	2	0	0	5	2	0	0	0	0	0	0	0	0	5	3	1	0	0	1
ENSRNA049756436	0	0	0	0	0	0	0	1	8	1	3	7	7	6	3	4	10	0	0	0	0	1	4	0	4	0	0	7	5	6	0	3	1	1	0	5	5	2	4	5
ENSRNA049756437	0	0	0	1	0	0	0	0	2	1	7	2	7	4	0	1	3	0	0	1	0	1	1	0	1	0	0	3	1	2	0	0	0	8	1	3	3	2	1	0
ENSRNA049756438	0	0	0	0	2	0	0	0	0	0	0	0	2	1	1	2	1	0	0	1	1	0	1	0	0	0	1	0	1	6	0	5	2	0	0	0	0	2	1	0
ENSRNA049756439	0	0	0	0	0	1	0	0	0	0	1	0	0	0	0	0	0	1	0	0	0	1	0	2	0	2	0	0	0	0	1	2	0	0	0	0	0	3	1	0
ENSRNA049756441	20	13	5	9	7	7	2	3	3	2	2	6	4	8	1	0	0	8	2	11	4	3	0	2	14	9	0	6	0	2	48	4	0	0	5	2	0	2	0	4
ENSRNA049756443	0	0	0	0	0	0	0	0	4	1	2	4	1	0	1	0	0	2	0	2	0	0	1	1	0	0	0	1	0	0	0	0	0	0	0	2	3	0	0	0
ENSRNA049756444	0	1	0	1	0	0	1	4	0	0	7	1	5	0	0	0	1	1	0	1	0	0	0	0	4	1	1	1	0	0	0	0	2	0	0	1	4	0	1	0
ENSRNA049756446	1	0	0	0	0	0	2	0	2	0	1	0	3	0	0	3	0	0	2	2	0	0	0	0	1	0	0	0	0	0	11	0	0	0	0	2	2	1	3	0
ENSRNA049756447	3378	562	967	1118	1405	892	983	1243	13765	5857	5554	10348	21497	7126	7743	7108	7581	950	864	919	916	1146	6669	615	1672	1749	12447	7701	4772	6201	55278	540	565	7126	1215	5822	5741	5666	4455	699
ENSRNA049756448	4	0	1	3	3	0	0	0	1	2	7	3	2	8	2	3	6	3	0	4	2	0	4	0	1	0	8	3	3	1	90	0	0	6	0	0	1	3	1	2
ENSRNA049756451	2	0	1	2	0	1	0	1	1	0	0	1	0	0	0	0	0	2	2	0	0	0	0	1	0	0	0	0	0	0	0	0	0	0	1	0	0	0	0	0
ENSRNA049756454	33	3	6	6	1	3	3	1	16	9	3	0	87	2	0	3	0	9	3	6	4	4	3	2	8	2	0	1	1	2	159	2	3	2	8	1	3	4	2	9
ENSRNA049756456	1	3	0	4	0	1	3	8	0	1	0	0	0	0	0	0	0	4	3	1	1	1	0	0	4	4	0	0	1	0	0	2	3	0	1	1	0	1	0	1
ENSRNA049756457	0	0	0	0	0	0	1	0	1	0	0	0	1	2	0	0	0	3	0	0	0	1	1	0	0	2	0	0	0	0	0	1	1	0	0	0	0	0	1	1
ENSRNA049756460	0	1	0	0	0	0	0	0	8	2	4	0	7	0	10	2	0	1	0	0	1	0	0	0	0	1	2	0	2	7	5	1	4	3	0	1	5	1	8	0
ENSRNA049756461	0	1	0	0	1	1	0	2	0	1	0	1	2	1	0	1	0	2	4	1	2	1	0	3	1	1	0	0	0	0	0	1	0	2	0	0	0	0	0	0
ENSRNA049756462	1996	247	534	638	996	494	537	551	13401	3346	2921	3231	16017	3344	3559	3390	3319	388	497	521	520	689	3659	236	696	1148	3092	5702	3342	4046	43627	273	285	3327	753	3431	3069	4270	2931	356
ENSRNA049756464	1	0	1	1	0	0	0	2	0	0	0	2	0	4	0	0	0	0	0	0	2	0	5	2	0	0	0	2	0	1	0	2	0	0	0	1	1	1	1	0
ENSRNA049756465	6	5	6	9	27	3	6	2	12	2	11	5	14	7	20	4	5	22	13	27	19	3	1	8	11	9	4	6	2	0	23	2	3	3	11	3	3	2	4	2
ENSRNA049756468	0	0	0	0	0	0	0	0	2	0	0	0	3	0	0	0	0	0	0	0	0	0	0	0	0	0	0	0	0	0	8	0	0	0	0	0	0	0	0	0
ENSRNA049756469	0	1	0	0	0	0	1	6	2	1	1	0	6	0	3	1	0	1	2	5	0	1	0	0	3	0	0	0	3	0	1	0	0	1	0	4	0	3	1	1
ENSRNA049756470	0	1	0	0	2	1	0	2	0	0	0	0	0	1	1	2	0	3	0	4	1	0	0	1	1	0	0	0	0	0	0	0	1	0	2	0	1	0	2	3
ENSRNA049756475	652	63	137	173	203	128	152	183	57286	6187	4577	1552	82707	3722	2465	2853	3069	129	160	165	146	224	2240	101	427	370	2622	2585	1511	1931	10390	108	100	1869	201	2950	2621	3016	3606	107
ENSRNA049756476	2	1	1	0	1	1	1	2	2	5	0	1	1	1	1	3	7	0	1	0	0	1	0	2	0	3	0	0	0	2	13	0	3	2	3	6	10	4	1	0
ENSRNA049756479	0	0	0	0	0	0	1	0	0	2	0	1	9	0	0	0	0	0	0	0	0	0	0	0	0	0	0	0	0	0	0	0	0	0	0	0	4	0	0	0
ENSRNA049756482	2	0	0	0	1	1	0	1	5	0	0	2	1	0	0	0	0	0	0	1	1	0	0	0	0	1	0	0	0	0	7	0	1	0	0	0	0	0	0	0
ENSRNA049756483	11	16	11	9	10	11	8	17	26	64	61	49	70	50	45	41	36	10	5	8	6	5	48	2	15	12	48	49	52	29	0	13	11	53	18	55	52	66	29	16
ENSRNA049756485	0	0	0	0	1	1	10	14	0	0	0	0	0	0	0	0	0	0	0	0	0	7	0	8	1	12	0	0	0	0	0	0	0	0	0	0	0	0	0	0
ENSRNA049756492	0	0	0	0	0	0	0	0	6	0	0	0	11	0	1	0	1	0	0	0	0	0	0	0	0	0	0	0	0	0	1	0	0	1	0	0	0	0	1	0
ENSRNA049756493	0	0	0	0	0	1	0	0	0	0	0	0	0	0	0	0	0	0	0	0	0	0	0	0	1	2	0	0	0	0	0	0	0	2	0	1	2	1	0	0
ENSRNA049756498	295	58	40	90	137	119	67	127	308	39	55	14	254	28	19	25	30	76	121	84	96	201	11	113	204	228	5	19	13	28	2556	52	51	17	101	41	21	41	21	57
ENSRNA049756499	0	0	0	0	0	0	0	0	7	3	0	0	1	0	2	0	0	0	0	0	0	0	0	0	0	0	0	4	0	2	0	0	0	0	0	0	0	0	0	0
F1	30	11	10	7	5	5	9	14	1	2	5	4	6	2	12	3	2	21	49	17	22	16	9	20	16	33	0	10	0	1	13	6	4	2	5	5	3	5	1	15
F2	12	0	2	1	4	1	2	6	11	12	2	1	9	5	4	0	4	12	7	2	14	9	6	8	13	12	0	1	0	4	5	2	2	8	1	7	5	3	12	8
F3	6	0	1	4	4	3	0	5	5	3	0	0	0	1	0	0	0	3	0	9	9	3	0	8	3	7	0	0	2	0	0	3	0	0	2	0	0	2	3	2
fem	505	590	514	444	464	361	439	502	247	455	522	459	382	659	431	638	559	689	467	509	506	330	474	345	527	521	353	438	408	537	2	514	460	448	560	362	536	574	489	558
Kr-h1	269	42	36	95	67	45	46	149	270	191	329	111	303	181	97	151	168	26	56	68	84	45	197	75	118	144	50	168	171	184	74	19	50	229	139	320	131	261	119	34
LOC100628631	2648	4412	4132	2993	3298	3176	3754	2995	132	86	102	111	128	140	158	132	122	4433	3748	3747	4177	1823	144	1955	3639	4272	138	320	277	266	973	3863	3479	135	5809	109	133	105	109	4721
LOC100631053	120	178	171	52	80	50	145	473	147	26	17	243	14	69	231	149	13	208	432	408	301	78	338	203	87	148	153	97	129	52	189	67	95	138	49	26	40	19	17	161
LOC100631054	2498	1539	1356	1555	1405	1367	1602	2410	1089	1080	1467	1197	1029	1458	1144	1215	1297	2314	1965	1685	1616	1534	1169	1483	2155	2287	825	1205	866	1012	102	1236	1071	1161	1589	1139	1293	1409	1041	1711
LOC100631058	523	592	693	562	231	279	380	499	899	924	1035	2044	1086	1268	1580	1755	2966	1162	1005	764	511	458	1132	433	582	486	892	984	952	1064	190	400	208	1300	213	953	974	1390	908	538
LOC100631059	2690	1110	896	1015	7109	6113	11253	21520	6204	6953	9972	1135	6263	850	780	849	791	1495	1449	1322	1074	12117	2089	10210	12312	13342	926	978	767	827	154	883	989	933	1033	8512	9096	7916	5566	1216
LOC100631060	211	848	442	544	353	223	304	158	40	38	15	77	30	35	43	80	38	607	427	684	713	143	63	106	521	592	38	78	94	128	20	1230	1130	70	1715	41	39	26	14	824
LOC100631064	720	751	740	744	561	425	635	646	147	132	175	147	140	145	105	120	114	704	618	739	653	464	136	379	689	658	64	127	120	104	182	626	507	146	877	117	220	197	74	754
LOC100631065	397	460	429	470	357	279	399	355	191	254	325	205	165	302	209	244	206	350	321	401	358	172	325	254	363	339	179	241	195	240	318	346	349	309	556	231	229	285	179	493
LOC100631066	8373	6501	7123	6922	8026	8549	9445	8626	10350	11149	20956	6423	8386	8354	7441	8034	6927	8473	8368	7573	7903	6651	7513	7387	10883	11337	6698	5393	4129	4585	69795	5338	5415	7645	8876	9875	9970	12688	10304	6981
LOC100631067	81	20	35	31	154	110	276	485	80	52	147	12	123	33	17	7	14	51	74	45	47	387	21	302	512	736	14	12	6	9	4	23	14	24	32	91	169	131	97	30
LOC100631070	11	0	2	3	3	180	6	264	606	21	34	79	73	97	104	1842	16	0	3	5	2	31	34	13	120	35	35623	176	207	81	34	3	0	94	4	38	71	30	26	3
LOC100631072	2074	1550	1678	1806	3228	2973	3935	5111	4469	6074	9666	2293	5930	1858	1499	1520	1737	1456	1110	987	1248	2230	1939	1699	3611	2807	1094	1804	1659	1434	105	1393	1107	1567	1212	6339	6657	6846	4807	1831
LOC100631073	820	950	790	619	660	588	827	876	17	24	35	60	22	42	26	42	34	1080	810	1046	996	416	38	388	791	854	32	57	57	56	8	1022	807	40	1306	38	48	40	26	974
LOC100631077	7675	7188	8207	8013	6969	7703	8546	7930	14820	10928	21719	8105	9498	14920	8620	9585	10689	10073	9395	7485	7589	5971	10088	6450	8948	9172	8045	7529	5611	6404	24222	5822	5412	10061	8464	10384	12241	14002	10921	7826
LOC100631078	152	19	2	273	7040	8570	10584	11942	12056	3854	16774	4677	2570	165	453	322	26	10	984	35	77	9404	335	7597	16517	10532	324	1356	38	57	594	22	13	372	6	4349	4068	12118	12187	5
LOC100631080	1562	326	598	670	248	279	471	575	740	656	584	548	560	455	498	407	387	553	372	391	373	293	607	379	558	606	223	567	489	394	1205	314	297	761	347	531	692	592	404	392
LOC100631082	30	6	8	15	4	21	13	12	100	80	98	104	154	126	192	83	93	40	20	24	22	11	100	15	14	29	57	83	91	85	0	16	11	110	25	59	75	95	66	14
LOC100631084	65126	72318	71798	67250	71067	70883	82408	83358	19416	20708	31686	17821	16589	17390	15674	19713	14880	98539	85686	74519	74314	61441	18302	62568	93258	97285	13930	18648	14326	16410	47565	64918	62929	19258	97752	24609	25242	29825	20611	76446
LOC100631086	0	0	0	0	1	0	0	0	2	1	3	3	2	9	0	0	0	0	1	1	0	0	0	3	3	2	1	0	0	4	7	0	0	0	0	0	0	5	0	0
LOC100631087	28064	20676	22807	20999	14346	18837	22409	26684	615	720	1165	1225	740	900	883	1407	972	22051	17405	19773	25069	16008	1000	25772	25850	26747	1007	1629	1333	1595	19059	19050	17456	996	30776	635	684	842	588	22488
LOC100631088	110	28	40	40	38	40	101	847	23	5	6	6	17	9	1	2	6	557	1284	1243	357	127	10	273	67	92	17	216	39	80	26	32	14	11	20	7	3	11	5	120
LOC100631089	5	1	0	0	0	0	0	1	1	4	0	0	4	0	7	3	1	0	0	1	2	0	3	0	0	2	7	0	1	1	0	1	1	3	0	0	8	3	2	0
LOC100631090	2782	2504	2403	2628	2155	1754	2155	1874	4068	5210	6514	5608	3623	6036	5201	4837	3963	2034	1576	1974	2039	1102	8056	1066	1868	1883	5184	8171	6868	6836	1264	2229	2153	7582	3584	4342	5199	6058	3798	2383
LOC100631091	331	612	688	355	658	599	705	857	40	38	99	46	56	50	70	50	33	966	647	913	953	581	48	589	919	941	40	47	26	44	134	821	841	50	1372	47	93	46	61	861
LOC100631092	726	541	490	411	475	447	500	847	508	565	782	558	560	623	591	544	611	976	845	680	712	695	521	735	841	914	429	650	506	520	52	472	425	542	605	574	549	685	478	575
LOC100631093	788	509	503	567	465	487	644	836	61	74	162	85	85	77	85	66	102	844	676	631	590	606	89	551	865	800	86	125	74	134	110	550	478	92	778	142	110	120	68	624
LOC100631094	149	151	188	205	140	127	134	182	90	99	206	90	74	101	85	95	120	121	99	104	94	52	111	82	137	120	97	135	111	151	1	155	107	163	142	100	121	131	67	135
LOC100631095	0	0	0	0	1	1	0	0	4	2	1	4	0	3	2	5	3	0	0	1	1	0	1	1	0	2	0	0	0	0	0	0	0	4	0	1	1	1	0	2
LOC100642190	739	469	486	509	414	387	500	614	206	321	333	361	265	441	227	314	392	812	555	466	424	331	354	295	473	444	196	366	304	324	19	428	335	383	440	305	284	394	245	519
LOC100642191	450	266	277	298	194	191	225	332	122	301	359	261	293	431	238	307	341	300	258	284	214	161	294	113	158	213	152	265	186	200	17	212	129	308	166	251	218	263	227	350
LOC100642192	370	347	287	363	341	360	453	517	602	881	1327	676	768	814	618	718	880	454	325	300	235	224	662	224	349	342	510	643	608	670	114	345	236	780	295	776	840	1021	814	378
LOC100642193	28	8	13	9	5	8	15	17	9	7	6	2	8	6	11	5	2	13	6	11	9	5	5	3	15	18	1	11	9	4	1	11	6	8	10	11	12	8	2	15
LOC100642194	17	8	14	5	11	10	13	17	106	211	148	166	166	200	128	169	197	30	15	20	13	7	141	15	23	15	61	201	162	209	0	15	15	209	13	137	157	211	115	12
LOC100642195	122	152	140	125	172	148	181	248	50	56	60	52	54	53	33	33	38	273	173	208	218	158	45	126	306	281	33	43	24	34	24	289	209	47	291	91	101	68	45	211
LOC100642196	2974	1686	2101	1299	1188	1078	2026	2768	1674	2078	1662	1651	1931	2529	1653	2186	2272	4237	2497	3098	2850	1840	1716	1433	3009	2956	1761	2871	2197	2584	21	2174	2001	1863	2834	1662	2165	2416	1934	2094
LOC100642197	474	410	494	514	375	362	391	474	161	250	270	201	151	246	175	213	252	473	342	319	277	230	224	201	300	317	78	173	170	179	55	288	255	227	280	226	252	246	197	423
LOC100642198	9	1	0	1	5	11	1	14	895	14	72	51	20	43	2	191	7	1	1	0	0	0	167	2	3	4	115	52	22	10	0	1	0	92	0	99	88	31	162	0
LOC100642199	51	56	74	44	34	21	42	60	42	39	27	19	46	30	13	25	49	329	220	135	122	48	15	51	54	79	17	39	25	24	14	104	76	9	76	12	18	14	20	78
LOC100642200	2186	2670	2796	2046	1410	1324	1447	1124	395	521	539	1106	473	845	652	896	708	2353	2037	2233	2084	926	1078	1046	1315	1553	717	1956	1504	1756	1021	1949	1760	1015	2937	716	879	908	564	2424
LOC100642201	190	126	136	156	120	100	105	148	173	172	212	236	179	221	183	213	218	112	94	104	90	60	211	60	113	106	117	219	195	189	26	116	94	288	110	193	214	243	181	129
LOC100642202	0	0	0	0	1	3	63	4	1	0	0	2	2	0	0	0	0	0	0	0	5	1	1	6	19	5	0	0	0	0	0	0	3	0	0	1	1	1	3	0
LOC100642203	76	37	37	38	19	29	91	123	192	247	313	85	192	129	130	139	140	24	32	18	49	45	95	42	45	95	113	138	134	146	3	18	22	143	66	113	168	152	134	32
LOC100642204	186	170	220	214	158	136	203	186	31	43	55	45	33	43	56	35	32	196	143	163	173	119	65	119	241	211	47	60	38	45	20	164	160	56	243	67	42	39	20	205
LOC100642205	54	17	24	28	14	8	23	27	22	28	25	25	14	15	31	41	33	25	30	23	19	7	16	8	24	16	28	45	41	25	0	32	28	30	29	27	15	22	16	26
LOC100642206	728	1793	1796	1524	1230	1391	1486	1334	2032	2196	2446	2263	1707	2256	2392	2246	1585	1951	1660	1755	1817	885	2420	988	1365	1593	2769	2622	2609	2321	5862	1639	1526	2318	2465	1592	1827	2115	1517	1804
LOC100642207	484	355	415	438	368	346	345	513	480	531	765	499	432	585	463	473	540	456	397	358	353	274	494	328	342	464	452	471	366	370	80	340	288	576	395	449	538	601	449	401
LOC100642208	4	0	1	1	2	0	1	3	9	4	2	0	9	7	2	2	2	0	0	2	0	0	4	0	1	5	0	2	1	3	0	0	0	4	2	3	2	5	4	4
LOC100642209	1	2	0	1	0	0	1	1	3	1	0	0	15	2	0	0	0	1	0	1	1	0	3	1	4	1	4	5	1	0	0	0	1	2	3	0	2	0	0	0
LOC100642211	439	323	288	303	324	292	325	637	423	497	608	306	418	527	387	360	421	569	410	391	321	391	348	367	510	549	243	361	325	294	56	294	250	424	331	367	445	456	395	291
LOC100642212	41	38	36	25	48	31	51	107	666	625	890	263	695	347	304	389	401	92	57	60	49	67	384	59	92	76	280	449	378	311	27	48	42	421	34	635	829	681	530	57
LOC100642213	236	295	242	258	242	225	239	364	86	179	174	147	154	135	133	169	150	218	176	175	173	147	172	129	184	232	98	229	114	144	187	220	152	185	235	174	259	243	166	258
LOC100642214	58	32	46	63	48	25	48	57	40	154	229	97	91	169	112	175	195	30	29	34	33	32	121	34	29	43	45	74	52	84	0	13	16	197	15	117	191	147	115	39
LOC100642216	18	1	7	2	5	8	7	92	85	53	39	29	43	52	28	14	35	31	24	23	21	29	33	48	44	67	47	55	19	35	3	4	11	42	20	40	49	50	37	11
LOC100642217	368	331	391	387	285	320	388	434	203	234	267	271	206	293	184	209	183	541	441	409	470	281	220	322	448	457	112	222	204	196	26	353	339	236	467	224	298	195	170	428
LOC100642218	960	741	781	807	690	520	580	697	190	185	321	225	175	206	188	200	200	662	430	463	444	383	265	353	575	481	113	203	158	171	82	549	480	308	602	267	284	264	154	745
LOC100642219	149	36	75	74	46	48	108	130	12	11	6	11	40	12	40	12	9	147	161	130	76	98	25	69	98	87	17	40	7	15	13	41	22	29	34	3	3	13	6	47
LOC100642220	793	904	964	1079	681	772	894	805	549	465	767	516	416	631	460	511	452	1116	1018	1030	1059	514	586	478	927	982	574	695	562	609	2612	870	842	658	1247	502	538	587	380	977
LOC100642221	1205	777	998	1114	670	824	993	1088	692	599	878	575	551	757	563	571	650	1232	1181	939	1050	717	782	731	1031	1117	419	671	489	570	123	843	648	724	833	512	526	664	439	960
LOC100642223	1436	2396	2419	2303	2832	2630	3484	2606	967	1082	1259	890	761	1121	856	895	831	2540	1815	2036	1969	1553	1233	1222	2783	2349	681	1193	1042	1053	464	2103	2036	1168	3002	1187	1244	1333	953	2659
LOC100642224	1754	2369	2616	2389	2050	2069	2307	2150	1977	2172	3303	2540	1608	2272	2016	2212	1893	2214	1751	2120	1851	1250	2724	1335	1979	2095	1326	2405	2060	2099	194	1951	1678	2780	2630	2431	3002	3055	2160	2526
LOC100642225	280	218	281	310	213	216	281	292	440	384	653	502	375	567	446	499	366	336	253	266	322	176	542	175	235	248	469	559	416	528	38	226	170	479	229	475	488	589	381	290
LOC100642226	1559	2339	1834	2498	20695	27387	34560	46712	1059	861	2102	162	836	36	48	57	58	1726	2067	2133	3450	28235	100	27565	39252	36847	84	93	89	104	1098	3018	3540	40	4881	1138	1001	1187	747	2750
LOC100642227	155	39	58	33	38	30	28	69	80	81	52	43	104	90	81	57	76	106	81	79	69	53	36	38	98	71	28	28	52	18	6	28	20	36	26	67	67	80	63	69
LOC100642228	137	94	98	69	70	86	85	177	32	44	56	52	49	33	58	36	40	189	147	135	115	127	33	109	129	132	28	51	39	39	14	106	100	26	156	34	49	26	21	111
LOC100642229	502	328	283	277	298	306	375	486	150	169	169	203	177	223	196	237	227	398	318	387	310	261	176	220	393	446	166	265	198	216	14	307	248	217	303	169	217	293	219	368
LOC100642230	329	338	345	425	299	282	349	326	533	490	756	487	352	454	356	410	292	291	249	296	329	211	609	172	322	357	476	600	601	583	35	331	335	522	381	445	509	617	394	345
LOC100642233	0	1	3	2	0	0	0	3	3	4	0	0	4	2	1	0	0	0	4	2	1	0	0	0	4	8	0	0	0	0	2	2	3	0	0	0	2	5	0	0
LOC100642234	501	553	513	523	349	318	389	503	60	54	59	56	46	46	45	52	45	323	298	265	305	301	44	236	414	498	92	81	65	42	53	404	316	35	437	31	45	76	57	474
LOC100642235	703	934	683	806	1435	1357	2214	2906	454	315	727	281	277	203	130	124	102	470	493	669	1285	1705	175	2491	3459	3424	186	211	124	207	114	736	645	143	989	311	400	375	373	588
LOC100642236	33	8	9	2	2	8	3	1	5	1	20	7	255	21	162	11	5	118	2	6	9	1	13	5	3	1	7	99	64	11	10	9	7	12	6	19	8	7	17	11
LOC100642238	11	13	8	12	11	4	19	5	9	9	19	8	11	11	4	9	17	9	19	15	12	3	16	13	12	22	11	8	7	4	11	4	12	12	24	7	7	13	23	16
LOC100642239	10	1	5	3	5	2	3	2	2	2	2	1	2	4	0	3	5	1	3	0	0	2	5	1	2	1	0	0	0	0	0	0	0	3	0	2	4	1	2	3
LOC100642240	500	907	958	750	809	717	880	796	499	601	801	687	564	825	640	723	720	723	506	742	801	462	762	398	762	816	453	659	626	738	160	978	967	767	1685	539	671	689	633	1021
LOC100642241	753	711	526	759	495	463	463	614	81	94	60	97	103	89	85	77	118	778	661	943	722	322	110	372	665	780	47	128	91	115	39	555	642	79	1284	117	137	84	54	847
LOC100642242	4	0	1	0	0	0	0	3	17	7	0	2	4	4	9	13	0	0	3	5	0	1	0	1	1	0	42	1	8	2	0	0	2	2	0	3	0	4	5	0
LOC100642243	463	293	334	480	260	224	216	281	177	434	505	325	411	584	257	381	470	85	80	117	115	57	399	48	97	128	172	243	229	283	16	116	81	446	140	358	416	406	353	291
LOC100642244	282	32	27	67	31	39	28	32	107	124	124	144	180	357	248	166	101	35	46	51	75	20	237	20	22	66	188	212	161	175	13	20	17	302	38	86	77	100	208	31
LOC100642245	471	152	200	222	179	140	153	222	217	156	202	128	138	281	184	165	224	374	376	191	135	148	197	115	158	144	117	169	130	114	2	115	89	185	105	143	127	158	127	186
LOC100642246	297	204	218	289	189	155	173	231	481	492	767	488	500	586	422	539	539	250	228	226	172	144	519	130	224	225	367	471	400	411	87	163	157	554	173	494	513	497	508	219
LOC100642247	376	333	400	346	329	372	400	611	116	126	212	132	126	147	139	104	143	459	373	373	302	405	143	349	508	505	98	146	101	115	16	306	261	125	330	149	158	163	157	358
LOC100642248	4	3	3	6	0	0	2	2	1	1	2	2	0	0	0	4	0	2	1	3	1	0	1	1	2	2	0	4	0	0	0	2	2	2	2	0	0	0	7	2
LOC100642249	304	345	383	389	388	464	521	529	273	289	483	258	232	265	195	189	156	339	319	380	368	345	395	325	467	614	176	326	303	300	342	333	330	369	459	329	384	352	306	380
LOC100642250	4719	1505	1933	1538	1047	969	973	792	255	123	99	211	203	488	292	220	264	7886	6580	3851	3003	690	264	845	1029	1379	268	789	473	498	1384	1300	1194	352	2052	147	113	104	95	2316
LOC100642251	421	459	406	438	316	282	337	312	88	96	129	114	94	131	115	135	111	514	409	354	325	232	139	224	355	340	96	116	97	95	14	289	230	114	365	98	93	149	107	434
LOC100642252	1	3	1	1	0	1	2	4	9	3	7	1	9	0	22	0	5	10	0	0	2	0	0	0	1	1	1	0	0	2	0	2	4	0	3	0	0	2	1	1
LOC100642253	330	331	358	335	223	169	224	179	87	98	126	107	84	123	97	144	139	282	220	221	228	84	206	94	165	190	137	160	144	100	69	261	225	145	279	66	84	127	85	358
LOC100642254	195	119	150	171	100	121	125	219	148	133	239	131	107	147	139	95	132	172	163	157	148	133	134	130	163	224	102	137	87	108	18	114	105	131	124	145	169	125	120	165
LOC100642255	774	518	597	662	550	522	590	690	526	676	1041	665	586	765	625	672	781	629	511	460	419	349	785	290	489	448	430	543	472	537	27	455	338	748	371	519	710	722	608	578
LOC100642256	1824	1650	1730	1798	2485	2542	3761	3583	697	878	1406	809	626	766	599	670	516	2056	1823	1900	1820	2077	976	1941	3635	3734	524	963	686	714	412	1728	1561	1029	2233	989	997	1282	877	1845
LOC100642258	354	329	367	412	286	327	350	389	144	212	282	156	184	195	161	204	239	297	211	273	258	187	214	175	312	326	115	191	207	179	17	345	181	237	300	198	160	207	166	396
LOC100642259	275	226	300	378	208	197	268	260	632	627	799	709	554	748	606	711	600	408	323	270	308	146	704	146	240	280	599	824	661	626	109	272	239	673	244	580	617	745	560	311
LOC100642260	392	335	359	330	260	307	321	537	266	245	296	153	282	221	152	175	225	541	385	392	370	401	150	428	540	551	108	146	163	169	17	259	210	173	340	208	264	245	236	352
LOC100642261	2293	1639	1860	1399	945	1117	1397	1159	963	760	790	1147	829	938	936	968	960	3723	3389	2406	2077	979	958	809	1596	1545	683	1426	939	951	1467	1490	1242	847	1706	1051	1102	1061	748	1774
LOC100642262	201	164	150	174	133	126	163	212	55	68	76	100	71	64	62	46	73	145	106	149	150	130	75	110	133	153	38	76	52	51	23	133	127	54	150	39	66	75	47	164
LOC100642263	636	318	290	307	234	237	242	390	1418	722	951	1296	882	1196	1385	1035	1293	493	360	403	394	189	1400	196	356	305	919	1559	1034	910	100	273	221	1392	269	928	1101	988	894	308
LOC100642264	3068	6024	6429	4446	6248	8838	10131	12100	189	144	140	139	161	146	119	173	115	7794	6953	7690	8343	4693	159	7048	12265	10349	106	236	173	206	598	8355	7050	123	10834	133	131	194	134	6583
LOC100642265	196	79	85	98	91	93	89	173	118	122	191	75	83	175	114	111	120	128	118	82	93	102	99	123	91	130	92	92	85	96	1	50	42	122	49	82	93	127	78	92
LOC100642267	753	600	660	756	502	524	734	775	364	339	521	384	371	430	295	349	388	816	695	634	579	416	334	405	774	739	271	390	322	296	48	548	470	376	551	424	438	498	316	570
LOC100642268	39	50	35	51	47	37	37	30	126	89	136	99	128	89	108	85	148	46	35	36	31	25	81	14	37	48	91	110	103	101	211	29	34	132	45	54	70	63	48	35
LOC100642269	19	28	43	51	34	49	59	53	17	15	17	4	12	11	11	13	7	83	94	74	77	54	10	41	83	50	6	13	12	15	6	23	20	5	26	11	10	20	15	32
LOC100642270	274	189	174	125	173	168	244	251	153	123	123	127	113	199	178	124	120	259	172	247	214	156	152	153	269	194	133	208	87	117	39	164	148	134	213	128	134	213	140	245
LOC100642271	435	342	381	385	343	306	387	410	212	227	267	233	177	307	198	216	265	518	437	406	378	277	249	270	384	396	143	265	209	239	48	334	313	241	383	243	339	277	214	425
LOC100642272	1963	92	40	38	64	20	13	86	3969	167	63	3829	57	505	184	253	110	14	47	33	12	20	1089	29	19	155	811	612	148	62	68	178	66	2076	94	1117	5377	55	1286	59
LOC100642273	439	433	473	503	567	539	591	1028	1538	2491	5282	1255	1833	1489	1273	1315	1349	358	350	419	417	652	1800	595	658	870	611	1340	1157	1332	47	383	347	1872	582	2141	2124	2847	2043	517
LOC100642274	231	166	234	225	127	156	236	188	48	26	73	32	45	62	24	27	28	274	344	269	320	132	32	117	189	277	54	65	35	73	131	183	144	52	206	45	63	65	31	232
LOC100642275	0	3	2	0	0	0	0	0	1	0	0	0	0	0	0	0	5	0	2	0	1	0	0	0	3	0	0	4	0	0	0	0	0	1	1	0	0	0	1	1
LOC100642277	151	293	312	127	186	221	291	614	65	59	50	18	58	54	41	33	42	376	363	278	323	532	34	471	568	569	50	50	53	48	41	269	281	27	302	37	40	44	48	281
LOC100642278	437	214	223	281	225	205	270	307	193	339	252	215	234	420	301	309	412	354	349	261	220	167	264	159	246	274	179	264	206	284	37	199	140	321	177	247	256	358	270	279
LOC100642279	92	24	40	19	19	45	37	117	93	57	22	26	37	35	31	36	31	176	88	144	93	76	9	75	99	85	26	30	30	31	4	19	26	15	36	32	25	23	24	44
LOC100642280	1098	1149	1300	1319	922	854	1054	955	368	467	550	741	338	663	439	487	391	1365	1048	1064	1012	594	937	534	920	913	343	1090	813	1019	148	1090	1021	867	1350	735	702	870	430	1239
LOC100642281	5942	5559	5500	5941	3119	3166	3226	2647	2319	1546	2079	3490	1326	4379	3359	3068	3166	6950	6180	5042	4529	1385	3325	1313	2804	2576	6388	5206	4511	4524	2710	4081	3709	3408	5250	2408	2706	2926	2627	5262
LOC100642282	564	650	760	695	505	478	644	486	649	589	891	837	524	801	600	644	661	852	749	743	808	365	946	369	542	667	843	985	847	777	1469	590	496	807	853	553	708	684	526	682
LOC100642283	417	352	408	396	374	326	376	377	359	551	826	544	419	549	439	433	446	294	237	344	291	190	732	180	298	353	339	504	442	430	34	325	284	692	462	531	561	585	452	352
LOC100642284	783	809	826	843	631	577	586	662	240	292	399	328	213	469	306	361	358	763	551	555	513	304	400	271	485	453	203	248	211	304	53	676	526	379	657	285	362	317	265	820
LOC100642285	359	540	567	511	485	512	594	597	47	32	36	39	21	62	34	26	36	759	578	616	564	348	36	396	714	637	50	51	23	43	69	522	450	34	559	36	43	32	56	725
LOC100642287	2028	1761	1930	2121	1406	1772	1916	2196	1660	1468	2394	1616	1226	1906	1274	1262	1227	2382	2272	2211	2211	1376	1817	1577	2101	2298	1155	1857	1615	1653	696	1457	1383	1860	1994	1471	1509	1675	1216	1959
LOC100642288	126	30	8	22	30	21	14	15	55	37	29	29	16	42	40	33	35	27	34	25	22	24	34	17	19	26	38	114	16	59	46	8	12	42	20	26	31	32	28	22
LOC100642289	63	15	23	16	14	38	13	74	25	21	11	13	26	16	16	30	18	24	27	35	23	21	24	16	55	33	31	24	11	23	0	9	10	24	5	28	8	18	13	18
LOC100642290	71	35	79	60	29	34	59	44	57	106	70	86	85	112	73	112	115	42	42	31	39	42	126	35	47	27	103	107	120	99	4	34	32	105	31	82	82	160	98	41
LOC100642291	810	1083	1061	1019	818	712	813	816	950	1116	1325	1351	827	1101	1019	1031	814	774	536	891	877	417	1546	403	874	922	717	1867	1551	1659	857	929	881	1528	1463	1229	1404	1653	861	1048
LOC100642292	20	18	26	5	19	10	11	21	17	14	0	12	29	7	22	20	4	7	4	3	7	5	26	1	23	23	10	7	1	8	5	11	7	17	11	12	15	8	5	10
LOC100642293	58	31	36	36	23	41	21	112	31	31	24	22	38	31	32	40	22	49	38	40	29	39	27	18	62	45	25	52	47	50	1	24	35	42	89	16	22	41	21	27
LOC100642294	2164	1478	1618	1798	1211	1193	1539	1616	750	679	978	917	681	886	603	748	673	2468	2242	1903	1714	1097	856	941	1745	1811	582	867	720	830	624	1482	1160	913	1628	901	1097	1027	664	1620
LOC100642295	377	134	79	156	130	88	76	315	153	138	131	158	161	173	140	171	198	208	235	270	169	124	189	112	157	181	109	190	130	142	18	92	56	154	87	76	101	70	85	150
LOC100642296	23136	63386	78488	42773	31434	42494	42913	57011	6713	9397	10438	42096	11919	33612	21730	45990	22854	77067	64185	70480	72544	25960	33069	30982	30995	38260	33609	52644	45136	63622	516114	79051	73624	32935	137552	17517	18973	18446	8855	75215
LOC100642297	332	174	255	262	135	210	154	419	222	117	138	184	105	82	141	104	108	529	472	471	286	196	158	245	287	427	108	400	77	150	71	191	137	118	159	80	149	82	80	214
LOC100642299	2979	3439	2848	2774	2257	2351	2949	3477	845	871	848	922	1005	828	781	1009	926	3982	3631	4757	3706	2115	1010	2467	3600	4355	962	1039	1154	1123	298	3932	3494	1175	5892	827	975	965	691	4271
LOC100642300	2038	4184	3986	2877	3018	2812	3914	5204	2220	2002	2974	2151	2136	1743	1779	1854	1732	4902	4165	4753	4557	2859	2146	2792	4249	4754	1339	2756	2184	2856	565	4164	3926	2097	6373	1718	2610	2344	2071	4341
LOC100642301	337	291	340	278	191	204	237	285	198	122	198	205	113	165	86	109	113	285	187	253	265	161	179	180	317	310	101	178	164	115	47	261	214	202	274	171	213	177	136	305
LOC100642302	8	3	7	0	4	2	11	13	9	9	4	7	11	7	10	3	5	9	18	7	5	7	12	2	13	9	3	6	7	13	19	2	2	5	3	7	3	6	9	9
LOC100642303	1851	1285	1376	1516	1230	1104	1351	1572	479	351	497	596	330	548	380	382	316	1632	1167	1166	1176	751	511	717	1214	1275	388	521	374	413	105	1267	1098	570	1363	434	643	512	385	1412
LOC100642304	178	193	243	266	170	141	183	174	327	314	516	324	255	333	310	293	273	198	202	191	241	119	344	107	168	183	351	344	314	293	127	176	143	357	253	280	305	316	215	212
LOC100642305	2253	1056	1141	947	733	894	1088	1233	1483	2260	3481	2636	1846	2720	2220	3027	3430	2093	1761	1238	1089	710	1783	794	1139	1202	1601	2407	2154	2080	75	646	504	2172	600	2095	1957	2859	2325	1111
LOC100642306	479	501	1161	735	82	189	268	706	276	121	186	301	545	372	517	280	362	4824	2064	6664	5536	767	277	855	953	2197	75	346	338	198	97	254	73	375	141	231	328	260	272	643
LOC100642307	195	234	205	219	181	144	183	164	80	73	85	107	43	95	92	126	117	150	114	136	145	56	111	70	150	149	92	144	101	124	20	191	147	138	208	100	115	109	74	215
LOC100642308	267	452	555	479	352	302	315	360	121	88	114	141	98	162	69	111	66	463	335	410	370	218	150	187	306	347	85	116	89	119	30	432	377	140	534	146	126	97	106	481
LOC100642309	2552	2908	3185	3205	3476	3544	4242	5090	5213	7117	12843	4969	4850	5271	4355	4674	3962	4238	3561	3559	3629	3490	7245	3471	5142	5599	2507	5013	3700	4492	1378	2556	2482	7298	3664	8013	7497	9449	5860	3524
LOC100642311	216	214	338	275	165	161	182	169	48	253	266	196	154	283	138	289	265	132	96	113	108	57	190	61	78	92	100	157	156	142	19	169	122	243	161	203	250	282	198	233
LOC100642312	228	545	501	462	389	318	421	348	401	460	519	438	370	483	437	378	319	330	211	373	332	163	573	177	337	325	324	508	428	479	78	439	385	542	580	300	433	403	312	502
LOC100642313	717	646	701	736	636	596	743	865	558	594	836	590	417	658	446	500	428	817	701	643	629	493	614	521	766	769	494	567	479	541	65	512	500	722	760	581	688	664	557	710
LOC100642314	130	139	107	116	109	111	165	166	30	11	16	13	22	32	28	23	14	136	100	102	122	111	18	86	141	161	9	28	21	41	1	138	99	20	164	18	16	35	35	96
LOC100642315	763	367	425	548	623	681	805	1290	841	1565	3422	691	1206	838	694	801	1033	433	421	436	423	666	947	702	798	826	468	598	530	532	52	320	229	1016	316	1516	1428	1660	1443	362
LOC100642316	449	242	189	278	193	154	183	142	163	157	162	176	177	190	154	134	158	182	136	203	143	119	223	104	200	230	163	210	149	148	114	188	160	297	219	151	199	199	109	270
LOC100642318	1287	799	446	602	651	439	453	608	544	607	788	508	599	948	1111	845	585	823	510	860	723	457	779	393	684	798	546	1068	850	812	103	637	609	910	1183	372	468	824	646	715
LOC100642319	659	454	523	478	410	322	394	480	155	227	277	163	195	317	208	229	260	394	334	334	302	276	245	223	322	404	198	263	150	196	12	230	215	237	370	191	244	282	201	445
LOC100642320	652	421	405	461	351	244	318	412	176	822	737	433	740	1042	436	775	845	266	141	241	190	157	650	102	216	212	303	451	337	402	6	201	174	733	193	604	721	715	719	381
LOC100642321	10429	6071	6118	6458	5002	3121	4003	5200	3161	3262	4088	3429	2965	6564	4308	3030	3555	10952	10911	8275	8808	3048	4366	4310	3220	5923	1582	7083	3546	6851	698	6730	5635	3946	9104	2251	3151	5378	3995	7422
LOC100642322	16	5	3	1	2	3	6	18	12	7	8	1	3	4	4	6	3	5	8	7	3	3	3	13	9	11	5	4	0	7	5	6	2	5	5	4	7	5	3	6
LOC100642323	342	305	357	355	222	224	279	379	245	216	341	344	264	317	289	279	264	386	345	323	356	218	323	238	368	374	195	365	330	339	76	247	192	367	329	264	329	311	252	340
LOC100642324	742	181	77	1241	475	2065	3692	1110	170	182	340	266	109	113	61	85	26	165	571	192	639	245	198	1415	4072	1443	42	64	39	85	212	460	250	137	939	416	209	335	220	188
LOC100642325	9	0	2	3	3	1	1	7	13	3	7	6	6	3	2	6	4	7	2	0	0	10	6	6	3	7	2	5	0	1	0	3	7	6	1	2	3	8	4	4
LOC100642326	1192	945	1035	1367	782	913	1171	1044	2127	1779	2808	2164	1543	2511	2070	2099	1563	1006	1013	1113	1201	552	2312	525	924	1058	2642	2648	2373	2268	6454	1039	1000	2283	1277	1598	1728	2106	1613	1027
LOC100642327	320	285	260	287	241	267	308	559	119	102	209	102	107	110	103	83	65	243	207	232	220	295	131	296	353	470	53	72	70	79	18	195	155	84	268	122	136	151	82	225
LOC100642328	78	35	35	34	29	42	48	45	41	28	41	17	41	47	26	37	21	40	41	44	36	37	32	40	54	37	30	47	25	38	0	37	37	21	33	23	19	45	40	26
LOC100642329	152	103	90	81	60	68	75	92	21	22	25	31	22	15	27	26	23	102	79	116	84	43	7	57	81	83	19	38	30	25	5	61	46	16	100	26	32	13	25	71
LOC100642330	88	32	31	51	33	24	32	32	48	42	40	39	40	37	42	23	36	42	40	45	32	32	24	30	33	35	14	44	28	58	4	32	26	35	28	26	39	27	26	31
LOC100642332	3527	3201	3342	2456	2492	2717	3031	3664	2614	2697	3629	2814	2456	2925	2638	2851	2544	5703	5241	4374	4154	2766	2930	3183	3858	4592	2029	3406	2531	2759	1105	3089	2712	2956	4278	2434	3227	3423	2668	3488
LOC100642333	1527	835	974	904	1190	1352	1579	3453	3182	5244	3319	2125	3948	2832	2396	3212	2896	1603	1330	1312	1042	1229	2825	1321	2096	2190	1651	2093	2013	1923	158	888	934	2315	1663	4501	4495	3675	3048	1225
LOC100642334	40	8	20	15	163	335	637	1482	214	101	105	41	116	34	14	23	25	32	25	15	19	709	34	653	394	527	28	28	24	27	29	17	9	14	14	87	120	90	60	16
LOC100642335	383	343	419	447	331	330	391	393	82	96	127	73	78	105	71	88	82	349	306	313	327	216	127	178	286	298	50	82	84	77	17	375	282	111	344	89	94	92	101	395
LOC100642336	537	881	977	814	669	721	957	1031	677	815	1377	863	719	931	810	835	849	938	980	907	854	561	1223	677	954	955	470	983	670	836	67	791	634	1078	938	860	1029	1084	812	999
LOC100642337	214	217	259	253	247	253	402	350	119	111	160	95	74	139	112	106	87	310	225	246	245	218	157	178	342	350	83	122	111	137	37	230	199	133	266	119	137	127	104	217
LOC100642338	75	27	31	29	6	33	22	41	12	5	1	4	9	9	3	1	13	67	73	44	60	38	9	35	47	58	2	4	2	0	9	17	20	3	26	4	5	4	3	15
LOC100642339	3342	6082	6473	4853	7849	6035	7747	7195	1097	1249	1371	1239	1095	1556	875	1069	894	9817	9346	8552	6262	5115	1121	4891	7248	6650	1099	2249	1513	1814	3355	5327	5356	1100	8453	1625	2121	2145	1494	6776
LOC100642340	5028	5851	5421	4986	3094	3473	3489	4422	522	453	448	1296	456	738	723	989	496	7566	5875	5684	7371	2406	1303	3442	4329	5019	1048	2090	1532	2150	6318	5665	5496	1352	10363	912	1077	798	291	5425
LOC100642341	139	93	107	121	89	111	92	105	84	107	136	86	62	144	102	116	79	127	118	120	144	97	102	67	103	133	90	118	105	101	16	94	77	111	140	115	78	95	69	113
LOC100642342	519	555	613	656	583	468	511	463	202	139	187	189	138	205	130	126	131	600	443	532	499	389	253	318	620	595	135	261	207	190	110	563	510	204	691	132	207	252	158	610
LOC100642344	171	459	475	515	359	406	482	580	189	320	427	213	284	259	262	204	185	246	190	327	261	290	350	262	401	404	150	174	184	217	12	396	354	293	525	247	318	270	317	467
LOC100642345	268	489	480	483	434	307	386	320	357	346	414	474	294	373	400	388	317	248	231	303	355	150	563	118	315	317	467	645	491	525	150	445	437	557	756	385	419	412	314	475
LOC100642346	285	303	323	360	200	241	264	221	290	320	592	385	254	426	321	339	366	310	307	294	280	125	503	144	216	313	322	385	361	363	56	232	207	418	304	306	322	402	335	318
LOC100642347	427	564	586	610	398	410	450	455	172	186	180	150	179	195	108	148	137	472	324	373	405	242	192	260	497	474	211	222	221	209	71	481	380	187	576	174	205	200	128	564
LOC100642348	246	458	520	535	429	471	440	435	501	574	787	492	405	561	495	495	429	420	306	391	483	308	552	275	457	498	459	407	394	365	283	437	419	552	636	424	422	486	373	515
LOC100642349	1504	667	609	733	822	785	1060	1404	457	493	709	433	458	635	466	441	461	1366	1016	891	767	1008	467	883	1377	1193	348	420	372	399	124	701	540	429	739	447	557	612	457	756
LOC100642350	19	7	9	8	11	17	11	31	53	50	54	47	59	43	55	58	57	35	28	23	32	12	49	29	26	65	29	47	60	54	1	14	11	91	19	88	93	53	41	11
LOC100642351	7	0	4	8	3	11	6	35	56	38	18	1	56	3	1	6	3	1	4	3	2	3	6	21	42	41	0	2	0	1	11	3	4	6	8	8	22	9	14	1
LOC100642353	795	857	758	762	561	501	715	601	827	653	744	983	769	951	976	844	819	855	815	937	724	353	824	350	770	741	776	1431	1127	1183	70	771	718	877	1089	570	1041	1029	853	974
LOC100642354	1	4	2	3	0	1	3	2	3	4	2	0	2	4	0	1	12	9	2	2	1	0	1	1	2	1	0	3	0	5	2	4	1	5	1	0	5	3	1	0
LOC100642355	40	98	89	77	118	76	93	127	32	46	39	20	37	26	37	23	15	134	89	93	69	77	43	78	113	111	26	27	14	24	53	93	44	26	120	21	26	14	22	98
LOC100642356	739	918	875	961	794	732	930	887	246	195	309	220	211	326	202	207	195	1056	704	794	824	545	253	534	930	760	206	243	227	206	30	1052	859	288	1082	223	243	230	181	994
LOC100642357	882	742	746	512	628	610	868	1110	306	392	381	223	306	183	271	279	340	2132	1585	942	830	585	201	465	774	791	156	347	289	311	16	671	537	176	712	493	464	498	395	783
LOC100642358	6	4	1	12	2	12	13	37	8	8	0	11	115	1	235	3	0	312	6	6	7	16	4	76	29	35	7	3	0	5	2	2	6	4	2	18	8	9	3	5
LOC100642359	8	7	2	14	6	5	5	3	15	12	17	3	13	21	8	5	12	9	9	2	4	2	12	7	7	6	3	10	5	4	2	3	7	11	6	14	12	14	6	12
LOC100642360	634	239	363	298	260	236	268	396	135	134	233	155	152	145	126	116	175	565	590	408	306	339	113	364	438	592	121	147	68	110	161	172	185	91	294	99	109	166	140	284
LOC100642361	155	118	173	146	134	100	157	231	128	133	170	111	114	134	124	104	97	201	178	165	117	126	141	107	135	161	95	93	80	82	12	109	77	97	94	112	130	212	149	141
LOC100642362	366	274	280	419	206	238	320	451	271	349	488	348	442	399	274	313	331	197	165	195	156	198	418	107	230	333	212	277	223	223	10	197	167	388	175	343	435	396	319	282
LOC100642363	1194	853	795	724	728	756	820	1154	645	852	1359	791	740	924	745	666	770	1149	956	916	854	823	764	843	1103	1280	435	657	544	547	80	707	592	753	924	828	828	1116	881	836
LOC100642364	1845	2115	2337	2324	1693	1727	2049	2008	835	973	1313	1191	797	1244	936	1004	861	1987	1779	1798	1727	1139	1422	1152	1762	1774	516	1381	1002	1077	378	1711	1577	1390	2431	1197	1248	1369	887	2290
LOC100642365	208	146	145	174	149	163	128	202	44	52	69	45	56	72	33	67	52	166	133	160	133	124	60	117	188	142	35	59	35	37	6	129	82	53	127	41	55	42	49	162
LOC100642366	1168	574	592	748	467	393	551	803	516	1182	1358	1174	1040	1611	896	1375	1691	555	440	512	373	270	1076	230	380	512	547	858	744	801	54	387	280	1339	348	1076	1194	1273	1072	644
LOC100642367	23	20	8	35	14	17	13	10	10	9	16	4	27	21	15	13	21	5	3	12	4	4	12	0	6	5	12	11	7	12	3	22	11	43	19	17	11	16	13	18
LOC100642368	100	21	25	18	34	25	26	33	22	22	29	24	30	22	36	23	18	43	18	44	31	18	36	14	50	33	22	24	18	29	60	34	25	18	34	18	13	38	14	30
LOC100642370	272	577	712	524	454	417	522	372	36	43	71	28	45	33	46	42	40	866	674	656	716	343	43	262	687	679	28	38	53	62	179	483	463	45	660	76	37	62	42	601
LOC100642372	309	271	291	260	171	139	194	230	164	166	182	129	159	137	86	117	136	322	207	250	190	116	137	112	155	160	80	133	115	105	266	178	164	141	216	147	177	109	118	255
LOC100642373	120	98	135	149	79	125	96	122	34	30	41	32	28	36	28	28	27	131	125	144	130	88	37	83	111	126	41	38	50	41	19	85	91	43	106	27	41	37	23	98
LOC100642374	223	302	309	275	320	324	378	497	156	160	156	146	159	143	125	163	166	671	461	430	338	390	145	358	512	564	156	201	207	190	40	378	345	102	418	151	215	200	105	351
LOC100642375	96	137	158	156	156	202	198	541	80	85	135	65	88	59	40	33	43	83	74	133	113	291	97	309	258	335	30	26	40	34	4	81	89	128	101	77	100	82	66	159
LOC100642376	620	952	1120	972	694	900	1015	1069	1481	1406	2517	1646	1354	1851	1633	1619	1375	1131	1067	989	991	702	1783	781	1033	1094	1384	1638	1356	1475	674	855	743	1757	1178	1204	1469	1788	1441	1064
LOC100642377	0	0	0	0	0	1	0	0	0	0	0	2	0	0	1	0	2	0	3	0	0	1	0	0	0	2	0	3	1	0	0	0	0	0	0	0	0	0	2	0
LOC100642378	364	271	292	378	251	230	256	283	101	155	136	146	143	198	106	121	155	163	109	160	139	75	155	78	161	171	131	168	102	129	90	203	99	153	132	150	160	189	162	243
LOC100642379	439	607	581	551	501	505	576	647	258	260	447	288	244	310	227	281	255	567	512	564	544	459	308	442	674	722	179	299	181	231	170	474	399	328	571	295	327	319	248	521
LOC100642381	1775	2058	2107	2134	1961	1809	2279	2382	1375	1315	2582	1146	1072	1234	1104	1122	970	2282	1776	2099	2093	1547	1225	1650	2498	2726	804	1127	1044	988	4901	1763	1577	1213	2587	1041	1146	1439	1244	2236
LOC100642382	0	0	1	0	0	0	1	0	11	2	4	0	17	0	0	0	0	1	0	3	0	0	1	1	1	1	0	0	0	1	0	0	0	5	0	2	1	1	4	0
LOC100642383	68	169	160	177	214	184	239	175	51	42	90	77	73	61	63	50	38	159	137	159	172	104	45	124	228	177	61	67	48	84	688	197	234	38	555	32	49	67	57	279
LOC100642384	362	412	328	339	266	252	364	344	207	148	206	247	187	146	189	182	192	318	253	278	251	216	151	196	358	372	201	162	138	171	57	395	272	150	313	156	214	244	164	341
LOC100642385	64	56	76	43	41	84	83	163	118	86	155	98	144	93	120	101	114	139	137	101	123	130	60	149	133	163	121	133	85	132	9	74	60	77	101	74	87	100	89	58
LOC100642386	632	616	475	433	507	365	520	753	541	637	546	438	490	563	566	567	544	1263	959	772	833	625	492	574	879	811	355	625	497	511	80	710	581	482	888	450	428	501	327	679
LOC100642387	0	8	1	3	2	2	0	1	14	5	0	7	3	8	6	3	2	6	5	0	5	0	0	1	0	1	6	2	14	4	10	7	0	1	2	7	4	7	2	1
LOC100642388	1098	926	985	1073	648	747	854	933	597	521	737	805	424	804	520	574	533	1476	1229	1065	1033	682	760	748	945	1091	446	907	692	869	72	816	716	943	912	851	827	966	454	963
LOC100642389	6567	5786	5961	5730	6406	6369	8350	9418	1190	1156	1372	1190	816	1117	803	969	1085	14289	10076	7881	7520	10180	1207	9167	11075	10370	1160	1833	1356	1590	974	6001	5820	1031	8280	1589	1571	1887	1293	7618
LOC100642390	1992	2888	2875	2767	1970	2118	2888	2850	439	367	492	512	318	645	373	434	333	3317	2639	2827	2892	1495	556	1550	2755	2506	354	590	447	535	354	3358	2912	567	4072	448	527	599	419	2979
LOC100642391	605	712	686	647	758	659	809	772	160	176	278	228	158	209	180	169	167	786	665	735	766	619	303	557	829	1014	148	258	190	196	216	640	701	244	990	258	398	314	156	735
LOC100642392	1806	1495	1644	1808	1139	1395	1528	1413	1013	971	1504	1146	907	1291	1002	1090	924	1925	1787	1608	1558	972	1370	1024	1640	1810	1195	1334	1235	1046	418	1359	1133	1328	1689	898	1021	1177	884	1584
LOC100642393	0	0	0	0	0	0	1	0	8	0	6	1	7	5	5	1	7	1	0	2	0	0	9	0	0	0	0	7	1	9	0	0	0	9	0	11	5	1	5	0
LOC100642394	381	213	196	205	132	133	172	175	298	308	440	345	275	491	384	392	403	443	348	238	279	117	392	111	218	173	479	669	604	600	96	188	133	423	158	301	337	431	358	195
LOC100642395	2	1	1	1	3	0	2	0	0	0	0	1	0	0	0	0	0	0	3	2	2	2	0	1	2	1	0	0	1	0	0	1	3	5	5	0	2	0	0	4
LOC100642396	258	212	228	287	301	316	319	553	127	177	273	81	128	122	59	87	71	149	109	130	144	211	78	209	246	277	50	59	61	49	25	152	108	77	144	143	136	204	127	246
LOC100642397	720	398	375	433	407	242	365	368	246	312	444	218	310	343	312	241	228	259	173	283	206	179	300	172	365	323	210	258	239	252	43	336	299	465	436	259	352	402	220	400
LOC100642398	240	156	190	223	131	137	155	165	198	185	258	193	192	275	133	192	203	221	194	158	112	107	185	99	179	163	123	197	178	182	23	130	98	167	122	183	196	219	149	203
LOC100642399	2154	2682	2665	2373	2480	2012	2447	2273	680	594	724	648	449	895	718	659	471	2824	2542	2846	3298	1617	772	1645	2415	2324	579	895	613	949	4755	2582	2600	820	4379	581	602	670	616	2805
LOC100642400	32	6	8	2	3	1	3	12	4	7	2	15	5	2	3	2	3	2	10	8	3	0	11	4	6	7	1	5	1	0	0	5	1	4	8	1	4	2	5	6
LOC100642401	2733	2695	2802	2818	2245	1996	2428	2004	2525	2386	3341	3481	1955	2804	2709	2627	2065	2174	1793	2075	2527	975	3480	972	1920	1984	3928	4589	4180	4216	15573	2881	2916	3511	4538	2486	2688	3619	2463	2758
LOC100642402	69	74	49	47	48	49	66	74	165	199	189	119	172	276	265	161	102	88	47	59	53	37	196	46	72	96	205	292	146	239	18	51	52	170	100	132	175	200	185	83
LOC100642403	1279	1081	1228	1346	963	803	1005	1169	504	555	750	719	584	827	623	623	638	1184	889	927	1007	560	748	558	934	888	454	638	523	648	146	1083	846	721	1198	528	666	778	523	1326
LOC100642404	24	8	17	9	5	8	8	14	3	11	7	10	6	13	2	7	6	2	1	4	6	6	14	3	12	10	12	11	5	7	3	6	8	6	7	13	3	8	6	11
LOC100642405	2670	3421	3727	2683	3248	2760	3520	4148	1842	7300	7434	3839	4948	6006	3526	5884	5219	4169	3004	3218	3336	2331	4377	2305	3805	3362	1895	4379	3450	4673	185	2823	2410	5101	3467	4804	5814	7981	6496	3468
LOC100642406	200	272	267	289	350	406	431	650	169	194	286	139	123	188	134	163	150	290	271	308	286	358	178	359	448	527	99	188	153	180	26	231	188	181	328	195	185	238	156	367
LOC100642408	89	25	18	24	14	15	17	13	32	21	26	17	23	41	12	19	16	17	11	14	18	10	42	5	15	29	31	30	8	48	14	11	14	35	25	35	23	22	13	25
LOC100642409	703	634	831	799	521	575	657	740	326	497	758	490	506	727	505	579	658	821	789	650	633	437	573	381	565	595	528	503	444	462	205	531	486	518	572	347	411	493	474	745
LOC100642411	103	32	31	39	31	28	17	74	15	4	11	6	21	8	19	12	6	121	71	57	58	26	16	30	48	71	2	29	12	12	0	44	21	8	54	7	8	10	4	43
LOC100642412	422	456	457	370	358	330	383	484	293	286	492	294	293	410	338	349	331	792	672	594	539	365	376	357	495	516	264	453	393	393	52	397	344	373	574	267	392	354	317	475
LOC100642413	3026	3514	2990	2914	3370	3017	3882	3633	860	780	981	803	647	1030	746	717	659	3967	2632	3402	2953	2151	989	1973	4043	3654	754	943	755	849	206	3591	3118	1003	4928	820	958	938	770	3555
LOC100642414	329	265	257	343	192	175	239	243	299	761	1120	669	583	1056	520	712	787	235	192	190	197	106	822	111	207	192	381	821	799	759	51	235	166	848	226	623	711	804	647	232
LOC100642415	158	21	10	85	16	10	35	26	153	50	100	37	107	175	103	38	23	80	49	81	32	28	150	7	15	38	20	76	43	46	8	3	11	95	23	41	79	38	36	14
LOC100642416	563	159	176	243	179	185	189	180	108	130	144	177	112	268	170	187	244	321	256	192	177	102	164	69	137	119	167	180	126	135	0	161	85	215	73	193	180	185	151	202
LOC100642417	1261	1538	1624	1422	1243	1113	1304	1499	2453	2518	4092	2645	2372	2827	2715	2879	2483	1747	1604	1663	1790	1026	3224	1142	1491	1701	1676	2537	2156	2349	7788	1265	1154	3147	1982	2253	2612	3073	2245	1749
LOC100642418	25	13	14	14	24	14	4	4	29	13	4	14	4	18	7	4	8	11	14	25	29	10	15	4	12	11	19	26	13	34	17	31	14	11	46	3	10	15	14	11
LOC100642419	796	641	642	688	589	495	655	772	320	384	549	455	333	515	323	435	503	704	616	680	671	388	529	372	733	699	392	615	426	472	47	570	511	584	733	573	537	537	420	708
LOC100642420	6	0	0	1	1	1	3	1	6	1	3	0	1	2	0	2	0	1	5	1	1	1	0	2	4	2	0	1	1	0	0	1	0	0	0	0	0	0	3	1
LOC100642421	156	131	124	120	85	72	94	107	22	19	26	14	20	23	25	27	38	219	137	133	118	87	15	68	97	83	13	15	25	12	14	100	67	16	46	16	23	25	18	143
LOC100642422	235	160	180	215	147	160	226	198	157	153	184	193	107	219	145	171	161	205	179	173	193	114	172	108	177	213	144	241	174	202	42	145	155	182	182	194	184	181	133	207
LOC100642423	501	311	396	417	472	556	609	797	232	413	672	223	347	366	199	263	285	365	304	223	218	387	375	404	449	523	128	228	192	229	36	278	270	377	295	534	521	595	479	357
LOC100642424	509	470	472	508	382	357	413	502	262	228	333	299	216	274	172	206	248	578	506	491	477	362	292	327	571	537	158	262	228	248	49	375	290	321	410	286	263	286	200	440
LOC100642425	1437	1556	1487	1371	1231	976	1087	1088	1486	1398	1703	1571	1441	1728	1509	1419	1394	1612	1277	1538	1468	688	1985	759	1191	1207	1407	2135	1580	1704	874	1348	1335	1942	2306	1645	1990	1858	1447	1515
LOC100642426	1003	1100	1168	1251	755	703	780	878	395	443	584	569	412	682	539	511	554	855	561	795	788	429	613	439	819	731	400	529	437	531	86	732	711	647	1011	463	554	500	379	1099
LOC100642428	2645	2084	1998	2062	1516	1256	1739	1951	588	481	498	521	508	632	465	432	328	2982	2505	2301	2130	1476	554	1482	2242	2369	397	780	564	658	293	1775	1656	665	2496	541	693	713	534	2181
LOC100642429	765	674	682	715	592	536	727	848	66	47	70	52	48	54	58	60	56	924	763	782	798	488	78	489	865	838	35	99	82	82	126	738	643	60	907	73	51	61	57	770
LOC100642431	282	269	344	375	276	269	343	341	121	141	154	176	134	231	130	148	158	327	283	346	328	238	229	202	351	427	166	258	178	213	55	332	281	219	353	176	252	225	143	364
LOC100642432	254	311	308	328	229	185	276	304	89	86	171	108	81	140	132	106	94	222	166	266	206	135	189	186	215	235	68	89	79	102	22	193	150	175	199	144	156	108	97	280
LOC100642433	233	142	165	241	161	140	192	189	83	206	246	138	141	156	117	190	153	82	61	88	49	43	155	30	80	69	123	149	128	125	13	85	45	172	52	137	159	136	113	198
LOC100642434	310	227	283	320	185	228	250	259	214	181	277	205	213	250	171	188	199	179	185	178	184	141	234	119	197	188	230	230	172	221	23	190	197	221	221	166	221	181	197	261
LOC100642435	89	100	87	110	107	80	95	113	35	43	70	66	45	41	52	52	28	79	73	91	101	60	79	62	102	85	60	46	52	58	22	98	92	60	110	49	50	53	36	115
LOC100642436	423	93	62	132	43	70	106	111	191	139	238	192	253	173	216	183	160	124	77	104	104	36	138	79	120	137	144	221	178	124	5	67	47	225	97	217	170	255	128	114
LOC100642437	804	515	615	637	447	414	463	646	524	773	1122	657	691	778	556	719	771	350	315	336	272	237	783	282	318	388	244	464	414	489	26	265	233	634	234	627	729	816	705	543
LOC100642438	23	5	3	12	6	6	6	6	9	7	9	8	6	9	10	6	10	5	5	7	13	4	13	5	7	15	5	5	6	4	6	3	4	9	6	11	10	8	9	12
LOC100642439	165	156	201	231	151	146	167	193	222	243	309	251	235	273	233	223	209	117	116	117	126	100	254	78	130	142	141	230	224	191	20	122	102	230	178	226	280	295	202	169
LOC100642440	710	547	574	548	445	436	620	588	209	226	266	209	199	305	211	263	289	952	759	729	621	386	258	403	661	634	206	294	187	220	53	445	441	212	627	228	225	263	171	602
LOC100642441	222	182	174	201	156	138	226	248	13	15	18	9	17	16	15	19	9	246	203	202	193	170	7	164	287	250	20	19	16	15	9	185	161	18	229	9	9	18	5	174
LOC100642442	97	21	13	49	736	705	683	726	358	284	620	247	109	36	41	28	13	31	74	30	35	501	73	223	762	598	34	123	25	50	19	32	15	58	15	225	274	247	176	17
LOC100642443	38	210	158	492	52811	16446	26634	28312	1961	2006	3828	15206	1041	334	521	362	3634	282	1180	276	254	12750	78	3783	13737	9879	68	687	22	38	2438	101	770	107	85	2080	5610	12934	5225	226
LOC100642444	7	0	1	0	2	0	0	0	3	2	1	1	2	0	6	2	1	4	0	0	0	0	2	0	0	2	0	0	9	1	0	0	0	2	0	0	3	13	0	0
LOC100642445	312	246	328	335	195	222	227	238	136	130	195	170	138	208	134	160	167	228	176	176	148	131	202	92	213	197	170	126	125	209	50	236	180	134	199	144	209	122	155	288
LOC100642446	130	63	95	96	80	65	96	78	150	104	133	95	110	104	111	122	98	69	91	84	58	33	137	38	82	106	63	74	63	139	10	51	59	76	62	65	110	99	69	77
LOC100642447	31	4	11	5	6	6	10	9	16	12	4	11	6	21	14	15	23	18	9	4	12	8	21	16	11	6	3	27	27	18	0	1	3	20	9	16	19	28	13	5
LOC100642448	1225	260	302	525	246	221	295	316	359	371	573	250	314	804	378	282	359	309	353	338	307	180	537	204	290	365	166	297	246	256	30	249	227	340	306	309	333	463	322	352
LOC100642449	19542	7686	7051	9144	6839	6560	8477	7962	4647	4679	5652	4831	4812	6826	5144	4666	4794	7404	5350	7494	6244	3787	4966	4993	7537	8561	4472	5447	5342	4908	6104	6094	6059	7234	7851	4504	4883	7574	5076	9151
LOC100642450	9723	8222	7447	7508	7083	7809	11515	9647	4695	6057	9755	5732	4818	2859	3934	5239	5018	10702	8568	10530	10177	6174	4102	6986	12625	15908	2595	5978	4883	4756	4815	4500	3837	3461	6862	6062	5743	7782	4593	7829
LOC100642451	276	311	381	399	350	293	390	402	379	502	733	359	356	409	319	282	303	292	321	304	364	246	417	239	379	360	271	461	376	368	241	273	254	386	410	342	439	472	303	387
LOC100642452	360	185	155	250	126	116	217	205	36	30	46	19	25	35	29	28	32	196	156	208	168	125	18	115	212	176	47	28	31	24	37	117	158	51	224	9	33	41	24	209
LOC100642453	152	75	116	110	56	77	83	125	30	36	30	44	32	40	44	46	39	489	451	337	183	111	17	133	155	137	25	45	37	29	19	117	67	30	101	42	43	52	42	145
LOC100642454	895	1601	1855	1856	954	1149	1285	1313	558	397	551	823	514	671	1046	715	630	2853	2516	1850	1780	891	1067	1017	922	1161	699	1280	864	843	1962	1774	1857	841	2473	471	621	546	401	1784
LOC100642455	327	239	259	293	195	183	244	201	391	379	520	566	287	579	448	470	491	299	318	280	290	140	530	185	226	255	531	557	543	476	1017	208	180	478	280	368	391	510	390	303
LOC100642456	484	326	375	440	354	287	401	499	185	707	702	412	557	817	372	614	752	316	255	249	241	217	522	185	319	330	173	425	329	372	18	199	140	589	191	616	666	861	678	380
LOC100642457	1903	1182	1004	1084	982	941	1050	1045	751	611	868	894	556	1220	880	957	842	2121	1955	1657	1439	882	1009	752	1567	1446	762	1515	943	931	262	1205	1009	1006	1519	780	925	1111	881	1292
LOC100642458	421	388	453	377	182	256	275	323	164	182	298	234	149	246	215	212	285	502	428	377	458	204	228	237	282	313	94	182	180	180	374	286	318	271	437	131	165	189	130	358
LOC100642459	55	17	26	9	18	28	15	28	5	2	18	10	6	19	8	1	5	30	32	28	29	24	7	14	28	25	8	16	11	17	0	10	12	10	11	6	7	14	9	30
LOC100642460	14	4	4	1	10	3	5	10	8	1	0	5	1	4	3	10	4	3	8	11	2	6	2	15	9	18	3	0	4	12	14	3	1	2	4	1	1	8	4	4
LOC100642461	651	528	718	657	445	534	587	571	1944	1729	3279	2010	1440	2449	1866	1962	1902	792	745	714	712	460	2312	429	672	663	1791	1846	1603	1469	640	497	475	2062	714	1547	1875	2058	1580	646
LOC100642462	278	95	138	165	87	104	151	154	118	106	151	85	106	153	97	125	214	195	225	175	174	119	146	148	163	191	71	112	49	66	21	91	66	91	95	92	69	135	93	119
LOC100642463	183	153	192	221	197	202	220	281	315	470	593	199	472	215	163	195	133	105	72	93	119	154	253	165	278	277	197	124	134	186	26	152	142	206	166	382	621	500	305	174
LOC100642464	1320	1010	1160	1151	759	903	1123	1346	313	531	779	478	437	467	429	540	505	1518	1422	1365	1252	860	539	855	1096	1265	338	457	389	457	323	871	793	567	1092	487	561	595	423	1094
LOC100642465	4353	6844	5830	5442	5491	5419	5978	5477	723	785	1080	923	621	1007	771	810	703	6633	5394	6080	5867	3416	961	3642	5595	5755	701	1145	801	871	1526	6325	5942	945	9638	826	1117	1015	801	6940
LOC100642466	228	251	261	256	171	155	189	116	346	400	550	493	328	487	471	443	396	168	175	180	174	90	530	97	177	174	583	691	619	589	89	195	179	609	225	420	475	531	324	222
LOC100642467	164	155	102	84	120	80	137	237	245	364	463	384	308	444	303	406	403	289	245	232	165	121	295	106	156	224	207	385	296	468	113	145	108	366	176	287	311	376	238	171
LOC100642468	2302	2821	2503	2559	2569	2116	3142	3209	1490	1805	2191	1623	1506	1935	1542	1716	1428	4220	3058	3376	3288	2126	2085	2152	3400	3392	1007	2300	1858	1925	723	3238	2924	2140	4133	1684	2190	2065	1425	3209
LOC100642469	6	3	8	0	2	2	1	10	21	12	6	2	7	1	4	3	0	7	3	3	2	2	3	3	8	22	0	2	1	1	4	0	3	1	5	4	3	4	2	4
LOC100642470	926	1317	1443	1410	1373	1464	1951	1756	855	972	1430	1061	740	1130	880	931	838	1723	1359	1339	1373	1150	1107	1165	1800	1693	601	1086	847	1045	309	1249	1167	1087	1660	1012	947	1135	915	1393
LOC100642472	326	339	328	323	230	226	280	225	308	326	444	497	232	514	379	370	299	248	229	275	259	141	583	136	236	291	423	626	539	527	162	244	232	522	421	438	433	566	360	282
LOC100642473	953	1068	1199	1172	772	720	845	1089	468	423	556	527	508	612	500	607	621	1850	1407	1479	1284	830	643	716	1057	1117	421	584	508	503	64	1002	730	607	1064	532	477	578	487	1188
LOC100642474	247	61	76	71	60	90	90	153	345	410	337	290	346	409	355	479	410	186	174	161	104	74	277	84	159	135	287	263	193	223	6	80	49	354	81	320	319	397	271	79
LOC100642475	572	633	503	559	584	492	604	653	106	70	155	191	92	154	137	120	114	975	850	985	853	518	187	541	809	838	163	245	160	224	593	691	740	196	1024	170	225	176	114	689
LOC100642477	19	70	48	35	60	42	52	57	6	0	6	6	6	1	10	11	6	79	21	61	52	38	15	31	85	50	14	12	9	13	0	87	73	9	98	9	15	18	12	55
LOC100642478	157	75	57	112	46	44	73	55	51	52	47	89	50	59	42	51	37	60	51	78	48	51	30	34	79	92	53	68	80	35	59	46	49	124	71	53	78	64	37	64
LOC100642479	615	421	473	558	406	382	455	497	538	549	936	579	565	802	536	598	710	345	288	342	306	260	664	191	294	363	271	504	340	409	26	337	244	715	275	529	640	616	635	471
LOC100642480	27106	13392	11818	15542	11113	11091	13426	11039	14469	13762	18129	17266	15365	19271	16043	15766	12708	10477	8692	13147	9321	5039	17737	5977	10759	12109	21075	26327	25989	22426	24058	11668	11701	24951	15725	16809	17888	28068	18534	16433
LOC100642481	145	173	166	190	121	128	142	137	86	89	134	82	93	103	84	89	98	76	64	109	129	68	101	88	119	142	71	80	80	88	62	116	93	118	168	85	112	105	62	145
LOC100642482	145	121	131	92	68	70	84	93	67	90	127	72	110	118	71	105	98	117	89	78	86	63	88	63	97	96	49	57	60	84	128	100	65	93	62	88	140	164	77	104
LOC100642483	3097	1175	1292	1373	1155	934	1268	1311	1059	1212	1206	1305	1391	1844	1444	1487	1724	2285	1772	1444	1164	600	1165	617	1341	1231	965	1373	975	1072	47	1259	907	1412	988	952	990	1199	971	1467
LOC100642484	5	0	1	7	104	18	54	52	3	0	6	1	6	3	1	4	2	3	3	3	2	69	4	8	15	7	7	3	1	1	0	4	1	5	0	0	7	16	6	1
LOC100642485	319	359	412	459	277	261	285	243	106	144	242	156	121	189	179	176	141	245	198	216	240	126	156	121	226	211	210	172	185	150	28	271	225	175	281	113	161	170	129	347
LOC100642486	493	370	438	484	293	269	341	433	155	248	325	257	221	359	188	272	243	343	218	232	193	161	269	140	255	219	146	217	198	195	32	269	210	242	225	231	278	277	261	357
LOC100642487	425	317	369	418	213	162	182	222	363	634	735	519	764	599	446	503	559	144	96	164	118	67	462	61	92	121	262	358	421	389	18	176	130	531	122	505	459	499	531	274
LOC100642488	14	2	2	6	3	3	5	3	17	7	9	37	16	9	19	28	9	3	15	0	0	1	58	5	1	6	2	29	12	12	0	1	0	36	4	13	39	10	4	1
LOC100642490	1	0	2	1	1	0	0	4	3	0	0	1	0	1	1	0	0	3	0	1	1	2	0	1	4	1	0	0	0	0	0	1	1	0	3	0	2	1	0	0
LOC100642491	30	13	19	25	13	23	32	60	38	13	34	24	27	15	87	16	14	54	19	28	26	23	11	46	39	45	18	21	13	30	13	11	8	38	6	37	30	28	32	23
LOC100642492	175	145	172	180	122	140	158	266	112	96	225	63	105	105	98	95	115	134	137	129	101	124	135	144	131	166	46	76	57	60	11	96	80	107	97	139	98	128	116	143
LOC100642493	204	339	309	270	308	237	256	276	36	35	26	20	26	31	32	45	32	369	294	357	362	208	62	187	341	384	10	33	36	49	43	363	345	44	472	21	21	15	33	355
LOC100642494	181	189	149	210	143	165	158	184	22	15	15	33	30	26	19	13	22	188	168	139	144	132	25	122	216	187	28	18	34	28	23	135	166	24	181	16	27	23	22	154
LOC100642495	1805	3681	3177	2813	3919	3531	4337	4872	930	1102	1417	774	1032	813	645	787	543	2586	2109	2998	2908	2802	1133	2615	4970	4860	727	974	615	788	853	3387	3206	1123	5192	1325	1229	1363	992	3601
LOC100642496	1446	1493	1209	986	2424	2166	2509	4696	1431	1995	2092	907	1782	1412	966	1175	1206	2585	1914	1930	1738	3059	1190	2599	3807	3484	871	1508	1178	1544	95	1402	1425	1289	1909	1959	2259	2767	1867	1787
LOC100642497	28	36	39	30	32	33	40	65	28	9	1	6	7	8	3	10	13	51	34	40	27	62	15	42	45	35	15	15	15	11	3	23	41	8	84	16	15	16	2	37
LOC100642498	266	160	170	176	149	132	162	235	492	338	498	395	283	497	475	360	320	233	206	199	182	144	420	144	219	185	441	660	426	618	14	196	109	372	261	282	364	505	470	141
LOC100642499	559	633	621	633	498	422	559	611	693	556	603	621	495	786	608	510	559	854	798	707	612	491	668	471	687	716	415	631	486	536	290	507	454	691	799	477	531	549	563	745
LOC100642500	51	42	30	54	28	21	27	36	68	7	29	24	19	41	47	48	31	73	55	67	51	33	174	22	21	46	76	133	20	57	5	23	33	48	47	23	38	37	23	46
LOC100642502	303	259	255	318	216	171	229	225	103	86	96	132	65	157	125	121	92	265	199	225	223	135	109	130	204	221	56	102	91	88	11	221	186	135	210	66	101	124	101	283
LOC100642503	42	54	94	52	53	33	70	61	15	9	24	17	8	19	10	15	10	95	107	57	43	64	16	50	105	76	19	22	2	19	0	55	67	20	76	9	5	17	4	63
LOC100642504	3521	2307	1852	2343	2397	2293	3742	2703	1950	3862	4425	3952	4431	5742	3315	5595	4102	2604	1485	1899	1646	792	5223	913	2163	1730	2965	5517	4110	5945	209	2423	1862	4952	1199	4487	5586	6002	4836	2138
LOC100642505	725	556	624	603	512	418	558	762	207	510	459	560	430	683	444	512	519	539	353	447	344	337	545	306	515	461	172	581	510	605	5	426	361	551	425	428	577	772	550	585
LOC100642506	1597	1461	1409	1787	1206	1051	1605	1140	407	426	502	1106	407	418	368	433	359	1159	730	1166	1323	547	447	541	1595	1411	425	494	373	499	319	1450	1253	501	1854	506	596	636	378	1605
LOC100642507	153	40	46	55	44	50	67	47	38	22	33	54	28	68	41	46	76	147	122	61	54	36	72	43	46	40	57	38	60	30	7	50	24	71	19	27	28	38	42	64
LOC100642508	0	1	6	3	0	4	2	23	0	0	0	2	0	0	8	0	0	21	54	44	19	7	1	16	6	5	1	0	1	0	0	3	0	3	0	2	0	0	0	8
LOC100642510	599	499	497	537	377	388	496	571	111	137	191	160	127	187	130	161	163	678	500	497	446	362	162	326	479	579	103	188	134	150	20	499	360	161	470	160	183	235	135	554
LOC100642511	1280	1566	1605	1400	1379	1641	1775	1666	2410	2323	4876	2188	2006	2583	2482	2604	2245	1685	1450	1499	1667	1075	2627	1303	1782	1986	2166	2214	1965	1816	9513	1348	1436	2569	2124	2201	2383	2997	2160	1432
LOC100642512	31	15	24	32	22	19	15	28	6	9	11	12	10	12	16	8	8	18	18	19	22	23	10	25	31	17	7	14	9	9	1	4	6	12	13	5	13	33	5	15
LOC100642513	12	15	34	10	19	11	43	29	187	171	167	179	224	193	198	197	238	78	73	52	47	43	186	32	68	45	166	354	216	224	1	24	27	228	22	170	191	282	174	38
LOC100642514	979	1070	1121	1158	861	873	992	1141	763	571	863	913	536	881	760	866	651	1294	1019	1067	1048	547	990	583	1024	989	562	789	590	701	186	1144	1061	904	1388	615	820	664	649	1243
LOC100642515	17038	14224	15310	16033	8531	8002	8541	6279	2606	1818	2433	4136	1684	4717	3721	3511	3327	18444	15705	13998	12588	3722	3878	3367	7944	6643	7827	6083	5444	5088	8919	10788	9952	3654	16159	2721	3095	3275	2757	14167
LOC100642516	151	70	35	67	74	65	57	116	41	48	51	82	49	99	81	58	22	40	32	60	66	43	21	52	55	75	39	127	75	81	10	45	39	69	91	28	47	72	70	41
LOC100642518	368	385	460	480	357	237	349	255	246	484	618	308	382	473	309	375	420	304	224	281	239	157	336	110	222	221	346	391	325	330	50	372	273	372	319	416	342	455	339	430
LOC100642519	563	578	657	607	498	483	528	604	389	390	511	439	299	501	392	419	320	553	531	584	501	368	594	343	544	547	299	499	352	437	107	476	452	566	694	388	424	404	349	584
LOC100642520	63	46	65	74	38	32	41	55	23	55	63	54	56	83	36	42	53	32	28	29	23	16	50	5	10	23	28	41	39	52	2	33	16	34	19	43	56	56	52	44
LOC100642521	184	153	178	196	118	101	137	133	358	337	374	309	271	390	284	306	317	264	257	240	233	126	270	108	213	244	238	362	341	300	40	157	109	327	172	357	328	392	241	189
LOC100642522	1277	979	845	771	789	732	1005	948	517	715	1141	737	526	841	873	827	901	1544	1045	1081	1188	772	885	784	1154	1050	499	907	716	757	18	1050	984	817	1468	677	701	885	826	994
LOC100642523	373	304	310	355	337	263	327	374	157	134	186	89	121	138	103	136	114	311	277	298	272	234	128	233	395	363	126	181	159	131	152	281	262	131	447	104	121	161	103	324
LOC100642524	29	13	9	14	18	78	52	223	10	4	13	13	7	14	9	5	8	49	51	39	19	270	9	183	112	115	4	7	10	3	0	14	8	16	14	15	8	15	13	15
LOC100642526	261	196	188	217	193	193	262	401	94	127	141	125	166	90	68	74	95	220	158	141	125	196	56	180	281	287	46	78	51	57	16	136	91	42	115	115	129	113	97	211
LOC100642527	172	100	83	172	71	46	68	108	46	65	67	45	54	86	36	65	61	50	32	30	38	26	55	29	42	44	35	40	58	43	3	40	26	103	40	64	67	66	37	97
LOC100642528	383	326	338	375	280	371	397	490	398	477	772	409	386	475	408	397	479	473	381	395	346	352	566	389	461	484	314	590	478	450	52	269	217	554	332	463	472	571	356	326
LOC100642529	668	656	566	667	393	370	520	521	97	110	167	91	62	95	93	100	111	494	364	422	430	275	83	293	402	478	85	133	104	106	74	419	381	101	566	85	102	95	83	503
LOC100642530	9896	10194	10642	9406	5231	5431	4762	3256	1100	1392	976	2562	1212	3757	3163	3524	3121	14136	9681	11243	10672	1517	2910	1544	4136	5362	1604	2543	2158	2274	1547	5385	4852	3019	8454	1318	1330	1385	608	9246
LOC100642531	445	588	675	521	398	500	616	569	740	594	1022	744	676	788	746	664	756	873	765	719	643	516	910	547	673	625	756	752	832	721	1035	545	461	707	692	565	517	695	531	671
LOC100642532	441	355	307	287	250	204	270	384	315	201	222	288	226	192	201	195	207	459	394	359	346	313	229	317	468	515	133	230	200	200	117	299	272	222	386	198	337	263	282	308
LOC100642533	1126	398	670	445	227	254	288	155	131	192	146	438	161	757	534	592	669	2175	1870	1292	992	328	404	295	353	796	303	1046	589	427	1322	381	322	345	311	295	332	395	251	443
LOC100642534	216	100	104	167	124	93	99	107	21	63	73	56	78	137	57	95	109	71	67	55	58	39	63	21	31	40	57	52	48	77	8	43	29	88	38	57	83	86	64	109
LOC100642535	110	40	14	18	42	51	72	118	308	198	418	102	281	109	81	97	145	43	43	32	28	135	98	134	118	139	143	185	112	141	2	35	32	138	48	176	218	184	178	44
LOC100642536	843	1000	908	871	1120	1076	1429	2155	781	1467	2189	831	1126	1084	770	918	874	753	618	876	776	1060	933	1053	1496	1496	510	869	646	885	77	1019	968	1188	1395	1310	1578	1700	1269	1062
LOC100642537	4670	4489	5534	4755	5064	5366	6083	4837	4236	3960	6647	3153	3201	4178	2914	3554	2894	6288	6031	5159	5052	4166	3025	4161	6148	6455	3634	3258	2708	2842	64682	3809	3852	3287	6057	3817	3879	4226	3458	4823
LOC100642538	163	334	349	353	201	224	297	216	161	140	109	128	94	184	113	101	97	363	263	321	332	143	140	112	257	267	182	160	150	175	86	351	290	138	409	122	166	151	108	339
LOC100642539	10651	6348	7140	4160	5332	5133	6975	6183	2333	4654	5216	5396	3207	5646	4987	6603	5751	13716	12920	9911	10972	4750	5136	7232	7607	9464	3894	6134	5063	4708	1107	5063	4735	6058	7293	4149	3475	6111	3640	6036
LOC100642540	681	637	610	482	474	546	635	1010	577	580	655	891	586	909	924	766	788	1316	1140	900	793	788	688	913	730	1108	622	887	528	638	146	535	457	840	673	545	773	661	642	651
LOC100642541	408	438	532	531	370	329	444	460	77	111	141	120	80	150	98	65	104	530	437	430	406	291	143	303	449	473	84	140	127	126	49	378	378	153	526	132	151	144	93	491
LOC100642542	209	214	261	269	145	152	190	212	155	174	214	255	124	215	187	160	192	263	237	220	252	153	321	141	197	184	124	321	301	276	87	203	155	256	259	271	254	259	203	251
LOC100642544	2437	1985	2288	2270	2654	2510	3005	2420	928	861	1272	711	647	897	451	607	373	1751	1556	1717	1871	1617	671	1636	2784	2900	996	905	736	729	10277	1685	1664	781	2561	1000	1336	1264	763	2057
LOC100642545	23	36	22	37	38	47	41	54	58	43	23	12	50	15	20	13	20	26	20	31	51	15	10	29	55	106	7	12	9	17	49	36	31	17	45	34	37	25	29	25
LOC100642548	0	4	0	2	0	0	0	1	0	0	0	0	0	1	0	0	0	3	4	2	1	0	0	0	0	0	0	0	0	0	0	2	0	0	0	5	0	0	0	0
LOC100642549	1123	915	1035	1113	713	774	923	894	986	1007	1434	1271	778	1257	798	902	836	1118	991	1030	1038	563	1297	580	957	975	731	1309	1097	1227	345	818	719	1332	1038	993	1263	1198	889	998
LOC100642550	378	323	357	398	245	262	378	385	146	108	203	131	113	198	193	183	172	561	466	403	431	358	214	349	446	495	168	237	159	195	37	298	251	229	395	195	166	186	123	424
LOC100642551	742	555	594	615	429	492	554	621	480	597	750	524	453	665	465	476	533	645	486	498	498	331	607	367	520	504	389	652	535	523	55	537	429	618	562	539	645	679	545	556
LOC100642552	6816	4675	5717	5671	6129	6415	7443	6692	11415	10923	21842	7028	9204	9928	8435	8667	8287	6621	6528	5769	5969	5226	8300	5428	8802	8347	7406	6206	5067	5071	11145	4168	4046	8299	6232	10133	10614	11819	10758	5538
LOC100642553	996	660	744	726	521	475	595	687	778	626	735	682	688	976	782	779	751	1137	962	823	827	436	869	426	739	775	638	903	674	750	74	689	608	813	794	644	746	865	674	826
LOC100642554	25	3	6	3	8	8	8	14	8	6	8	10	6	14	8	3	4	6	7	6	7	2	13	1	2	7	9	16	21	15	12	10	5	4	15	0	2	7	9	7
LOC100642555	1015	1923	1740	1418	1483	1433	1689	1773	255	289	305	334	277	578	391	424	328	2910	2137	2418	2572	1430	316	1607	2167	2192	400	512	412	468	128	2262	1987	432	3152	224	304	312	288	2274
LOC100642556	290	165	163	152	166	149	173	244	109	69	92	49	74	97	90	110	105	311	221	197	190	141	81	124	210	233	144	146	90	108	48	191	204	101	222	72	103	87	78	224
LOC100642557	287	197	225	244	206	193	232	221	341	386	407	197	330	361	185	219	242	423	348	242	249	161	282	159	243	314	281	284	203	207	29	158	146	242	192	277	294	363	308	231
LOC100642558	1370	1075	1146	1194	942	1046	1115	1455	848	755	1390	836	764	1095	802	977	881	1668	1483	1325	1325	944	933	1009	1428	1456	768	1116	861	1033	139	972	953	1099	1322	937	908	1110	824	1213
LOC100642559	24	3	7	7	13	11	12	9	21	6	38	23	15	41	14	29	25	12	15	12	6	7	25	9	7	10	34	25	21	9	2	6	3	18	6	18	13	24	30	12
LOC100642560	389	315	315	368	264	285	330	259	135	103	210	81	109	115	114	76	84	281	224	292	289	199	114	174	284	343	97	133	103	99	102	272	306	109	483	108	118	138	101	323
LOC100642561	1164	1262	1324	1336	1129	1118	1422	1323	109	149	175	167	102	180	97	139	128	1363	950	853	935	570	209	571	1061	938	94	190	167	172	117	1027	842	182	1042	259	224	240	142	1260
LOC100642562	921	840	712	542	1489	1117	2215	4210	613	667	1498	491	639	418	387	408	424	1354	1162	954	1162	2659	463	2181	2358	3444	287	625	460	448	196	607	632	432	821	770	900	669	516	744
LOC100642563	297	362	362	445	329	272	352	257	438	469	684	711	339	698	544	556	454	298	286	311	336	143	740	162	294	263	702	830	737	805	101	393	315	773	479	521	727	685	577	353
LOC100642564	3	0	0	0	1	0	0	1	9	0	4	4	9	2	1	1	3	0	1	1	0	0	2	0	0	0	1	3	0	1	0	0	0	1	0	0	0	3	1	1
LOC100642565	250	114	143	75	121	134	153	266	143	82	156	125	120	120	86	88	86	186	118	157	135	131	75	138	215	246	103	132	83	104	0	115	120	178	149	134	154	125	112	124
LOC100642566	465	170	182	270	156	157	206	224	372	342	575	264	298	573	341	285	286	200	152	179	172	150	382	114	211	244	231	282	264	272	55	133	123	350	158	301	313	306	301	188
LOC100642567	5285	3720	4059	3994	2803	3430	3626	4014	3743	2791	4210	3726	2881	4621	3376	3308	2940	4259	3936	3755	4132	2020	4100	2305	3471	3767	5106	5040	4738	4708	15578	3832	3745	4208	5710	2834	3150	4116	2958	4045
LOC100642568	394	260	256	345	282	250	334	463	205	428	688	222	284	314	217	263	270	238	256	299	225	201	269	215	275	269	133	153	176	182	90	173	130	298	151	384	389	374	379	259
LOC100642569	119	66	83	87	64	62	81	119	82	49	106	37	74	74	51	49	50	126	128	118	86	98	53	99	87	109	45	33	26	27	28	52	54	56	73	56	42	69	49	91
LOC100642571	1417	849	723	607	709	744	892	1344	552	535	587	514	558	557	472	474	565	1744	1420	1276	1104	1130	384	1159	1699	1804	293	600	422	446	52	849	696	402	1005	522	591	620	521	923
LOC100642572	155	114	116	130	86	96	110	71	116	81	139	186	85	183	138	136	181	222	258	148	110	105	155	69	104	144	162	204	193	183	34	72	87	165	125	115	118	173	138	120
LOC100642573	329	179	201	199	204	236	243	340	64	85	61	85	51	99	97	72	77	378	357	309	213	332	111	245	366	393	43	138	117	105	46	176	179	119	215	77	101	153	91	245
LOC100642574	182	87	83	98	54	64	64	105	105	98	164	160	103	97	100	95	83	76	79	64	72	46	121	60	109	122	137	173	120	119	20	48	35	108	86	128	212	149	98	55
LOC100642575	15	0	4	6	6	3	1	2	13	2	3	22	1	4	4	4	6	5	3	6	12	3	9	2	0	1	15	37	44	27	6	1	10	27	12	2	16	7	2	8
LOC100642576	1719	1912	2099	1900	1812	1907	2311	1969	1898	2250	3571	1779	1829	1892	1684	1934	1695	2189	1835	1730	1883	1327	1860	1362	2061	2141	1595	1629	1524	1417	1207	1644	1493	1873	2389	1873	2364	2599	2137	1988
LOC100642577	124	112	124	183	90	94	97	110	250	208	277	243	227	270	171	205	243	135	110	104	118	73	247	58	144	126	192	328	287	275	11	129	87	300	121	216	248	308	230	135
LOC100642578	486	281	339	375	325	294	329	370	101	146	219	128	127	184	84	174	105	168	151	158	201	134	170	141	166	227	72	128	83	111	24	225	164	165	215	151	174	147	147	354
LOC100642579	408	131	155	179	129	114	157	191	161	121	150	102	118	228	145	152	154	277	265	352	216	173	148	188	253	313	86	177	108	129	9	116	102	164	149	165	125	180	140	148
LOC100642580	693	728	729	720	867	703	826	794	417	395	564	441	313	525	391	411	307	809	519	607	641	392	630	415	982	854	437	656	475	545	316	802	709	617	1037	553	612	576	471	812
LOC100642581	178	115	80	106	79	90	96	110	43	52	35	41	43	41	43	28	44	197	154	155	127	93	46	93	152	135	32	43	75	64	77	144	101	70	157	55	89	73	22	130
LOC100642583	136	63	102	117	73	70	100	83	115	116	156	107	112	224	104	93	155	84	66	85	80	60	123	43	68	77	141	130	101	97	7	71	57	121	50	109	134	178	126	94
LOC100642584	27	4	8	19	5	7	7	12	33	12	18	8	27	17	12	4	1	8	6	12	4	5	8	5	13	9	6	14	8	14	0	3	5	21	19	16	13	11	11	9
LOC100642585	2846	3343	3475	3205	2994	2863	3450	3640	852	856	1469	931	741	1146	813	1082	961	3848	3329	3348	3474	2203	995	2551	3460	3633	583	1043	742	851	452	2903	2697	1152	4286	945	993	1260	820	3673
LOC100642586	3	3	2	0	4	0	1	6	3	5	1	4	3	6	8	6	2	2	1	1	0	2	7	3	7	2	4	3	2	1	0	0	5	10	3	1	3	1	3	2
LOC100642587	23	19	74	21	20	20	32	46	27	10	24	16	15	21	23	18	15	64	36	8	15	73	13	42	58	76	12	19	6	5	27	28	26	8	13	9	6	15	6	18
LOC100642588	11	8	7	4	6	4	5	10	19	20	13	19	26	13	9	7	9	17	16	12	13	15	6	13	28	25	3	12	9	11	13	4	7	19	7	26	26	26	11	3
LOC100642589	14	4	10	5	3	8	5	17	32	31	10	1	27	16	6	5	5	26	28	11	23	8	6	8	19	19	5	5	7	9	4	8	8	13	8	9	8	16	17	5
LOC100642590	413	421	448	457	309	314	374	316	683	694	1111	725	604	859	774	775	776	463	480	392	501	226	780	224	333	384	660	695	456	581	232	307	326	788	480	555	510	574	561	414
LOC100642592	2	2	0	0	0	0	0	5	46	3	8	2	10	2	8	3	3	1	0	2	6	1	3	3	4	5	22	13	0	2	0	0	0	5	4	3	12	10	4	2
LOC100642595	99	44	37	69	27	32	54	44	47	28	28	28	26	29	23	35	43	60	33	55	36	21	41	47	55	73	37	21	29	30	36	27	22	53	41	33	31	53	18	56
LOC100642596	610	459	477	390	390	385	419	687	166	171	182	149	174	129	126	161	139	857	765	649	590	616	142	637	763	801	61	150	100	87	30	470	355	156	507	172	176	170	135	523
LOC100642598	281	150	183	193	163	120	175	227	669	526	929	372	518	611	342	393	301	96	122	136	89	121	504	146	266	237	286	340	213	219	153	100	93	587	112	444	641	628	440	129
LOC100642599	50	28	28	21	17	20	20	18	13	7	7	4	10	14	6	2	2	33	34	43	43	16	8	17	31	42	5	14	7	0	0	31	24	10	21	5	1	3	2	39
LOC100642600	3301	4780	4185	3085	4100	4009	4969	5479	1728	1949	2614	1656	1707	2051	1525	1904	1581	6518	5154	5563	5268	3761	1878	3979	6459	6736	1368	2060	1496	1694	101	5322	4493	2014	7284	1655	2497	2313	2100	5237
LOC100642601	243	173	209	217	134	135	124	270	105	125	187	124	135	163	113	136	137	127	89	99	87	112	155	100	108	123	58	67	72	54	15	103	106	165	123	123	125	109	116	168
LOC100642602	1623	1254	1087	1459	1515	1298	1394	1662	2500	3979	6108	3068	2208	1721	2036	2681	1549	843	603	821	1115	749	2688	791	1203	1571	1743	2683	2365	2430	980	1094	980	2964	1912	3738	4403	4066	3071	1269
LOC100642603	2452	2706	2746	2736	3189	2748	3379	3341	8972	16088	27345	9123	11677	12277	10082	11237	9175	2173	1844	2008	1908	1540	10926	1510	2269	2355	5638	8610	6887	7656	1738	2136	2078	12068	2919	12724	13582	16841	15429	2914
LOC100642604	212	245	198	295	184	127	228	163	789	707	768	693	839	880	534	657	784	80	110	184	214	50	684	65	204	243	475	564	599	914	78	329	307	795	650	731	879	537	490	287
LOC100642605	46	11	38	31	26	27	41	59	59	75	142	61	59	64	40	53	57	16	16	22	30	24	47	15	31	26	20	29	31	30	9	25	10	49	16	89	65	99	74	21
LOC100642606	189	260	266	264	240	279	271	335	39	36	73	19	22	53	37	22	30	277	249	251	252	244	37	236	347	375	36	41	40	39	31	242	201	37	302	23	40	54	27	252
LOC100642607	2083	6081	4831	3138	4507	4352	4672	9277	2147	2210	3014	2501	1804	2661	2273	1743	1379	4503	3486	4500	4921	5549	2435	7024	4983	5855	1987	2979	2514	2496	468	5804	5820	2518	10312	2232	2892	2900	2236	6535
LOC100642608	90	59	79	89	107	92	180	163	55	113	235	52	96	74	48	53	64	71	61	44	56	100	42	118	126	170	44	37	47	36	5	56	47	59	61	94	101	102	96	70
LOC100642610	21048	7283	8028	9397	5600	5615	7434	7620	2762	2397	2337	2967	2707	3636	2966	2801	3353	9633	7545	8450	7192	4940	2959	6216	7497	9263	2810	3698	3009	3151	2193	5429	5861	3720	7808	2809	2773	3656	2538	8676
LOC100642611	21	23	7	16	6	10	20	9	29	10	16	17	15	18	10	10	5	11	9	10	15	4	15	14	21	28	8	23	8	16	2	21	15	10	22	16	22	17	12	19
LOC100642612	194	121	141	201	84	124	139	150	111	75	112	109	54	129	77	102	78	184	199	202	208	90	114	95	157	179	131	173	132	123	79	132	100	128	177	94	116	114	71	150
LOC100642613	642	312	377	429	297	287	339	436	236	303	360	304	296	418	258	332	454	810	716	411	364	265	300	177	268	363	195	292	263	249	106	331	293	300	279	287	293	339	285	454
LOC100642615	130	84	107	88	97	63	91	102	436	309	423	329	332	549	408	330	342	147	149	125	87	85	432	100	139	118	319	410	315	257	42	74	64	417	105	256	383	326	361	100
LOC100642616	12	10	10	6	18	9	17	24	26	12	21	3	9	7	10	0	3	27	14	7	12	13	10	21	35	16	10	7	10	4	37	5	3	12	10	33	18	12	17	4
LOC100642617	41	33	32	32	20	19	37	53	38	37	51	30	36	55	45	30	53	49	27	38	40	12	38	23	16	30	26	39	27	34	25	22	11	44	20	29	36	28	24	29
LOC100642618	1	2	1	2	0	0	0	1	0	0	0	0	1	0	0	0	0	0	1	2	2	1	0	0	0	2	0	0	1	0	0	0	0	0	0	0	1	0	3	0
LOC100642619	52	64	67	65	59	74	59	130	19	9	14	12	21	7	23	17	5	228	93	135	114	69	12	108	97	114	2	22	12	16	15	112	111	19	119	12	19	7	14	74
LOC100642620	133	74	56	64	69	68	65	134	40	39	27	26	41	23	21	25	37	148	131	95	98	139	37	84	134	149	31	32	14	23	19	47	47	24	52	50	34	45	17	78
LOC100642621	1671	1120	1165	1355	812	919	1121	1420	650	678	1053	896	582	1010	865	979	930	1809	1416	1281	1277	773	936	831	1099	1223	550	909	768	797	90	979	860	950	1114	772	676	846	541	1303
LOC100642622	1462	946	1017	934	756	926	1001	1751	419	422	634	352	399	529	346	398	531	1668	1319	1101	935	1165	505	1192	1250	1397	325	367	362	311	100	778	608	429	814	448	484	586	425	1090
LOC100642623	1139	1277	1485	1425	1136	1339	1436	1361	1747	1855	3045	1921	1431	1719	1700	1663	1590	1524	1425	1486	1380	1058	2124	1050	1597	1688	1055	1856	1485	1600	3226	1146	1049	2114	1745	1640	1954	2273	1593	1461
LOC100642624	366	300	345	486	203	214	326	334	137	120	184	215	129	203	156	171	149	542	496	452	436	143	225	166	284	387	173	315	246	277	57	425	306	235	375	227	232	224	119	392
LOC100642625	428	144	70	365	259	242	268	377	169	261	456	132	341	145	99	177	82	19	6	42	263	77	313	57	190	331	160	122	115	157	7	78	84	246	197	519	672	429	189	103
LOC100642626	580	546	684	723	454	514	601	635	332	332	479	284	268	355	189	246	314	656	539	518	557	362	469	339	504	572	214	393	356	300	35	505	472	339	737	370	368	394	196	625
LOC100642627	1363	1452	1609	1408	1018	948	1157	1429	611	592	867	720	517	797	657	796	753	2266	1886	1555	1365	919	854	1002	1140	1151	415	774	516	725	148	1026	1014	870	1342	641	682	842	632	1644
LOC100642628	74	28	28	21	24	27	25	38	69	67	30	38	38	25	28	23	30	107	68	39	38	29	45	32	53	45	85	67	71	67	7	32	23	45	23	52	46	54	40	13
LOC100642629	964	600	568	449	579	620	629	803	1327	1199	1861	1065	1305	1548	1293	1288	1120	881	808	781	735	546	1261	482	906	874	950	1185	965	1025	99	557	462	1256	817	1100	1133	1474	1171	646
LOC100642630	253	164	213	230	161	156	152	214	161	187	242	149	174	175	138	132	100	315	296	222	166	146	183	174	211	198	83	155	169	184	24	149	117	173	149	152	147	214	121	220
LOC100642631	49	23	40	41	26	18	25	29	58	252	242	128	185	335	135	274	313	16	30	32	25	12	199	2	14	18	108	150	148	133	0	9	4	221	9	189	223	284	215	35
LOC100642632	213	388	324	404	273	257	382	547	61	68	75	120	74	157	160	88	110	700	640	466	445	370	98	353	411	353	95	164	110	122	83	417	358	115	453	58	98	100	62	469
LOC100642633	686	373	330	368	391	275	335	357	223	185	260	225	210	251	172	195	176	360	411	389	360	244	213	251	402	450	152	254	202	280	88	334	303	193	472	185	150	216	141	358
LOC100642634	146	215	280	305	241	255	285	239	61	100	134	63	76	99	48	67	60	151	116	178	136	110	86	100	199	152	48	36	41	65	7	187	128	89	208	104	91	100	83	267
LOC100642635	1106	784	789	629	760	591	791	1175	513	569	695	541	606	599	477	450	568	1325	981	1049	933	801	502	749	1254	1226	349	538	449	404	48	743	662	568	1050	592	638	612	587	873
LOC100642636	629	775	788	695	521	638	736	779	728	606	1017	707	578	774	820	648	668	797	829	805	790	505	851	555	762	866	557	808	676	688	950	536	544	696	867	632	683	738	631	819
LOC100642637	2113	1223	1018	1327	1524	1363	1518	1738	1015	1116	1636	1100	848	1606	1282	1328	1086	1593	1168	1431	1599	1150	1281	960	1826	1629	1171	1463	1059	1266	55	1369	1408	1469	2199	1017	1008	1111	923	1329
LOC100642638	17	5	5	8	9	8	11	18	25	4	14	35	7	14	10	15	1	6	6	12	13	1	9	8	10	10	11	6	11	8	68	9	9	10	21	6	16	9	19	15
LOC100642639	268	300	315	302	228	228	285	399	126	82	143	187	96	88	99	66	68	241	220	228	234	193	141	206	271	247	77	127	74	68	17	268	223	132	289	111	136	111	97	285
LOC100642640	457	358	341	337	371	369	380	600	137	244	344	159	221	174	189	159	151	268	240	319	285	379	239	398	392	516	165	224	206	171	58	335	224	185	513	209	248	316	225	314
LOC100642641	7	5	7	13	5	10	2	9	12	5	13	2	0	9	1	2	2	4	8	2	8	3	5	7	5	4	11	9	8	24	0	12	3	0	2	0	4	3	1	6
LOC100642642	1350	650	594	744	577	445	542	908	819	449	379	526	606	433	376	438	464	1271	1126	925	915	1036	480	679	1540	1260	462	590	427	507	394	773	784	358	1087	640	552	487	384	699
LOC100642644	33	7	5	14	7	11	11	12	9	4	20	14	11	12	10	3	9	4	12	8	4	2	14	10	6	8	6	18	4	17	0	13	5	3	11	5	9	16	11	8
LOC100642645	5410	3864	4165	4183	3014	2962	3692	3864	4855	4089	6308	5434	3470	5687	5510	4793	4117	5673	4855	4307	4205	2569	5172	2504	3987	3964	4317	7054	5970	5733	2538	3600	2995	5533	4902	4222	5084	5628	3966	4063
LOC100642646	565	885	995	1014	663	660	768	783	913	1025	1083	1433	723	1205	1168	1376	1152	1068	987	928	1018	436	1420	470	629	749	1685	1759	1650	1602	1922	833	819	1509	1177	860	1134	1199	765	1001
LOC100642647	410	259	195	327	148	149	177	124	284	412	332	453	312	508	455	462	201	130	72	145	237	56	563	88	157	211	240	435	499	535	154	175	153	692	324	514	460	506	320	241
LOC100642648	619	471	524	536	391	431	525	553	178	185	291	215	187	227	154	173	192	581	425	470	462	286	223	269	543	498	130	208	185	212	55	480	422	248	549	197	256	209	187	547
LOC100642649	221	233	255	255	161	176	201	244	177	293	496	333	272	381	298	271	337	177	158	198	174	140	328	139	169	154	229	262	227	240	10	147	95	375	151	358	333	365	258	202
LOC100642650	1956	8311	7138	4087	3293	4036	5559	4065	521	615	589	1199	403	886	530	931	852	6831	3640	4467	4406	1567	828	1860	3539	2387	459	913	694	744	236	4584	3390	737	5260	705	857	862	733	5779
LOC100642651	546	439	452	401	337	292	335	462	210	186	223	166	185	193	170	170	136	564	396	468	440	309	237	239	473	449	158	196	127	162	52	374	298	230	470	195	225	191	127	446
LOC100642652	22077	10090	10475	8786	8252	7540	12104	10962	7311	8231	6829	8991	8423	9967	8816	8314	8688	14726	12657	12783	11353	6401	9778	6606	10318	12767	9692	12184	12173	12139	1851	11225	10965	10849	15381	8195	10454	13589	9643	11930
LOC100642653	55	9	9	28	12	9	17	13	27	22	22	5	21	11	4	6	11	8	8	13	14	17	11	16	22	35	2	5	10	8	3	12	10	17	13	15	11	10	12	15
LOC100642654	224	389	318	344	265	234	304	566	289	406	523	251	438	255	246	231	285	293	244	391	309	285	353	395	533	715	218	297	206	264	15	224	193	304	359	331	457	328	368	353
LOC100642655	195	264	149	167	153	211	213	228	129	45	14	196	30	51	56	36	44	301	187	157	100	34	81	66	105	79	62	54	48	90	562	314	337	94	507	71	97	48	90	337
LOC100642656	399	357	386	396	291	280	278	228	2022	576	935	1070	402	923	565	638	539	244	184	269	242	173	1165	124	254	276	1014	1003	800	715	462	343	344	1101	546	676	1500	662	703	399
LOC100642657	9	13	15	16	27	12	12	27	8	16	9	7	20	12	2	10	5	37	8	23	28	15	3	15	24	20	20	12	4	11	0	11	21	2	21	11	10	10	10	21
LOC100642658	904	953	1054	1067	716	824	957	1040	681	689	938	760	547	817	639	633	611	1115	998	965	974	677	861	657	829	990	471	951	658	769	246	820	705	858	1186	747	729	839	611	1134
LOC100642659	595	869	890	962	727	885	952	932	2153	2265	3388	1813	1833	2202	1906	2000	1691	912	1007	917	868	629	2324	625	992	1054	1843	1910	1649	1818	3091	672	691	2147	1081	1706	1859	2168	1710	918
LOC100642660	1126	1458	1369	1462	1432	1543	1840	1769	567	636	1091	751	579	757	624	714	484	1371	1189	1282	1455	1125	770	1152	1884	1906	675	893	720	747	591	1541	1498	768	2292	700	765	870	642	1514
LOC100642661	41	33	25	15	26	23	16	26	2	4	2	13	7	7	4	5	9	52	35	46	40	21	8	26	42	36	2	2	3	6	12	30	24	9	39	3	13	7	9	36
LOC100642663	248	582	619	524	385	296	310	279	113	143	149	130	127	195	126	152	126	438	252	358	362	140	154	99	289	261	100	273	205	220	45	420	416	187	671	164	149	110	96	535
LOC100642664	1850	1783	1817	1855	1542	1386	1653	2065	1543	1492	2022	1845	1181	1719	1550	1473	1265	1865	1667	1789	1707	1382	1961	1503	2252	2110	1198	2392	1715	1840	471	1553	1404	2139	2135	1349	1574	1902	1344	1874
LOC100642665	1169	1412	1294	1146	1060	1077	1296	1607	1041	793	1173	797	992	1047	891	935	864	2418	2196	1806	1546	1334	939	1287	1885	1842	636	1016	724	760	275	1414	1192	887	1959	856	825	1104	897	1417
LOC100642666	4	4	3	2	1	0	0	1	0	1	0	0	0	1	0	0	0	0	0	2	0	0	2	1	0	0	0	1	3	1	0	7	9	0	11	0	2	0	0	2
LOC100642667	31	3	3	0	0	0	0	0	4	0	0	213	0	5	0	0	0	2	0	1	6	0	0	0	0	0	37	3	3	0	0	0	1	12	0	45	86	0	18	0
LOC100642668	1477	1031	1152	969	746	667	907	939	863	936	1239	1038	824	980	1029	982	990	1231	1009	1058	1046	654	880	669	1062	1148	749	1023	993	1000	167	838	739	1010	1138	879	893	969	792	1003
LOC100642669	9255	4953	4390	4363	3606	3290	4280	3288	1398	1640	1660	2451	1630	2834	2244	2706	2809	10621	8090	5942	7001	2771	1944	2151	5340	5223	3149	3915	3142	3284	616	4847	5320	1994	7789	2224	2065	2717	2078	4905
LOC100642670	137	96	114	138	88	81	117	121	58	59	75	63	63	64	30	47	43	69	63	93	93	60	75	51	84	130	48	89	75	81	745	76	65	60	88	64	87	69	64	91
LOC100642672	932	922	974	1031	739	750	828	776	2062	1915	2684	2142	1423	2363	2192	2134	1988	1089	999	1058	938	503	2707	515	889	975	2409	2834	2543	2427	1321	827	802	2411	1231	1787	1891	2023	1710	1037
LOC100642673	1513	1641	1991	1896	1269	1533	1848	2219	1071	753	1471	1055	786	1299	1007	1009	1028	2729	2475	2458	2377	1460	1163	1501	2043	2187	770	927	597	798	1174	1550	1365	894	2116	819	930	965	998	1889
LOC100642674	2340	1924	1941	1470	1448	1162	1479	1903	1049	1829	1426	1711	1813	2408	1851	2320	2279	3685	2733	2191	2051	1389	1783	1318	1863	2133	1587	2264	1892	2423	59	2250	2016	1773	2451	1495	1957	2329	1686	2146
LOC100642676	104	5	5	12	19	3	0	0	172	111	120	200	17	45	91	13	56	4	34	6	2	3	25	0	3	9	23	32	31	37	2	4	1	14	1	50	33	178	10	9
LOC100642677	7	0	0	2	1	1	0	2	10	0	0	4	1	0	0	0	1	1	1	0	0	0	5	0	1	1	3	2	1	5	0	1	0	3	0	0	0	0	4	1
LOC100642679	681	561	665	716	453	379	481	547	284	319	337	468	225	416	373	336	371	631	442	486	447	225	600	228	416	461	331	578	462	487	43	483	430	521	555	379	408	485	306	609
LOC100642680	5103	1017	1166	1701	1117	1259	1683	1872	2961	2271	2553	2004	1921	3027	1936	2264	2349	4683	3995	2275	1665	1205	2553	1200	2030	2027	2071	3055	2330	1951	603	1177	912	3767	1251	2280	2165	3366	1777	1704
LOC100642681	194	165	211	211	175	184	194	216	307	391	610	301	214	284	276	275	243	180	130	186	198	124	295	139	175	198	148	298	311	237	48	124	139	364	162	323	285	321	216	151
LOC100642682	76	45	55	59	30	44	52	36	30	24	47	28	22	16	21	26	16	49	39	59	54	33	29	31	53	61	17	29	22	21	30	45	50	30	62	29	27	31	15	50
LOC100642683	129	70	50	92	109	39	51	62	29	37	28	32	29	38	23	46	20	81	31	70	95	29	41	39	48	92	40	62	36	56	19	68	71	17	111	32	68	39	12	89
LOC100642685	74	11	19	17	10	5	11	35	205	134	151	181	181	280	206	161	155	64	32	36	13	17	263	21	27	19	185	380	188	184	16	8	11	234	11	93	155	156	121	19
LOC100642686	33028	18247	17874	16390	11461	9511	12290	16843	25606	52280	43370	51559	51212	81385	50737	68365	119368	36703	26786	21053	14950	8725	55884	8039	8986	10102	34435	63174	52999	61294	572	15424	12024	65221	13841	48353	59692	66745	56003	22126
LOC100642687	170	248	248	294	153	152	178	206	49	57	124	70	96	75	83	68	34	259	219	243	223	128	80	111	229	169	62	49	56	55	27	279	220	65	312	37	109	85	42	265
LOC100642688	82	27	36	44	36	34	42	58	221	285	436	338	316	307	269	283	295	134	124	64	52	48	253	49	69	54	110	307	198	227	0	50	36	232	52	307	318	358	236	44
LOC100642689	957	668	719	739	561	498	596	879	350	471	495	465	461	514	369	420	420	679	506	575	490	475	493	394	548	540	261	387	298	297	23	484	337	448	484	463	556	605	414	693
LOC100642690	531	391	471	564	352	274	347	365	247	235	328	285	297	293	279	289	284	272	255	239	208	135	325	150	207	240	240	289	238	327	417	207	176	345	217	256	259	272	245	437
LOC100642691	434	162	171	287	170	176	232	354	67	305	426	169	322	388	187	210	282	84	69	92	70	74	243	66	71	133	110	154	122	179	17	59	39	222	51	306	306	435	390	172
LOC100642692	329	187	192	301	322	266	270	416	155	976	1136	260	606	715	255	460	586	64	67	70	84	110	385	69	56	133	221	311	258	245	3	70	53	514	76	762	882	900	839	197
LOC100642693	2418	1672	1462	1314	1423	1520	1722	2317	991	834	1323	1003	920	1134	874	1022	928	2556	1951	1818	1590	1420	972	1462	2245	2329	669	952	675	677	78	1512	1239	1007	1827	908	986	1178	915	1650
LOC100642694	1178	915	901	864	675	700	721	715	589	548	569	872	404	1024	687	682	762	1689	1412	1239	1028	453	1075	459	744	800	832	1447	1252	1146	1297	667	683	1194	1014	640	709	962	561	951
LOC100642695	0	12	6	21	3	3	8	5	14	12	8	1	6	6	0	3	2	2	1	5	3	1	3	4	12	11	17	13	12	4	8	6	7	4	12	1	4	6	2	10
LOC100642696	366	273	310	278	218	243	299	365	198	200	326	144	183	275	163	183	184	497	413	385	348	330	223	310	329	415	138	231	162	185	203	235	164	207	239	185	152	232	159	286
LOC100642697	2337	3282	3274	3022	2329	1885	2431	2068	487	608	908	901	496	1009	742	878	740	3105	2265	2338	2691	1064	893	1034	2138	2149	641	1031	934	1022	423	3046	2624	842	3676	630	826	969	680	3112
LOC100642698	369	206	209	245	141	186	301	238	229	95	159	98	156	171	132	83	81	204	200	245	176	122	185	141	242	246	107	276	76	156	87	110	111	180	191	107	186	133	128	190
LOC100642700	793	1298	1198	1093	1180	1133	1286	2183	938	815	1264	560	1052	666	595	621	486	1349	1082	1305	1410	1304	633	1185	1812	1844	476	686	482	587	226	1356	1252	570	1962	996	952	901	706	1361
LOC100642701	906	686	838	960	582	464	623	694	346	495	632	576	407	543	421	499	554	675	485	485	465	396	589	334	524	534	252	442	347	435	46	484	421	623	552	456	473	526	419	794
LOC100642702	162	184	200	185	103	129	128	127	104	127	158	157	134	169	148	145	128	171	118	124	149	57	162	73	90	106	99	142	112	133	424	127	105	109	128	97	144	174	111	164
LOC100642703	522	252	312	357	215	166	212	202	222	706	586	648	534	935	498	734	841	117	129	127	109	66	643	65	68	125	302	796	672	712	6	88	68	688	105	650	737	937	750	230
LOC100642704	21	33	43	36	42	86	180	200	56	23	61	298	44	24	33	42	39	61	98	18	23	462	74	743	957	155	30	9	8	10	291	64	57	17	21	35	64	38	26	62
LOC100642705	198	107	119	161	110	121	89	150	72	62	106	59	48	57	62	46	34	77	59	69	49	67	61	64	94	65	48	43	48	37	19	92	48	63	68	79	72	52	68	100
LOC100642706	422	329	355	384	274	249	346	450	986	1103	1571	1271	865	1239	959	1016	1081	512	367	454	366	278	1569	243	356	349	301	1463	1177	1226	27	262	220	1694	353	1384	1438	1476	1000	369
LOC100642707	1432	1232	1287	1246	1181	1234	1551	1357	576	526	771	534	507	712	563	534	493	1565	1405	1192	988	925	878	826	1510	1433	539	741	590	435	2480	997	885	883	1279	626	711	725	499	1246
LOC100642708	710	459	482	528	499	535	604	810	1831	1979	3426	1480	1478	1681	1355	1428	1545	568	500	501	535	517	1814	601	754	803	1001	1650	1287	1330	228	446	405	1660	606	1440	1739	2057	1609	577
LOC100642710	134	76	64	62	52	37	40	54	18	26	21	7	33	23	10	31	19	114	78	117	114	31	15	51	84	63	5	30	10	18	28	62	58	26	118	13	12	15	16	77
LOC100642711	1708	483	499	628	493	431	427	323	391	488	557	525	357	714	544	558	502	237	159	411	374	132	958	147	250	388	477	1174	966	1080	231	466	468	1106	786	432	588	500	307	398
LOC100642712	249	158	183	220	208	272	250	355	326	615	1167	394	436	540	410	485	512	175	141	145	137	179	506	196	215	237	240	362	324	303	15	154	114	526	149	535	503	653	533	229
LOC100642713	1307	2631	2607	3007	1512	1444	1929	1276	420	1144	976	1574	706	694	876	826	814	446	326	569	614	493	1122	337	700	593	531	618	499	563	115	1372	1033	1099	1432	769	1119	964	931	1610
LOC100642714	713	537	640	616	487	457	453	635	704	822	1136	715	602	968	708	784	761	580	423	461	430	302	758	352	449	512	430	609	544	569	185	425	305	753	434	623	698	835	772	619
LOC100642715	2	0	0	1	0	0	0	5	12	2	4	0	2	3	0	0	2	1	5	2	0	2	11	1	0	3	1	6	5	1	0	0	0	4	0	2	2	1	0	1
LOC100642716	1185	1170	1129	997	941	876	1018	1285	2113	2051	2194	2325	1667	2653	1968	1815	2025	1635	1142	1326	1082	818	2038	746	1225	1176	1353	2126	2058	2083	100	1015	772	2668	1127	1859	2029	2608	1667	1185
LOC100642718	58	50	64	67	63	40	50	44	135	128	196	156	119	212	182	140	130	45	24	44	33	14	178	16	49	35	202	181	170	181	86	63	52	148	121	125	138	115	109	76
LOC100642719	256	238	195	160	192	249	244	605	70	46	84	60	48	80	75	44	49	243	170	264	260	133	69	148	255	248	66	71	50	82	16	202	177	54	312	58	68	57	51	250
LOC100642720	889	548	744	550	464	411	563	880	310	380	409	311	374	386	277	345	436	811	655	724	697	691	353	553	806	932	261	389	310	339	73	491	544	386	671	411	369	521	376	601
LOC100642721	3	0	1	0	0	0	1	0	0	3	0	0	2	0	5	1	0	2	1	0	0	1	2	1	0	3	1	0	0	0	0	0	2	1	0	1	0	1	0	0
LOC100642722	688	614	564	455	480	559	650	925	351	342	381	328	347	385	328	349	355	1410	1207	1029	927	749	319	758	924	1168	261	327	238	290	475	573	519	315	732	330	332	434	305	625
LOC100642724	2604	1463	1532	1656	1692	2006	2226	2597	3510	3226	5075	3414	2853	4232	2890	3201	3026	2530	2316	2035	2078	1458	4003	1824	2328	2519	2156	4796	3315	4107	1375	1729	1659	4111	2460	3636	3525	5686	3368	1769
LOC100642725	40	54	53	71	35	27	54	55	13	14	15	10	18	16	23	17	9	61	60	77	60	19	24	22	41	58	11	19	14	19	6	58	55	23	61	6	13	12	7	81
LOC100642726	1728	1582	1637	1267	2115	2048	2163	3497	1661	2932	4369	1532	2056	2552	1887	2275	2383	2903	1996	1869	1724	2334	2198	2427	3132	3139	1208	1671	1349	1472	72	1570	1411	2293	1921	2532	2729	3380	2609	1993
LOC100642727	172	150	151	178	79	102	123	118	195	164	208	177	141	186	211	156	130	142	135	136	118	81	192	93	151	151	142	210	134	135	25	129	82	186	125	142	215	188	176	102
LOC100642728	566	451	464	624	324	402	475	468	151	179	230	139	163	257	175	208	191	610	583	535	610	275	159	311	466	488	166	161	176	154	194	483	431	142	556	82	115	186	120	532
LOC100642729	313	235	244	257	212	226	251	338	505	510	1015	410	410	536	436	440	512	292	297	306	280	279	471	265	308	363	257	385	448	384	99	166	194	504	279	469	487	688	504	272
LOC100642730	896	157	127	177	162	147	146	176	242	234	371	281	250	526	411	388	310	227	236	278	220	120	666	129	155	287	304	482	339	375	44	131	128	638	232	335	376	285	231	155
LOC100642731	80	146	171	116	115	100	129	90	62	60	97	71	70	92	58	57	61	210	171	137	164	99	59	90	136	135	49	82	53	36	100	89	75	58	139	63	54	57	36	147
LOC100642732	11	0	2	4	5	3	4	8	17	11	2	2	1	3	6	2	4	3	3	3	5	5	7	10	2	12	4	3	6	2	0	4	1	3	2	6	4	0	6	2
LOC100642733	1370	1530	1835	1711	1907	1949	2381	1983	1613	1395	3098	1098	1223	1445	981	1245	1200	2124	1974	2041	1927	1639	1161	1491	2455	2441	1710	1363	1332	1185	19800	1366	1391	1237	2055	1321	1347	1648	1349	1748
LOC100642734	6269	1579	1743	1924	1449	1845	1687	1367	1793	1193	1543	1812	1300	2576	1771	1870	1738	3620	3696	1999	2219	1151	1840	1226	2409	2275	2421	3084	2192	2102	747	1508	1518	1707	1945	1765	1822	2491	1688	1493
LOC100642735	5	0	1	3	35	35	48	69	41	29	53	0	19	1	0	4	5	2	3	1	4	52	3	20	55	24	2	3	0	8	0	0	0	5	1	24	12	18	3	2
LOC100642736	375	175	225	155	171	166	224	235	116	121	125	123	126	160	135	130	141	453	328	271	277	158	137	167	239	259	107	122	101	132	0	176	174	126	239	113	126	162	124	227
LOC100642737	388	136	60	58	32	18	23	30	25	76	124	77	77	171	160	158	190	184	156	161	96	36	112	29	44	79	106	222	140	140	0	109	64	89	71	45	54	83	114	93
LOC100642739	739	1788	1531	1330	950	1187	1236	1021	295	269	226	384	185	406	282	233	146	1504	850	1667	1540	242	484	378	1238	818	350	270	207	336	161	2275	2226	397	3122	200	408	204	359	2076
LOC100642740	476	527	540	604	451	443	554	734	222	292	375	290	235	199	239	244	181	467	446	527	457	425	293	419	621	684	126	274	223	316	30	492	458	371	761	264	320	266	232	567
LOC100642741	834	856	968	811	641	737	830	933	5184	5186	9822	4993	4569	5133	4949	5238	4399	952	864	995	980	573	5676	709	1011	1079	4558	4434	4150	3907	3673	773	819	5275	1123	4381	4637	5608	4098	940
LOC100642742	330	291	331	284	258	267	248	357	466	423	405	357	457	487	388	447	370	446	385	338	337	286	487	348	443	423	390	479	398	420	176	264	273	543	422	321	293	431	367	354
LOC100642743	215	303	304	290	295	270	295	298	41	34	44	21	24	48	18	40	35	617	375	713	394	205	42	183	332	428	35	65	22	63	69	308	301	37	462	26	40	35	22	387
LOC100642744	18	2	9	12	5	3	4	7	5	6	9	4	9	8	6	5	11	6	9	12	3	5	7	1	18	8	2	3	7	10	0	2	3	1	10	9	15	11	4	6
LOC100642745	4	0	1	2	1	0	0	2	0	0	2	0	1	0	3	0	0	0	0	0	0	1	0	1	0	0	0	0	0	0	0	0	0	0	0	0	0	0	1	0
LOC100642746	4	1	0	7	2	3	0	5	3	2	3	4	3	0	1	2	0	9	2	4	0	4	0	6	9	9	0	3	4	0	0	0	0	4	1	1	0	1	0	4
LOC100642747	46	29	34	31	130	133	186	281	88	67	133	34	92	35	37	25	29	125	55	69	61	239	70	223	269	279	31	33	25	40	1	47	24	26	22	127	103	146	183	36
LOC100642748	512	7	15	28	20	20	32	63	514	19	15	549	37	118	13	6	2	22	39	17	6	33	127	60	42	23	326	200	21	8	1	28	19	205	41	143	659	2	571	12
LOC100642749	118	127	223	237	123	125	139	156	258	240	329	179	278	290	190	204	202	131	132	135	165	81	250	61	148	158	216	281	214	265	14	157	114	259	142	191	212	260	180	206
LOC100642751	364	306	393	487	328	316	450	582	82	250	243	174	214	227	64	178	173	531	502	457	357	287	154	264	372	451	114	189	132	146	71	338	206	178	284	212	223	312	214	354
LOC100642752	303	193	244	270	246	184	245	175	782	683	1185	821	584	838	720	643	558	178	167	200	264	123	970	126	207	261	1101	1122	822	721	2120	224	171	1067	282	586	740	812	720	236
LOC100642753	647	874	846	876	530	498	588	542	474	475	571	756	370	645	463	544	473	947	761	844	850	339	728	454	644	670	434	837	790	771	343	684	600	759	960	670	633	733	369	854
LOC100642754	1991	861	976	701	648	1036	1012	1522	2737	1643	1679	2678	1546	3011	2856	2597	2769	3005	2490	1522	1030	582	2138	444	1350	917	2898	4655	3454	3364	309	779	825	2021	982	1834	2221	2223	2957	800
LOC100642755	1045	959	989	982	675	607	742	904	253	329	389	419	271	357	277	344	362	1197	890	990	904	535	332	512	855	776	229	380	319	377	50	820	785	409	1075	332	396	333	283	995
LOC100642756	715	508	593	733	408	396	402	549	327	553	662	533	533	732	413	583	634	291	180	300	260	210	554	149	236	284	284	400	314	364	82	208	174	576	248	582	681	727	566	565
LOC100642757	1275	1339	1519	1444	1098	1149	1351	1279	5224	4814	9308	6123	3911	7087	5937	5847	6132	1665	1664	1475	1400	794	7286	929	1317	1340	4130	5297	4455	4464	1677	1137	940	6559	1480	5166	6075	6936	5629	1518
LOC100642758	646	490	565	554	364	323	446	491	148	142	146	169	150	238	129	178	243	612	414	438	401	210	188	190	330	407	113	174	123	142	51	423	327	144	318	161	147	184	148	499
LOC100642759	88	27	22	32	31	19	22	17	22	15	28	25	24	21	20	30	13	27	17	31	11	12	46	8	20	25	47	64	52	60	72	31	26	48	48	38	55	26	29	26
LOC100642760	784	531	496	600	392	524	465	528	568	170	418	288	375	540	340	244	220	635	659	795	528	319	565	402	402	548	393	411	240	296	3619	411	449	361	610	237	326	209	246	481
LOC100642762	417	267	306	356	357	376	368	797	251	539	1058	183	431	295	199	248	295	104	104	139	87	235	294	233	237	289	105	163	135	153	28	137	89	256	101	523	512	544	492	234
LOC100642763	375	456	549	554	412	347	384	402	376	624	727	471	433	598	497	519	510	217	145	244	243	191	622	173	284	280	165	336	263	320	20	283	236	638	292	503	592	451	398	482
LOC100642764	520	673	725	684	516	769	894	1226	105	83	96	58	78	103	68	75	73	1389	1155	979	905	721	78	826	1156	964	98	109	92	106	166	757	641	50	793	74	72	95	84	870
LOC100642766	250	237	229	267	228	177	251	246	107	105	202	129	132	173	139	145	114	136	159	186	218	120	188	116	196	234	134	139	141	123	97	197	155	164	235	121	171	182	123	251
LOC100642767	2419	2941	3972	3019	1373	2035	2405	4556	1064	1285	1051	858	898	1241	850	805	1125	9316	7309	5633	4355	5468	1065	3216	3622	2892	1104	2095	1520	1449	163	2763	2440	905	3425	1399	1551	1448	1056	3766
LOC100642769	42	24	17	41	15	16	8	18	10	9	16	39	12	14	25	6	7	5	13	26	15	10	8	6	18	16	16	58	29	27	1	14	19	26	30	1	35	23	27	12
LOC100642770	1585	1174	1261	1525	2527	2360	2670	3633	1700	2474	5411	729	2088	1015	832	869	830	1063	907	987	995	2047	1000	1888	2427	2677	672	707	476	511	184	859	805	942	1082	1489	2424	2431	2155	1324
LOC100642771	622	735	738	548	595	645	863	1284	525	473	856	540	541	640	629	452	573	1642	1158	1200	937	1110	482	901	1198	1285	412	879	460	515	85	712	735	477	1058	447	446	721	542	842
LOC100642772	169	114	115	85	143	130	187	244	90	62	73	53	42	100	59	38	38	268	307	225	153	196	154	211	176	175	58	174	91	110	96	114	102	92	185	72	75	68	89	142
LOC100642774	2471	2590	2652	1995	2289	2505	2780	5173	2309	3271	5302	2136	2888	2624	2085	2434	2718	3265	2672	2930	2549	3269	3055	3573	3269	3719	1081	1933	1479	1830	98	2102	1793	3088	2551	3006	3652	3370	2929	3001
LOC100642775	10	2	5	3	4	10	8	9	7	8	13	8	8	6	3	1	4	14	22	5	7	12	4	11	15	13	5	3	4	6	24	3	6	2	2	7	8	12	4	4
LOC100642776	42	23	10	26	18	17	24	48	45	35	44	31	30	24	21	27	26	15	19	28	16	15	85	13	22	51	26	17	44	43	39	32	39	60	35	62	52	41	27	14
LOC100642777	609	507	498	653	380	433	574	465	188	222	291	233	163	263	225	269	179	634	556	548	456	272	228	269	510	472	250	273	258	240	53	417	403	301	527	224	221	283	145	547
LOC100642778	3	0	1	1	1	0	0	5	1	0	0	2	0	0	1	3	0	5	4	3	0	3	0	5	5	5	0	0	0	0	0	2	0	0	0	0	0	0	0	1
LOC100642779	652	560	514	398	362	388	425	798	187	162	165	152	178	133	197	126	156	1017	1016	880	731	626	163	656	724	924	136	148	108	140	84	473	436	148	692	145	159	151	139	662
LOC100642780	1069	749	814	813	762	872	960	1144	2719	2393	4276	2360	2255	3052	2515	2397	2370	1227	1227	1017	935	748	3230	882	1047	1227	1724	2909	2320	2409	2335	673	566	3003	939	2520	2652	3227	2513	870
LOC100642781	35645	31948	34090	30977	27059	27911	32677	34804	27658	26890	42223	28073	23621	29068	27846	30280	27549	48046	41672	36709	37382	24906	28830	26495	37251	38676	22845	30592	22864	27021	32308	30379	29130	29014	46818	26438	27418	33714	25194	35284
LOC100642782	102	46	28	47	35	33	54	41	102	59	71	62	60	72	77	43	37	66	46	62	37	29	84	32	45	44	36	83	36	86	8	30	39	90	63	28	59	53	34	28
LOC100642785	435	701	536	593	468	423	529	614	272	258	331	176	207	238	203	222	223	627	517	716	674	450	272	425	694	691	177	281	207	257	25	615	553	289	898	237	275	211	176	635
LOC100642786	1491	2051	2032	1760	2162	1763	2323	1985	554	770	905	688	619	884	684	768	603	2245	1905	1788	1880	1187	770	991	1976	1884	587	802	627	670	320	2013	1964	746	2856	620	751	803	792	2270
LOC100642787	2	0	2	2	4	2	3	4	4	3	0	5	11	2	1	3	2	10	0	3	2	1	5	2	7	1	1	2	0	1	1	2	0	1	2	0	5	0	8	4
LOC100642788	1338	920	927	958	804	820	963	1166	318	445	484	412	385	526	352	437	432	1074	835	839	712	613	542	705	938	981	330	542	438	408	45	774	644	547	801	507	545	676	518	956
LOC100642789	124	102	125	129	109	115	137	176	189	218	302	107	180	153	123	99	126	86	89	104	101	109	150	108	123	190	124	105	99	95	8	91	89	186	119	152	216	216	139	108
LOC100642790	579	678	751	809	560	377	554	477	117	113	153	111	100	148	145	121	112	731	450	569	474	274	165	253	517	438	117	167	102	147	55	581	483	210	645	136	132	127	102	723
LOC100642791	725	652	680	698	531	645	735	688	1133	994	1582	962	834	981	823	763	758	616	614	647	590	495	1171	492	797	806	1095	1211	998	973	1389	529	486	1179	732	939	1036	1076	802	621
LOC100642792	413	426	557	508	396	398	512	451	203	156	247	199	170	213	178	190	171	550	427	433	423	297	222	305	440	462	127	158	150	151	35	469	333	215	439	147	192	238	180	510
LOC100642793	1180	1172	1400	1415	1071	1213	1449	1316	1754	1331	2511	1400	1261	1871	1528	1516	1357	2083	1886	1645	1616	1031	1610	1292	1508	1779	1405	1493	1223	1245	9804	1022	1044	1461	1575	1233	1316	1515	1176	1416
LOC100642794	249	147	156	162	157	152	148	291	107	111	154	78	100	108	69	105	72	151	124	160	140	199	84	154	223	205	65	89	73	94	16	133	116	106	148	96	91	102	101	160
LOC100642795	4	0	0	0	1	2	0	0	1	1	2	7	0	0	0	0	0	1	66	2	1	0	2	0	0	1	3	0	3	0	6	0	0	0	0	1	0	21	2	1
LOC100642796	4	0	0	0	0	2	0	0	9	0	8	1	1	4	1	3	5	4	0	1	0	0	12	0	0	0	4	4	9	10	0	0	1	6	1	1	7	1	0	2
LOC100642797	31	7	16	11	12	21	7	38	41	35	38	18	44	32	15	26	10	48	39	22	31	37	12	30	44	43	10	25	7	21	2	11	6	21	2	26	27	29	35	26
LOC100642798	874	462	458	470	448	510	597	630	811	944	922	929	920	1065	1014	1045	1068	1040	742	569	591	437	972	398	667	607	946	1232	1050	1086	65	626	448	1132	552	954	901	1369	950	576
LOC100642799	166	133	146	152	129	145	162	211	59	44	67	32	45	41	32	25	18	126	102	131	150	127	57	104	203	210	40	35	39	31	45	134	113	36	145	56	66	60	58	142
LOC100642800	203	183	185	220	128	134	199	162	91	101	139	69	111	64	62	59	67	139	126	161	173	82	95	94	128	125	63	86	80	74	27	151	160	113	204	76	68	104	78	178
LOC100642801	2701	2522	2514	2453	2184	2090	2559	2613	1014	961	1408	1198	779	1370	1099	1274	1212	3781	3020	2874	2865	1750	1532	1620	2820	2934	1246	1663	1290	1322	1591	2583	2503	1508	3946	1129	1315	1504	1130	2859
LOC100642802	1599	1430	1442	1379	923	1014	1227	1674	665	464	550	458	502	542	420	447	491	1826	1735	1806	1379	1019	554	1130	1801	1867	268	550	462	501	265	1158	963	538	1444	470	562	568	331	1582
LOC100642803	672	992	1093	1032	798	969	981	1159	851	732	1208	999	578	910	826	988	750	1197	1010	1105	1068	544	1034	717	906	1083	681	963	705	793	3528	923	827	1076	1478	684	960	965	760	1066
LOC100642804	75	440	282	219	89	155	153	299	25	36	23	48	36	37	61	38	36	1366	865	633	394	163	28	215	272	256	27	57	25	9	32	206	140	15	198	28	34	23	23	584
LOC100642805	206	115	156	210	122	115	98	138	84	116	114	68	99	146	81	108	83	99	70	91	89	77	110	57	87	80	66	60	58	64	5	76	57	136	77	82	72	110	78	157
LOC100642806	369	154	231	183	165	223	216	325	85	80	125	66	111	155	102	93	81	448	385	209	213	199	99	196	250	250	39	109	65	73	6	136	108	89	174	104	91	102	57	177
LOC100642807	55399	173793	193466	165338	119868	151195	182716	206976	23853	18357	23808	33009	21119	28125	22583	23098	27763	299801	264131	212675	171244	130232	27661	127644	174465	167115	19274	36911	23062	31740	64391	199551	178641	28517	221859	27703	32223	34249	17817	196610
LOC100642808	809	802	846	743	575	582	706	777	463	376	569	350	414	471	406	409	437	978	857	788	704	597	399	588	804	816	380	533	476	477	57	616	572	434	805	372	395	412	373	694
LOC100642809	1100	1667	1888	1575	1253	1268	1413	1411	1795	2072	3139	2044	1683	2432	2115	2196	1998	1566	1315	1299	1484	893	2396	827	1368	1404	1143	2241	1915	2123	392	1330	1207	2521	1936	1852	2089	2479	1993	1780
LOC100642810	458	483	569	534	308	323	395	433	832	855	1099	1187	767	1077	984	1104	1072	628	490	537	466	272	1588	260	301	353	483	1471	1223	1210	64	392	304	1403	570	895	904	1028	569	490
LOC100642811	6	3	1	2	1	0	3	2	12	1	7	0	8	6	3	3	4	5	3	1	4	2	0	3	6	3	0	2	1	1	0	3	0	0	0	8	1	0	1	0
LOC100642813	65	42	32	37	24	26	30	39	12	118	84	65	98	171	53	121	144	31	26	31	30	7	76	11	18	25	20	59	66	67	4	19	21	60	17	92	71	104	63	39
LOC100642814	2871	2008	1874	1898	3874	3721	6657	9932	4281	6488	8822	2416	5087	2346	1832	2000	1687	2488	2144	2193	2956	4321	2945	4631	6225	6586	2041	3087	2337	3517	6131	2098	2361	2959	3710	4910	6931	6212	3513	2859
LOC100642815	1666	2372	2343	2161	1866	1807	2274	2348	1046	1257	1844	1498	1051	1425	1271	1441	1290	3060	2310	2430	2376	1483	1615	1557	2487	2499	723	1612	1176	1442	430	2194	2017	1720	3038	1499	1760	1772	1342	2686
LOC100642816	11	1	0	0	5	3	3	13	22	3	4	1	0	0	13	0	2	2	11	3	2	3	1	0	1	1	2	16	0	1	0	1	0	5	2	0	4	0	4	1
LOC100642817	17	7	5	5	10	10	16	17	7	7	8	14	5	11	11	4	3	22	25	24	23	10	20	13	5	9	3	4	5	2	2	12	9	7	12	4	10	6	5	15
LOC100642818	649	228	225	270	167	178	149	391	601	310	438	658	463	753	784	509	863	448	361	369	207	190	737	199	375	235	655	934	787	524	247	305	188	751	217	601	589	663	517	332
LOC100642819	332	320	291	347	316	268	311	525	342	575	742	366	488	498	485	482	522	309	213	271	261	369	537	287	437	384	210	477	331	425	8	233	180	502	340	441	486	498	412	332
LOC100642820	245	337	248	293	323	226	267	317	36	32	61	55	31	57	42	53	45	344	265	309	301	218	55	157	289	335	66	93	56	84	38	394	345	43	483	29	59	68	62	365
LOC100642821	441	369	399	422	289	282	400	279	635	468	834	693	465	943	638	675	564	311	302	380	403	148	652	189	341	313	1386	1109	1234	1052	3381	465	426	708	558	460	553	785	600	435
LOC100642822	132	135	145	133	144	156	208	215	129	115	169	110	132	127	97	136	64	138	136	141	151	138	122	140	210	255	101	105	94	92	15	125	114	121	137	152	142	208	124	147
LOC100642823	823	772	788	752	460	561	549	969	865	899	1316	883	1080	827	841	797	1022	1284	1042	892	778	799	914	750	901	1080	675	954	721	815	244	517	425	934	540	986	1170	1501	892	695
LOC100642825	124	428	320	214	390	441	346	347	35	51	30	45	29	42	32	30	15	238	121	558	667	72	25	156	394	250	28	69	25	67	56	1040	1241	43	2014	19	14	22	19	481
LOC100642826	6077	5613	7360	6493	3489	6270	7023	13085	1957	1602	2659	2679	2174	3327	2756	2779	2636	19869	19068	14256	13014	11251	2767	14233	12993	14553	1917	3546	3085	2383	9961	5081	3877	3183	5488	2190	2001	2777	2011	6524
LOC100642827	484	492	507	538	359	360	396	450	45	39	62	50	35	53	41	50	35	424	399	403	417	279	54	244	407	423	48	48	55	42	96	308	298	54	434	38	41	53	38	430
LOC100642828	167	113	112	168	94	97	111	128	12	20	48	28	11	19	21	29	25	100	87	75	75	72	25	54	94	69	14	21	20	25	8	89	62	37	76	10	29	30	30	109
LOC100642829	124	79	63	70	77	85	82	108	164	143	186	165	104	172	151	140	145	133	111	98	95	93	155	58	91	95	129	132	146	121	37	72	67	135	75	106	138	146	101	65
LOC100642830	0	4	0	5	1	5	0	0	2	0	1	0	0	1	0	0	0	7	14	2	5	0	0	2	3	3	0	1	1	2	3	6	4	0	6	0	0	3	3	9
LOC100642832	3348	1808	1737	1480	1508	1386	1475	1966	1093	790	996	956	870	1415	1097	1074	969	4673	4175	2972	2168	1427	1075	1383	2426	2182	1068	1422	963	971	348	1793	1698	1173	2516	1083	1146	1108	1115	2248
LOC100642833	1038	648	630	741	431	500	633	763	212	136	174	169	128	250	177	185	181	1445	1156	958	884	542	207	593	713	815	123	215	140	119	14	506	571	284	642	174	169	230	106	767
LOC100642834	0	0	0	0	0	2	0	1	37	0	11	5	2	14	5	3	0	3	1	0	1	3	10	0	1	4	6	1	0	2	0	0	1	2	0	1	10	3	0	0
LOC100642835	23	26	32	20	16	15	20	42	21	15	28	11	12	6	8	10	15	40	32	30	31	24	3	36	37	57	6	14	8	9	28	27	19	10	55	7	10	21	22	18
LOC100642836	15	8	12	15	12	12	9	26	33	22	21	13	20	20	20	25	9	18	9	13	7	12	15	7	22	15	8	20	15	14	9	13	3	25	8	21	36	36	20	12
LOC100642837	586	589	610	584	525	566	653	822	546	533	830	567	442	596	469	539	434	802	586	582	653	605	681	536	840	824	353	701	592	627	215	525	476	751	743	610	560	669	504	623
LOC100642838	45	21	25	29	17	35	19	81	80	28	48	43	46	42	73	53	17	29	28	33	14	9	30	25	50	65	29	35	19	38	7	25	6	31	25	31	44	20	33	36
LOC100642839	75	30	23	33	22	28	40	46	10	27	14	25	27	8	12	9	15	46	61	62	51	40	13	56	83	59	20	11	12	15	0	36	24	12	42	18	21	12	17	27
LOC100642841	0	0	0	2	2	0	0	0	0	0	0	0	1	2	0	0	0	0	0	1	1	0	0	2	2	1	0	0	4	0	0	1	1	0	1	0	5	0	0	1
LOC100642842	2014	3003	2866	2282	3400	2707	3501	3763	1504	1590	2086	1003	1493	1329	1342	1230	1015	3167	2726	3070	2917	2473	1416	2398	4135	4521	871	1239	840	971	433	2091	2024	1325	3329	1546	1774	1779	1491	3085
LOC100642843	14	7	0	2	0	2	7	2	9	6	6	1	3	10	5	8	4	1	7	0	1	1	2	1	1	3	4	5	2	2	3	1	1	11	2	4	14	8	1	1
LOC100642844	36	54	88	86	2333	3429	5028	9322	493	177	1065	40	155	44	55	27	153	266	338	158	157	3287	104	2612	5910	3087	38	27	19	19	23	104	66	22	67	108	368	653	1138	63
LOC100642845	1271	1408	1495	1387	1072	1113	1195	1331	284	365	410	286	219	350	282	322	283	1807	1744	1545	1654	945	395	1033	1340	1506	307	387	318	342	1661	1249	1005	396	1622	254	285	281	222	1475
LOC100642846	232	148	219	205	181	169	193	220	243	250	407	243	208	314	238	233	267	270	245	238	232	152	228	166	217	219	261	178	167	163	79	155	155	219	203	181	190	215	232	215
LOC100642847	82	58	43	29	65	46	51	108	18	23	21	19	28	9	13	21	17	252	169	108	100	162	6	148	155	176	10	14	17	9	7	77	70	13	96	22	19	15	19	83
LOC100642848	362	189	176	109	247	253	357	644	1826	2092	2196	1164	2415	2156	1925	1437	1317	685	527	357	252	428	1371	307	504	395	1022	1932	1102	1013	7	216	179	1629	219	1330	1610	1862	2204	195
LOC100642849	261	253	226	281	174	185	249	232	100	100	116	116	95	124	117	118	121	177	160	196	169	122	175	115	162	204	67	166	147	126	14	210	180	117	238	123	125	110	88	249
LOC100642850	1229	1649	1581	1733	2317	1951	2404	2255	584	1090	1433	837	784	1061	671	904	722	1085	851	1077	1021	982	1021	919	1727	1584	534	950	658	776	256	1371	1209	1041	1599	950	1241	1167	917	1636
LOC100642851	137	68	58	61	60	30	73	66	216	226	214	183	221	323	205	156	189	104	73	88	80	53	206	60	91	86	175	203	160	169	5	70	54	214	72	128	162	173	166	77
LOC100642852	642	432	477	690	383	402	567	503	592	517	795	726	453	858	607	648	686	621	587	565	583	262	874	257	534	580	766	836	766	724	364	447	398	723	478	505	586	682	505	556
LOC100642853	1324	1516	1527	1317	1246	1422	1728	1939	1657	1634	2634	1754	1381	1504	1437	1502	1449	1911	1529	1555	1618	1298	1885	1358	2085	2157	705	1695	1416	1559	819	1152	1126	1827	1828	1962	2059	2336	1530	1560
LOC100642854	398	192	210	286	132	102	156	162	131	241	286	272	180	267	253	284	296	151	95	88	92	55	324	40	72	90	153	160	208	211	23	113	87	304	108	225	298	273	194	221
LOC100642855	129	95	84	100	103	89	88	159	32	30	49	35	36	35	24	15	31	92	89	98	85	113	39	62	118	133	28	38	18	28	3	78	70	30	102	43	38	33	24	114
LOC100642856	504	495	534	579	418	434	435	377	499	464	639	552	400	657	1061	551	550	598	498	400	404	286	592	290	385	402	484	568	570	587	82	451	334	598	518	437	568	511	436	551
LOC100642857	1462	1564	1709	1704	1130	1206	1542	1667	156	114	252	153	167	227	149	160	206	2509	2190	1786	1864	1115	194	1087	1743	1699	118	225	235	179	133	1430	1178	182	1661	155	162	185	120	1671
LOC100642858	341	336	388	411	313	222	355	321	91	113	97	85	80	99	94	124	83	426	358	370	388	207	68	217	383	419	81	117	92	109	133	389	313	80	376	60	82	90	79	403
LOC100642859	570	324	352	565	290	264	291	294	133	275	521	253	320	513	185	297	359	91	103	116	104	66	326	65	132	186	196	228	161	216	43	132	96	357	122	337	372	392	350	305
LOC100642860	51	13	16	19	20	11	16	37	6	7	7	3	16	10	23	6	8	61	26	49	36	6	4	17	37	59	3	14	7	7	2	27	17	10	27	9	17	16	6	18
LOC100642861	18	22	11	33	11	24	26	6	32	27	36	39	50	48	34	43	24	25	19	21	11	18	75	14	21	18	35	65	53	48	11	10	17	60	17	24	30	45	41	29
LOC100642862	480	515	544	559	403	437	539	446	1084	1049	1821	1236	920	1329	1140	1078	1104	422	455	498	435	276	1299	270	495	505	1326	1208	1076	937	240	444	375	1375	580	1019	1121	1261	1126	489
LOC100642863	601	434	397	458	404	371	454	631	251	605	804	415	439	582	314	479	514	373	283	282	224	266	480	276	305	408	272	388	264	289	119	307	234	531	267	492	468	549	585	400
LOC100642864	564	35	14	123	4	7	6	18	699	446	715	1099	382	882	1130	1768	1136	15	10	13	44	14	2377	30	13	25	950	1206	938	479	21	2	13	1735	38	565	373	559	430	19
LOC100642865	376	173	197	215	182	179	220	288	114	124	148	102	110	157	101	129	117	159	115	119	125	97	110	123	140	184	72	138	89	95	10	121	92	135	95	147	172	209	117	188
LOC100642867	1165	1066	1053	982	789	774	930	1295	779	567	738	441	630	687	477	546	529	1614	1196	1448	1254	893	502	920	1290	1359	316	522	381	459	150	1033	900	606	1319	496	545	671	408	1113
LOC100642868	409	260	275	319	188	194	215	193	90	124	181	128	147	201	108	161	143	210	153	135	115	72	162	77	135	138	131	96	100	104	13	146	148	163	140	118	159	139	111	231
LOC100642870	433	319	371	423	398	475	450	849	233	329	522	292	280	252	161	221	216	249	188	215	222	333	342	379	418	477	182	217	234	216	36	261	207	308	279	418	416	541	273	347
LOC100642871	11	6	8	10	6	14	14	10	27	22	44	26	23	40	27	26	22	12	22	7	10	4	20	3	20	12	31	21	22	20	20	7	12	30	27	26	18	18	28	16
LOC100642872	244	61	85	77	66	27	56	71	479	770	760	664	589	1104	812	956	942	190	203	131	127	47	759	47	74	113	560	1054	799	919	10	58	39	710	106	556	684	757	613	69
LOC100642873	1507	1984	1630	1342	1235	968	1488	1328	187	163	201	199	157	246	220	280	238	3032	2434	2368	2444	1154	227	998	1753	1820	225	352	315	330	157	2025	1951	240	2832	151	193	247	161	2020
LOC100642874	7152	5579	6477	6416	6605	7417	8125	7718	25137	27957	65009	15232	19856	21556	17187	18093	17383	7626	6904	5915	5982	5243	20237	5513	7838	8389	11969	16653	12883	13959	5102	4866	4799	20570	6776	25605	25605	35004	27351	5922
LOC100642875	329	219	253	265	198	200	193	281	184	192	330	198	172	196	164	148	180	242	232	259	275	188	202	211	331	287	126	259	211	172	22	181	179	250	235	203	175	208	166	223
LOC100642876	2476	2802	2445	2467	2244	1816	2476	3035	634	786	999	927	600	846	734	794	695	4310	3276	3100	3066	2151	1079	1990	3071	3207	589	1247	1065	1221	478	2787	2509	1008	3779	847	980	1160	837	3033
LOC100642877	1539	1832	1728	1676	1121	973	1225	1402	1681	1817	2622	1610	1499	1998	2015	1777	1397	1734	1343	1675	1677	1035	2247	1015	1402	1714	1207	2282	1824	1853	562	1469	1471	1878	2346	1076	1349	1557	1259	1819
LOC100642878	4834	4139	3802	3866	3434	2766	3659	3726	1494	1296	1626	2052	1309	1997	1522	1592	1548	7034	5771	4641	4096	2335	1988	2287	3640	3900	1563	2262	1661	1644	532	4176	3622	1894	5289	1931	2308	2057	1736	4310
LOC100642879	183	210	296	278	219	214	308	319	81	100	120	95	67	158	102	88	97	163	120	145	139	130	116	106	160	167	95	87	90	80	16	132	108	130	145	122	101	122	97	228
LOC100642880	503	589	563	683	392	366	454	375	1227	1176	1823	1558	992	1514	1348	1276	1203	368	327	494	494	197	1738	195	392	464	1905	2020	1844	1698	209	539	494	1812	703	1051	1246	1496	931	599
LOC100642881	538	560	491	527	477	450	553	617	189	194	267	224	174	263	186	194	165	557	450	506	530	376	162	398	579	693	176	181	191	212	178	511	461	262	710	199	180	219	154	535
LOC100642882	75	86	72	112	22	18	34	24	191	24	32	237	12	43	8	7	4	74	60	57	66	9	50	29	44	29	44	34	18	11	21	66	41	55	57	21	72	22	98	86
LOC100642883	248	95	51	123	76	70	96	99	167	118	134	127	102	136	89	112	106	106	61	122	85	65	66	62	154	161	86	112	64	79	3	73	70	158	72	94	122	123	82	103
LOC100642884	92	61	54	80	46	59	63	92	68	74	68	60	45	72	43	53	40	114	94	66	83	49	63	58	86	99	57	67	64	44	29	62	61	47	42	40	63	49	28	68
LOC100642885	222	235	228	338	145	214	230	193	397	396	685	488	391	691	438	424	554	255	236	254	265	131	587	136	173	229	461	575	556	531	61	255	181	576	251	417	428	509	364	291
LOC100642886	350	483	476	432	364	389	415	437	188	213	241	207	143	210	231	183	158	412	380	464	447	360	229	362	460	578	214	222	207	207	238	409	415	189	826	173	195	251	189	578
LOC100642887	237	141	117	139	126	103	124	140	130	125	153	90	147	131	114	141	124	292	237	200	181	126	116	114	213	182	57	107	122	134	119	117	95	194	145	134	85	115	94	154
LOC100642888	616	1032	1008	1096	740	732	747	854	574	726	969	601	777	603	576	644	504	662	431	672	647	361	828	358	637	729	433	547	480	529	86	705	640	844	838	730	772	666	579	989
LOC100642889	738	501	600	662	428	444	495	608	512	472	643	459	440	658	392	513	586	613	474	402	351	312	519	311	422	385	225	426	382	348	40	380	301	525	327	452	456	566	408	497
LOC100642890	360	273	306	307	222	193	218	343	29	50	84	46	48	80	42	49	55	267	230	257	196	163	51	143	193	192	31	55	48	52	62	225	159	62	223	39	27	46	50	294
LOC100642891	2709	3294	3153	3603	2199	1932	2437	2472	605	580	508	1017	486	607	472	576	509	3013	2286	2874	2783	1491	910	1502	2879	3119	599	1165	997	1032	544	2849	2585	1039	3701	950	937	870	460	3250
LOC100642892	728	1669	1725	1349	1397	1405	1613	1624	293	337	409	324	284	349	266	316	263	1797	1429	1559	1446	797	374	801	1208	1326	227	319	227	256	73	1359	1209	382	1738	392	441	456	338	1799
LOC100642893	969	749	672	703	571	597	663	790	316	323	409	439	317	509	320	383	420	1051	806	671	730	520	456	488	661	698	321	504	361	418	278	681	539	327	761	245	328	486	277	707
LOC100642894	322	175	202	266	158	131	141	157	83	123	193	134	112	158	99	113	130	105	84	82	87	72	166	37	80	65	69	65	89	76	20	124	68	139	95	127	117	119	127	169
LOC100642895	926	836	788	750	781	621	729	729	564	497	606	520	484	545	480	498	384	816	579	749	727	593	560	666	961	1007	424	627	388	466	170	831	723	535	1233	499	643	630	509	854
LOC100642896	63	62	68	70	61	65	81	74	78	87	176	91	49	124	76	101	100	82	52	72	71	76	112	47	75	58	61	96	65	53	12	68	54	128	82	88	110	101	72	95
LOC100642897	86	34	33	37	50	57	82	63	138	128	57	91	218	178	251	129	57	48	18	63	35	25	113	26	51	66	190	245	195	209	14	46	75	126	115	96	125	169	132	53
LOC100642898	0	0	0	2	0	0	0	0	1	1	0	0	5	2	0	0	0	0	0	2	0	0	0	1	0	0	0	0	0	2	0	1	0	0	4	0	2	0	0	0
LOC100642899	115	108	126	111	71	103	118	155	123	89	159	104	102	112	103	109	83	148	120	108	123	79	107	101	117	135	90	96	69	48	83	80	94	112	100	95	120	94	135	130
LOC100642900	214	186	180	239	101	98	151	158	99	69	122	113	69	114	87	76	117	243	169	202	161	98	118	88	150	133	109	123	100	132	19	149	117	122	132	106	96	94	70	179
LOC100642901	1594	1289	1543	1582	1033	1101	1367	1278	1989	1542	2464	2065	1579	2017	1679	1699	1540	1427	1146	1293	1416	662	2351	729	1146	1412	2226	2544	2078	2237	1063	1379	1359	2306	1881	1810	1888	1916	1582	1420
LOC100642902	1475	656	1032	867	785	1020	1212	1117	128	187	145	240	169	284	221	263	238	2031	1491	1230	1900	374	266	514	1118	1690	252	354	201	222	239	747	832	291	919	326	305	371	211	923
LOC100642903	24047	10868	10294	11706	11200	10913	11665	9059	6439	6735	8552	7443	7223	13669	9058	7056	5437	8351	8333	12390	9345	5294	10781	5953	9919	12206	9740	13697	11429	11740	89130	8254	9864	11547	12447	7579	8260	16014	11747	13191
LOC100642904	84	188	152	147	130	84	99	100	4	7	15	11	20	6	4	7	11	186	105	171	190	84	15	87	136	138	12	10	6	20	17	186	184	13	243	4	16	8	8	158
LOC100642905	30	23	37	36	64	42	63	55	17	11	24	27	16	26	16	25	9	16	21	35	31	25	19	24	48	32	13	20	8	24	9	35	26	42	44	19	12	18	16	43
LOC100642906	714	708	659	668	644	569	633	733	296	407	641	405	225	464	321	408	411	993	772	794	946	501	422	504	785	809	296	384	285	301	42	592	563	540	827	357	484	450	311	729
LOC100642907	680	451	469	396	332	409	392	444	135	137	191	163	136	193	138	125	174	807	694	628	561	438	208	398	548	612	147	223	171	203	146	439	349	181	516	191	162	193	145	512
LOC100642909	50	33	29	29	39	32	33	74	53	38	50	30	37	51	20	21	39	34	22	24	28	28	27	20	73	57	15	15	9	18	1	21	27	21	29	39	39	22	36	35
LOC100642910	1406	1140	1224	1394	929	773	1008	1055	425	414	517	524	354	565	420	516	464	1414	1082	1182	1069	581	470	599	1036	1035	469	529	455	471	44	978	870	543	1173	492	568	498	406	1222
LOC100642911	539	425	416	502	363	345	449	440	977	1093	1671	1278	911	1378	1040	1173	1230	514	448	392	404	271	1515	247	434	416	952	1202	1095	1042	233	397	315	1531	457	1077	1227	1436	976	442
LOC100642912	7550	11185	14860	13252	6017	8637	10593	13716	18426	12543	24780	21886	12242	21785	18983	19693	25504	24034	28072	17848	15247	10864	23374	13241	13013	13663	15390	21290	17838	18397	22445	9733	7300	22329	9102	14048	16216	18022	12645	13411
LOC100642913	1335	1881	1886	1888	1916	1495	1967	1757	715	714	527	484	540	783	371	372	332	1609	1401	1306	1151	1168	697	1102	1616	1918	360	551	400	492	526	1500	1369	749	2329	770	983	932	630	2053
LOC100642914	420	369	467	487	247	238	315	475	237	236	306	148	239	238	178	251	228	340	323	353	281	218	264	224	356	455	135	216	173	237	58	350	271	225	360	155	187	248	205	396
LOC100642915	0	0	0	0	0	0	0	0	0	0	0	2	0	1	0	0	0	0	91	0	1	0	0	0	0	2	6	2	5	0	0	2	2	0	0	0	0	6	0	0
LOC100642916	8	5	5	3	0	3	3	4	6	13	14	9	14	3	7	5	10	1	3	4	2	2	7	3	3	3	3	12	3	3	0	1	4	13	5	5	11	4	8	3
LOC100642917	846	613	690	880	455	367	487	543	221	296	392	473	349	492	300	436	495	515	388	338	307	163	428	155	248	280	410	525	473	487	79	421	323	491	321	359	412	461	310	652
LOC100642918	433	174	209	234	198	167	186	251	138	196	300	183	163	222	155	190	207	437	326	266	253	232	145	177	238	228	112	126	120	110	46	132	129	165	146	160	147	237	168	234
LOC100642919	29	2	5	13	7	4	14	19	24	6	3	7	24	7	6	6	7	3	6	5	8	10	1	9	40	26	0	2	0	0	0	4	2	11	6	17	11	5	3	2
LOC100642920	1077	1281	1469	1482	942	873	1081	1007	536	459	555	531	341	638	460	391	445	1464	1175	1118	1167	596	568	547	974	979	439	519	597	650	245	1111	979	537	1341	421	569	609	347	1403
LOC100642921	3560	734	677	733	423	648	630	920	2667	1429	3489	1290	1305	2269	1784	1502	1684	683	940	865	721	630	1194	746	1142	1518	1372	1193	667	716	1861	384	312	2500	469	1078	1132	1586	1250	538
LOC100642922	14	5	3	12	8	10	9	11	22	10	3	2	6	1	5	6	4	5	12	6	5	17	2	19	18	7	0	0	0	8	0	8	4	2	10	13	6	6	3	4
LOC100642923	23	12	7	8	10	5	13	13	9	5	9	1	15	16	10	5	10	64	63	32	21	24	9	52	17	23	0	1	3	2	1	8	10	5	10	4	3	12	4	11
LOC100642924	119	131	91	145	77	76	80	108	230	138	183	111	154	140	143	112	160	78	99	91	57	53	184	48	113	96	105	186	102	114	69	70	53	161	88	96	150	144	92	81
LOC100642926	163	99	142	175	111	115	127	151	164	202	315	203	143	270	131	176	213	225	199	157	156	99	221	78	158	181	77	180	150	219	6	95	88	251	92	226	236	295	163	168
LOC100642927	105	118	133	160	82	84	94	81	45	52	83	66	40	115	68	103	111	89	44	52	44	34	72	34	37	42	33	59	44	33	3	48	49	78	55	63	57	36	47	113
LOC100642928	233	279	247	275	214	174	211	138	91	83	56	97	43	96	80	96	60	232	195	248	235	123	95	115	196	220	111	146	139	150	137	222	228	110	295	57	76	64	54	265
LOC100642929	967	1390	1152	850	1048	831	1093	1179	184	177	264	218	187	276	195	248	220	1611	982	1230	1262	812	280	819	1565	1402	121	325	218	298	78	1645	1442	316	2188	265	287	228	216	1387
LOC100642930	29	15	8	10	14	10	15	48	55	39	18	42	36	51	37	57	38	32	60	42	20	22	62	16	45	24	23	13	14	40	0	13	8	31	8	29	29	18	29	14
LOC100642931	1810	1288	1242	1335	1639	1059	1401	1192	419	635	625	729	562	1038	869	1185	697	1084	849	1170	1198	431	726	449	892	915	546	757	601	724	142	1818	1806	821	2151	440	572	768	510	1496
LOC100642932	334	553	604	258	481	383	335	497	47	45	37	80	29	75	37	50	41	845	617	477	579	253	61	251	226	375	84	129	53	70	5	639	533	93	770	69	122	104	86	583
LOC100642933	160	85	93	103	70	40	51	92	9	114	57	46	96	149	65	96	115	47	38	36	45	19	49	21	39	54	33	69	66	51	6	36	23	80	30	76	93	90	95	75
LOC100642934	1422	1150	1102	993	788	996	914	939	1495	1294	1771	1173	1169	2091	1493	1475	1310	1419	1453	1549	1196	449	1522	474	910	1829	1470	1872	1301	1284	287	922	904	1305	1458	1155	1275	1574	1099	1085
LOC100642935	342	276	288	294	325	296	360	497	152	221	356	176	176	203	153	155	174	258	228	257	216	275	189	288	328	298	95	117	117	118	21	250	193	199	254	234	189	206	187	312
LOC100642936	547	96	17	68	24	19	66	116	156	44	72	142	30	167	150	51	93	18	37	59	55	17	274	40	100	90	240	403	130	134	56	28	10	163	162	94	99	36	86	21
LOC100642937	1679	827	559	834	558	533	649	542	2551	1669	1846	1392	1457	1688	1674	1482	1579	336	363	613	565	430	1966	452	784	1027	1078	918	834	1050	1798	250	200	3897	325	1718	1643	1570	934	990
LOC100642938	8	3	4	4	0	1	0	1	8	0	2	0	4	1	3	3	0	0	0	5	6	1	0	5	0	4	0	3	0	1	0	1	0	1	0	1	5	0	2	7
LOC100642939	446	396	424	444	367	322	401	381	41	38	82	38	58	52	49	39	39	497	456	450	415	233	32	211	436	429	49	61	62	66	92	391	323	37	460	36	43	53	37	414
LOC100642940	4349	3900	2421	1892	2893	2734	4248	2141	1169	1290	2350	5329	1165	1043	2056	3300	2533	2063	1587	1499	1651	1031	925	1010	1580	2152	1053	1172	829	1063	69	4002	1509	1213	1841	1279	2967	3733	2765	3643
LOC100642941	1087	966	1100	1120	844	888	1011	1137	792	729	1173	954	602	980	672	766	598	1166	976	1001	1026	638	1125	657	937	878	507	1003	746	699	173	776	767	1112	980	913	1064	925	642	1022
LOC100642942	70	27	60	42	16	26	64	51	102	64	157	80	107	136	142	103	125	127	90	70	67	40	98	50	44	49	53	91	59	65	66	41	19	139	19	80	73	108	63	41
LOC100642943	384	304	357	409	245	269	312	400	151	118	164	137	113	154	129	124	114	445	340	321	305	264	174	246	366	393	118	225	127	170	91	255	262	167	314	157	148	165	85	373
LOC100642944	475	437	478	560	380	403	520	524	209	244	342	217	182	264	161	209	174	495	435	437	468	281	258	296	514	488	164	273	202	219	52	442	434	268	519	197	241	256	168	520
LOC100642945	3	4	4	0	2	2	0	3	1	3	1	0	1	0	4	3	5	12	3	3	4	6	0	1	4	4	2	3	1	3	0	8	4	1	1	4	0	1	1	2
LOC100642946	1163	1434	1495	1605	1205	979	1214	1121	888	1112	1317	1240	839	1383	1008	1112	1151	1443	1341	1471	1327	838	1781	782	1387	1368	756	1418	1120	1250	333	1348	1240	1662	1801	1072	1276	1205	838	1606
LOC100642947	29	14	5	23	14	12	11	21	10	9	13	23	9	16	9	2	5	15	18	20	27	6	11	8	13	20	7	23	11	13	2	11	6	12	14	15	20	24	5	7
LOC100642949	5063	2172	3260	2541	1965	2435	2946	3861	1725	1183	1573	1400	1462	2232	1569	1691	1925	5473	5078	3723	3727	3060	1449	2979	3959	4432	1359	1968	1235	1560	1909	2130	1970	1313	3016	1558	1419	1671	1522	2641
LOC100642950	122	146	177	222	80	119	130	110	174	166	281	180	148	307	246	248	261	257	283	253	222	112	214	108	135	156	209	207	243	210	173	108	99	173	186	144	151	209	125	179
LOC100642951	0	0	1	0	0	0	0	1	0	0	0	3	0	0	0	0	0	2	0	0	0	1	0	0	3	0	0	0	0	0	0	0	0	0	0	0	0	0	0	0
LOC100642952	146	234	327	198	346	240	238	255	36	112	167	118	82	65	88	89	124	180	456	324	405	207	120	280	297	377	38	100	62	80	56	220	147	92	333	92	85	237	221	197
LOC100642953	230	223	244	226	236	218	242	280	106	101	155	106	85	129	84	134	82	307	286	225	235	213	126	186	271	291	113	138	103	109	27	255	209	85	311	96	113	138	88	280
LOC100642954	568	129	126	286	134	164	245	154	298	94	146	90	193	227	164	94	84	605	245	545	177	162	359	133	154	141	136	267	147	133	3	57	90	202	138	97	205	120	118	125
LOC100642957	483	466	438	358	441	402	467	778	335	210	268	225	240	349	273	198	153	376	282	464	398	428	402	465	545	598	285	419	330	308	179	465	532	329	796	193	288	311	253	497
LOC100642958	180	119	105	158	159	152	145	96	76	40	46	86	65	55	98	48	52	101	75	115	65	67	70	70	125	121	41	149	46	80	77	165	159	84	154	81	78	87	62	188
LOC100642959	616	761	636	608	1172	1793	2724	6906	962	598	994	246	812	266	189	196	187	1106	809	817	668	3029	241	3554	3363	2706	161	294	212	311	66	874	835	195	974	999	997	534	434	709
LOC100642961	24	29	40	36	21	18	20	20	35	27	17	9	13	33	18	33	21	20	19	17	12	9	23	16	29	12	18	19	10	27	4	21	12	22	17	12	17	9	5	22
LOC100642962	276	233	326	330	246	235	256	297	165	191	233	173	163	237	179	169	129	312	238	224	268	138	200	145	225	258	92	236	143	144	43	208	215	184	291	119	182	167	119	328
LOC100642963	38	111	86	117	35	28	55	26	68	10	7	95	3	13	7	7	5	49	28	43	54	13	21	16	41	33	25	17	11	11	18	79	41	27	83	7	49	14	54	110
LOC100642965	1217	186	209	263	123	130	101	134	156	160	152	177	150	383	212	220	201	389	479	319	313	140	313	157	152	262	145	322	161	318	98	173	165	253	293	142	131	201	159	219
LOC100642966	430	297	386	472	238	280	308	247	693	539	953	694	488	934	689	663	745	426	406	409	382	211	826	200	268	356	858	807	842	715	239	275	258	788	378	575	484	729	533	350
LOC100642967	472	286	243	220	319	295	319	340	1010	785	745	698	666	1226	1129	880	748	901	625	585	401	456	804	383	409	524	608	1359	886	998	92	313	254	964	331	622	899	975	861	368
LOC100642968	10	2	5	6	11	7	3	19	6	6	2	4	4	4	2	1	5	5	6	15	7	5	2	3	9	7	4	3	2	4	2	11	5	1	11	5	4	7	2	9
LOC100642969	269	137	133	163	128	121	136	179	131	111	165	116	124	158	110	145	136	270	200	192	182	127	104	105	166	218	137	147	120	124	10	152	138	132	130	142	112	174	119	154
LOC100642970	923	1072	997	687	708	623	929	1124	172	143	139	146	191	109	137	125	208	2257	1923	1532	1344	988	127	896	1282	1468	130	153	126	191	18	1133	961	85	1474	151	145	133	137	1121
LOC100642972	1365	709	966	708	589	596	829	1231	132	118	141	109	81	110	110	100	140	1385	967	994	1075	902	96	1020	1041	1056	108	137	65	82	233	656	650	109	957	116	116	121	111	740
LOC100642973	13	1	5	0	2	5	4	10	20	8	10	0	16	9	2	1	3	40	32	19	18	15	2	18	22	18	3	4	0	0	0	4	3	6	3	2	7	8	2	7
LOC100642975	166	154	170	201	109	130	166	194	204	169	304	259	196	228	183	177	207	145	128	136	156	94	204	95	141	193	155	190	179	168	15	159	106	204	175	180	235	193	174	155
LOC100642976	1822	1227	1230	1149	1257	1388	1632	2052	1925	1872	2566	1683	1975	2154	1572	1927	1754	1982	1614	1506	1634	1254	1775	1199	1975	1972	1825	1774	1345	1351	169	1331	1195	1882	1755	1632	1705	1976	1753	1445
LOC100642977	522	674	737	746	616	486	652	797	358	541	686	514	369	525	460	515	432	712	468	480	460	330	545	314	573	463	260	435	375	461	47	612	455	533	626	477	517	595	463	757
LOC100642978	310	36	25	42	21	20	17	17	16	9	26	3	18	20	19	19	11	16	17	18	30	8	26	23	7	27	17	27	12	14	98	14	14	21	26	13	12	12	8	21
LOC100642979	1221	991	960	1088	1012	956	1246	1476	2097	1989	3304	2151	1903	2675	1946	2070	1935	1311	1156	1115	1060	755	2670	853	1203	1419	1737	2285	1872	1969	699	1032	885	2394	1231	2137	2260	2543	2126	1114
LOC100642980	1718	1120	873	1156	595	819	807	769	3533	1786	1942	1345	2070	1917	1258	1455	1333	761	676	984	972	543	2361	502	1113	1195	1026	1204	951	884	462	988	572	1564	1304	2399	1377	1298	1334	1072
LOC100642981	6	3	1	1	2	3	5	1	16	10	12	6	2	9	2	5	6	2	5	2	1	2	8	1	2	6	1	10	1	6	0	0	0	8	3	0	9	7	7	1
LOC100642982	13	10	7	17	7	5	11	10	4	0	2	9	0	5	3	4	5	17	16	17	4	15	7	10	9	19	10	6	2	3	3	14	12	2	12	17	6	2	10	13
LOC100642983	442	276	241	191	338	286	363	509	428	210	272	331	354	276	245	229	254	785	636	549	382	286	221	311	412	465	186	252	150	155	36	412	349	294	568	237	376	269	251	374
LOC100642984	253	237	266	285	182	205	241	220	391	339	526	513	349	475	425	414	383	273	223	265	229	165	498	157	250	223	383	494	531	379	74	210	184	423	298	346	380	330	277	257
LOC100642985	293	170	232	248	282	397	442	799	206	307	624	137	314	240	165	166	196	215	168	179	184	409	207	502	441	521	157	147	150	174	7	178	165	244	226	303	306	318	343	234
LOC100642986	503	635	628	670	530	460	506	623	67	78	121	51	62	84	55	74	66	522	362	545	515	386	128	333	475	548	52	56	39	68	94	495	428	96	756	94	93	68	70	626
LOC100642987	10498	10618	10392	7000	5407	7947	11046	12861	3365	2945	3858	3363	4086	2715	2764	2571	3814	34082	28589	15574	13914	10079	2569	12672	12371	12849	1786	3034	2297	2544	1243	11112	9594	2107	10537	3637	3202	3778	2799	10824
LOC100642988	658	173	295	203	225	343	433	515	198	169	313	117	948	200	924	149	156	1686	878	849	450	404	121	597	393	857	109	772	526	139	170	192	161	138	271	537	436	496	289	289
LOC100642989	619	396	363	404	346	328	476	526	245	162	262	235	168	245	205	211	208	534	389	368	385	321	198	263	452	465	133	179	151	180	62	374	263	225	390	169	230	227	179	398
LOC100642990	3	2	4	2	0	0	1	6	16	5	8	3	15	1	1	7	5	10	5	3	4	1	2	8	4	6	1	1	0	0	4	2	0	8	1	7	5	5	3	1
LOC100642991	571	712	516	383	655	393	642	1003	3761	4983	6401	3707	4488	4663	4131	4257	4221	1387	734	849	773	631	4273	518	1025	877	2818	5448	4032	4560	23	825	661	4615	975	4053	5321	5881	4329	817
LOC100642992	293	311	337	302	243	195	233	194	55	83	106	116	82	182	129	133	140	322	266	288	322	113	182	125	207	243	50	87	88	104	25	302	231	119	350	65	82	107	107	380
LOC100642993	0	0	0	0	0	0	0	3	12	4	9	4	1	7	0	1	1	0	0	0	0	3	1	5	0	4	0	0	2	1	0	0	0	0	0	5	2	5	3	0
LOC100642994	272	440	427	462	327	362	440	435	179	162	173	222	141	141	155	121	83	266	221	309	354	168	225	240	422	415	148	212	188	176	148	370	367	171	531	180	211	208	136	384
LOC100642995	2180	1283	1234	1456	1228	1103	1433	1341	1420	969	1365	1376	682	1431	923	1090	1099	1466	1130	1181	1280	616	1158	739	1293	1234	823	924	733	777	76	1428	1269	1289	1560	998	1258	1035	1115	1375
LOC100642996	150	187	240	280	250	200	304	195	64	68	69	66	70	100	51	53	28	148	151	182	183	138	91	132	237	236	83	89	100	81	97	248	199	95	315	87	92	100	52	250
LOC100642997	66	73	51	58	32	35	54	28	38	33	42	62	40	46	46	53	31	31	40	23	36	21	69	23	20	42	31	61	50	53	0	39	41	36	47	44	70	45	35	38
LOC100642998	485	803	914	765	610	671	834	878	255	330	501	304	282	496	328	389	405	998	824	711	733	532	390	555	894	760	158	348	257	294	47	685	559	357	759	339	396	413	287	895
LOC100642999	79	97	72	94	65	52	66	85	48	47	77	28	59	67	49	25	48	41	35	32	49	42	56	41	54	72	39	50	53	31	3	52	45	55	43	30	56	59	57	103
LOC100643000	5	4	2	0	30	40	78	135	29	20	54	17	28	10	13	2	10	10	5	11	3	90	6	74	170	136	8	13	12	11	0	5	2	6	5	6	20	37	23	6
LOC100643001	119	104	121	127	132	132	135	224	104	128	292	74	143	84	55	76	55	176	119	131	138	135	85	114	169	143	53	49	67	37	5	143	82	84	127	134	150	141	124	159
LOC100643003	1158	889	888	822	698	483	635	487	546	509	720	639	496	787	583	640	601	919	1044	911	975	607	706	527	632	785	474	896	535	595	1123	567	569	629	1042	423	450	641	476	812
LOC100643004	1490	1229	1110	892	1530	1217	1246	1731	518	565	746	473	515	608	401	507	428	1172	918	1436	1462	1031	521	1061	1706	2199	270	412	302	343	272	960	1014	536	1920	633	770	564	482	1250
LOC100643005	475	495	538	560	372	435	408	375	703	761	1093	1011	636	972	880	779	760	623	569	520	542	305	1148	252	436	498	1310	1133	1088	1017	323	357	313	1109	523	719	830	904	711	532
LOC100643006	335	231	237	286	142	142	199	188	132	111	162	140	110	176	99	148	132	271	269	285	242	111	161	116	249	264	116	171	128	142	14	229	188	180	227	126	184	157	106	220
LOC100643007	660	337	222	382	259	206	275	247	216	433	361	301	472	467	294	523	375	201	93	198	167	84	388	91	218	174	301	372	429	379	9	226	241	536	271	452	484	644	464	330
LOC100643008	3271	1394	1151	1205	1333	1386	1527	1212	2386	1826	2084	2614	1723	3467	2632	2914	2280	3912	3722	2021	2328	1144	2553	989	2445	2069	3606	5367	3472	3697	288	1815	1647	2733	2210	2597	2759	4088	2518	1402
LOC100643009	1929	1669	1974	1967	1322	1358	1546	1314	1529	1253	1813	1633	1110	2089	1582	1434	1300	1965	1751	1787	1950	686	1681	764	1269	1351	2464	2556	2487	2399	4299	1836	1615	1642	2414	1077	1232	1717	1273	1821
LOC100643010	1484	874	865	828	734	689	1370	2113	1058	737	984	786	1063	562	661	806	748	1426	1073	783	1043	1372	459	1192	2069	2602	402	652	489	620	46	865	804	479	976	1060	1234	961	739	756
LOC100643011	1365	1042	1028	801	944	1012	1194	1638	581	583	725	650	589	780	621	761	739	2525	1995	1937	1563	1380	579	1378	2021	2065	681	637	449	430	42	1250	1094	659	1757	627	677	696	558	1315
LOC100643012	405	270	393	332	245	283	330	360	190	211	375	189	198	288	288	261	281	606	563	436	494	352	227	278	471	484	190	324	195	199	72	245	225	216	354	268	258	348	218	305
LOC100643013	511	371	494	254	438	439	565	1076	407	696	876	329	725	561	335	524	469	1105	873	500	577	855	359	879	896	991	213	397	272	297	173	303	289	395	421	601	529	858	638	413
LOC100643014	132	122	138	110	42	41	71	111	48	65	49	29	52	60	40	51	46	382	431	266	187	85	48	69	166	139	8	103	32	96	22	92	16	49	216	54	55	97	68	127
LOC100643015	255	217	240	232	182	133	167	132	167	125	181	205	119	260	190	217	224	253	228	238	198	103	223	104	164	187	202	275	250	218	289	160	168	238	248	138	145	206	156	194
LOC100643018	546	445	448	552	360	311	398	368	303	321	502	419	305	432	364	387	420	492	402	437	377	202	486	210	310	388	266	447	366	422	22	343	299	470	407	374	306	388	312	411
LOC100643019	828	754	904	934	568	590	745	730	483	539	711	608	444	714	662	726	815	1451	1208	941	865	564	624	512	654	737	461	708	577	571	91	657	545	661	753	474	517	614	528	858
LOC100643020	19	4	2	4	24	0	1	5	6	3	3	9	0	6	1	3	6	0	4	4	2	0	27	1	0	0	3	17	3	3	1	8	1	13	0	4	7	8	5	2
LOC100643021	203	183	229	253	144	158	205	164	203	166	262	237	184	169	171	152	162	193	175	156	226	127	189	117	195	208	165	191	176	173	55	198	169	180	224	183	196	159	123	237
LOC100643022	80	46	21	32	38	16	35	59	30	14	18	108	27	42	39	11	19	58	65	61	32	18	52	31	30	62	16	83	39	19	9	35	32	42	43	20	46	26	43	20
LOC100643023	520	1026	1319	498	840	998	1083	1199	178	182	197	176	184	214	187	266	209	1299	1222	1482	1345	703	161	726	1366	1441	95	203	122	142	65	1141	822	156	1513	149	188	276	141	1185
LOC100643024	752	412	432	273	486	411	368	612	407	324	343	288	341	583	454	405	479	940	674	664	784	432	495	415	709	780	286	459	339	417	45	609	576	388	987	318	370	488	363	590
LOC100643026	50	41	49	51	58	81	67	128	35	41	54	16	29	30	23	32	16	45	50	28	31	53	17	58	79	83	14	19	9	20	1	46	42	29	61	40	35	29	41	61
LOC100643027	505	254	310	369	207	203	214	311	71	181	189	86	143	204	106	145	137	213	189	185	142	133	160	126	122	166	66	136	103	106	57	157	110	164	121	143	162	194	154	284
LOC100643028	3850	3273	3633	3466	3798	4562	4967	4545	25280	20284	45047	17426	18093	25760	19123	20566	19773	4511	4641	3759	3898	3415	20750	3796	5658	5716	17403	18040	13059	12808	27092	2602	2739	20376	4021	22209	21863	32100	24680	3483
LOC100643029	317	329	406	424	362	324	500	455	185	190	217	126	186	154	113	143	83	386	276	307	435	262	172	237	427	457	170	185	156	161	173	360	389	152	497	160	167	217	145	405
LOC100643030	260	188	226	228	178	202	135	205	420	422	555	462	269	475	296	322	362	158	170	178	187	111	567	117	202	216	306	539	505	502	93	160	142	557	258	437	461	492	309	218
LOC100643032	40	5	7	20	9	5	6	11	16	30	17	24	16	40	46	55	34	37	23	19	13	16	26	16	12	15	35	58	32	29	14	12	6	52	13	12	15	32	25	15
LOC100643033	1008	718	785	670	671	538	597	948	899	1371	1897	1122	1286	1424	1220	1474	1557	1137	737	728	591	518	1143	507	718	666	665	822	708	803	25	593	513	1185	583	1098	1305	1214	1169	813
LOC100643034	16	0	0	5	0	0	0	2	0	1	0	8	0	8	9	0	0	0	0	2	0	1	5	1	0	1	0	0	2	5	0	2	0	3	0	6	1	2	0	1
LOC100643035	958	883	853	812	827	748	878	1120	477	365	541	403	405	438	359	404	321	806	595	738	835	710	428	692	1016	1039	331	374	364	337	136	945	768	457	1199	475	467	487	365	971
LOC100643036	572	416	416	507	340	371	447	571	320	330	438	315	313	433	366	315	387	435	361	340	331	271	386	265	353	402	243	360	230	318	54	364	251	320	335	291	334	368	343	441
LOC100643037	1	0	0	0	1	0	0	0	0	0	0	0	0	0	3	1	0	0	0	1	0	0	0	0	0	2	0	0	0	0	0	0	0	0	0	0	3	1	0	0
LOC100643038	199	121	175	174	132	98	129	190	84	58	96	55	78	48	38	34	24	134	106	105	98	105	82	110	132	137	54	51	43	44	18	114	79	61	114	65	71	52	56	181
LOC100643039	726	627	632	526	461	521	619	650	1341	1112	1355	1056	1060	863	925	804	775	600	471	445	451	391	906	466	607	650	734	833	722	748	141	525	396	862	556	816	962	1046	909	582
LOC100643040	110	64	77	99	55	66	80	75	12	3	10	12	3	18	7	5	13	94	89	74	105	44	12	33	66	67	13	14	17	18	110	80	86	5	119	17	18	6	4	81
LOC100643041	369	150	169	180	143	215	189	282	237	226	336	186	249	344	239	237	242	369	317	194	242	173	243	183	257	216	127	176	130	135	10	113	99	172	136	173	221	226	204	157
LOC100643042	281	170	222	313	146	174	219	303	25	77	90	54	45	77	71	80	110	301	204	149	184	109	61	107	136	157	53	43	33	38	12	168	125	77	106	46	74	56	24	237
LOC100643044	327	387	335	380	290	209	290	331	123	89	138	122	148	130	102	110	90	261	172	261	218	191	101	152	322	321	85	131	69	84	9	277	254	118	386	132	127	123	102	350
LOC100643045	361	342	435	399	259	239	297	298	191	223	278	273	221	306	281	275	301	557	492	435	351	223	283	187	304	272	146	306	225	278	86	320	249	305	308	263	256	258	199	354
LOC100643046	1729	1076	1024	982	768	777	929	1039	198	185	213	271	228	369	206	254	237	1954	1561	1331	1323	848	235	766	1439	1345	267	379	291	244	50	1032	839	291	1112	218	246	292	185	1176
LOC100643048	936	742	567	591	620	598	730	890	700	583	586	475	519	709	692	625	607	1223	847	1121	916	589	831	555	852	986	814	892	640	929	86	776	787	788	1230	515	638	686	608	882
LOC100643049	1	0	3	0	1	10	4	22	4	7	15	3	8	2	4	13	0	28	11	5	4	5	2	16	8	7	3	1	1	0	1	5	2	1	2	3	2	2	0	1
LOC100643050	46	22	21	10	21	28	18	39	34	28	15	10	26	26	10	9	5	22	26	32	24	17	11	18	36	38	12	16	8	16	16	15	19	26	34	22	14	22	6	14
LOC100643051	580	723	706	831	413	393	483	299	405	535	669	918	415	896	577	571	507	621	495	641	643	205	977	195	363	486	549	1421	1107	1215	527	439	445	873	650	874	1047	1159	669	664
LOC100643052	41	126	129	123	95	108	108	110	77	109	169	108	66	90	84	102	84	76	60	96	87	63	113	48	116	75	78	90	68	108	84	106	92	114	162	113	93	113	60	138
LOC100643053	2338	2497	2400	1911	1902	1862	2052	1884	999	980	1349	1696	940	2159	1596	2100	1832	4653	3533	3375	3621	1437	1782	1469	2204	2440	2011	2076	2136	2056	803	2736	2561	1659	4218	921	1150	1672	1084	2760
LOC100643054	213	189	188	177	162	156	195	213	53	53	59	34	92	56	50	45	65	324	209	182	209	155	46	124	258	211	32	47	50	47	43	192	184	44	286	58	70	53	42	226
LOC100643055	931	947	1026	1062	789	758	901	939	359	364	528	351	385	557	305	429	361	969	654	737	691	394	434	423	843	740	261	302	278	315	74	932	616	363	803	314	435	455	366	1035
LOC100643056	2431	1075	945	900	1868	1816	1619	3350	2555	2837	3063	1453	3428	2082	1573	1668	1596	1284	991	1204	1101	1921	1624	1737	3870	3295	1642	2749	1860	2064	167	977	1032	1730	1481	2570	3203	3857	2848	1331
LOC100643057	0	0	0	0	0	0	0	0	3	1	0	1	7	1	4	0	2	0	0	0	0	0	0	0	0	3	0	0	0	0	0	0	0	1	0	0	0	3	1	0
LOC100643058	787	348	344	283	327	403	417	747	664	712	1143	608	906	820	658	643	615	960	811	652	515	588	616	560	731	772	506	852	583	615	23	427	340	677	432	603	794	964	783	484
LOC100643059	273	373	332	340	328	257	358	505	99	106	147	101	86	108	98	116	83	328	278	351	307	323	97	253	359	371	69	62	76	82	29	338	236	119	333	100	139	87	83	368
LOC100643060	331	155	177	224	145	163	188	207	108	78	93	104	119	146	140	103	76	363	240	255	246	160	155	138	207	219	80	112	79	98	13	156	155	132	211	109	82	123	96	231
LOC100643061	834	705	850	839	500	654	737	1020	518	616	798	644	488	802	617	614	624	960	853	913	688	634	788	598	813	864	350	607	576	555	87	573	497	737	677	665	676	749	520	826
LOC100643062	0	1	0	0	4	2	1	3	2	2	7	0	2	3	1	0	1	4	3	0	4	3	4	5	8	4	6	2	0	4	0	2	1	2	2	1	2	0	2	3
LOC100643063	707	2393	2593	2098	1290	1507	1660	1960	670	557	818	969	755	860	666	719	767	3074	2435	2349	2580	1010	988	1356	1599	1758	952	1224	1017	1076	2583	2343	2126	967	3357	688	770	887	585	2589
LOC100643064	246	259	234	193	173	179	183	280	65	65	121	55	57	41	68	56	53	252	204	214	209	159	53	181	213	284	54	55	50	60	28	174	129	40	199	39	69	69	66	203
LOC100643065	6	0	0	1	0	0	0	0	15	4	4	0	3	0	4	2	3	2	0	0	0	1	2	0	1	0	0	3	0	0	0	0	1	0	1	5	3	1	3	2
LOC100643066	296	43	28	73	55	63	63	69	38	34	62	43	48	89	47	43	29	24	7	31	33	12	58	5	45	38	60	65	49	50	2	53	87	87	89	30	35	91	86	73
LOC100643068	162	39	55	48	56	57	92	172	1	1	0	0	2	0	0	0	0	179	163	114	110	164	3	129	198	217	0	6	0	1	2	53	55	3	88	5	5	0	0	92
LOC100643069	142	114	95	82	81	75	110	99	321	300	273	320	364	458	393	402	408	334	240	166	148	76	298	81	115	94	465	666	484	459	14	105	110	396	163	292	351	460	273	142
LOC100643070	3205	1430	1372	1509	1060	963	1322	1502	824	669	653	761	675	833	722	750	782	2169	1520	1912	1349	1010	686	1312	1645	1974	541	710	733	618	59	1379	1193	1065	1554	740	777	994	570	1779
LOC100643071	8	2	2	2	1	0	1	2	1	0	2	4	1	3	4	3	6	1	2	3	7	0	7	1	1	4	4	1	1	8	7	4	4	6	5	1	3	4	10	5
LOC100643072	607	703	830	816	607	799	953	1048	121	74	117	83	88	110	71	80	92	1141	920	869	890	806	106	687	999	998	117	135	98	103	218	683	644	72	962	65	78	88	62	828
LOC100643073	1390	703	590	602	458	524	654	762	937	946	721	920	1252	1303	1219	1141	1228	1043	704	846	834	521	855	530	874	891	824	882	965	921	615	663	592	1134	864	852	867	1095	810	833
LOC100643074	2	10	10	6	5	8	3	6	12	9	23	9	15	10	5	6	8	8	6	4	9	4	4	8	13	15	8	18	7	1	7	8	7	3	4	9	6	7	3	19
LOC100643075	390	301	282	304	268	218	313	391	75	75	85	43	87	85	69	69	124	454	416	355	348	321	85	272	400	459	31	76	63	77	20	309	275	91	415	63	79	97	65	304
LOC100643076	167	209	240	283	155	178	225	178	172	208	280	239	153	242	162	237	222	284	218	210	211	105	269	80	180	168	145	271	234	201	56	219	182	242	213	175	263	186	176	239
LOC100643077	885	254	281	322	527	382	616	1473	820	1022	1807	595	1198	705	702	769	538	667	626	414	442	860	856	900	725	934	682	527	391	384	66	292	284	838	495	956	940	883	805	323
LOC100643078	142	256	246	236	191	140	179	173	185	293	365	308	247	184	245	256	191	158	142	156	170	129	312	112	188	171	285	295	320	264	119	151	166	321	220	221	287	296	162	204
LOC100643079	95	177	251	210	184	226	267	263	139	95	136	105	72	110	56	67	57	203	156	217	223	130	77	157	202	285	73	74	60	55	16	211	172	82	215	84	96	80	73	251
LOC100643080	665	586	532	551	294	370	477	506	185	75	230	240	87	208	142	135	89	546	478	539	384	229	189	303	451	370	166	235	147	200	102	466	320	282	422	223	196	169	152	517
LOC100643082	41	78	77	36	45	28	42	45	22	31	50	44	19	48	46	62	50	78	57	61	55	36	45	30	46	41	64	92	53	95	74	42	52	19	84	25	15	78	48	46
LOC100643083	220	232	233	233	180	152	203	168	19	10	37	23	15	16	17	18	12	221	180	185	176	156	20	121	166	193	11	20	24	21	34	166	172	18	217	23	13	10	12	173
LOC100643084	347	247	287	317	189	200	205	275	80	256	426	161	225	269	147	241	289	138	109	125	98	82	214	87	82	107	98	107	94	149	18	136	80	254	86	189	181	209	200	223
LOC100643085	403	377	419	378	331	311	293	421	137	97	128	76	92	110	83	78	92	475	325	299	258	204	69	254	250	234	89	89	72	87	131	264	183	98	249	93	102	107	77	349
LOC100643086	2131	674	526	951	469	514	796	524	2392	762	1284	1132	1311	2014	1268	849	685	1407	915	1374	635	506	3282	458	579	618	1103	2445	1305	1301	930	299	294	2154	574	977	1411	1294	1240	658
LOC100643087	10422	9666	11548	10155	9473	10676	12518	12342	9298	8780	17791	6412	7089	9526	7811	8159	7574	15329	14143	12097	11701	10152	8447	10354	13960	15000	4773	5867	3990	4928	47044	7584	7227	7808	11509	9270	9015	10931	9022	10926
LOC100643088	709	578	541	582	466	422	470	528	324	372	462	385	322	404	390	350	242	552	380	463	450	263	343	248	521	459	254	336	285	213	34	441	382	463	491	350	411	379	245	488
LOC100643089	935	884	978	1051	715	618	782	800	195	212	300	251	203	327	265	308	262	749	600	622	681	365	299	352	693	573	163	220	175	210	68	802	702	273	851	253	263	256	196	969
LOC100643091	1108	602	609	621	482	403	422	610	307	383	525	386	409	494	343	402	485	447	320	321	260	244	326	243	326	366	309	377	288	203	111	266	230	448	280	385	527	567	385	519
LOC100643092	137	90	66	100	55	45	84	81	84	66	47	62	74	68	76	54	69	138	125	108	95	98	89	111	126	134	32	84	51	79	194	63	59	53	66	80	61	55	58	116
LOC100643093	10	0	0	5	3	1	2	1	12	5	17	14	29	13	12	8	4	1	1	2	0	2	6	0	1	1	10	15	13	20	2	0	2	11	1	13	16	20	9	0
LOC100643094	215	168	155	110	115	91	149	173	301	401	448	437	353	449	501	432	474	539	382	286	279	217	443	190	243	263	348	566	417	429	12	226	182	473	247	342	376	469	343	220
LOC100643095	532	637	742	525	803	558	1011	1156	465	475	690	589	474	342	378	384	216	486	556	599	685	826	429	672	879	1229	470	846	743	833	211	803	829	463	1527	714	619	654	382	583
LOC100643096	633	433	491	510	307	303	381	442	78	97	130	116	72	149	79	117	131	364	258	292	285	184	110	220	314	317	51	87	69	81	23	352	270	103	327	98	92	78	80	404
LOC100643097	166	146	107	145	102	128	131	121	196	132	248	174	117	243	145	164	153	180	163	148	129	106	206	121	144	155	156	197	223	159	258	105	99	172	161	186	182	165	139	135
LOC100643098	265	141	164	181	95	163	180	200	348	420	511	268	375	515	333	346	421	239	224	161	137	152	347	108	241	206	309	405	354	308	22	136	107	369	159	416	424	422	377	139
LOC100643099	964	766	808	882	897	1094	982	1149	967	1120	1758	953	1230	1487	1128	1164	1037	1017	988	864	937	804	1224	797	1245	1189	1324	1282	905	1052	338	693	669	1195	1122	915	957	1207	1218	917
LOC100643100	59	87	77	73	66	81	54	77	168	192	266	202	135	173	137	151	133	65	67	55	78	54	239	45	67	89	207	216	167	171	25	64	50	222	87	200	239	191	165	87
LOC100643101	519	439	369	398	385	421	421	587	199	169	315	194	192	197	198	183	208	612	422	509	536	475	208	453	739	740	195	208	148	180	22	473	414	217	589	170	205	237	180	540
LOC100643102	261	304	364	415	273	181	238	374	118	205	243	135	221	166	150	165	204	138	80	183	119	127	224	93	109	164	46	118	69	110	30	203	107	233	141	177	190	174	135	316
LOC100643103	8	26	28	16	21	38	42	127	32	31	22	7	25	9	2	1	2	116	68	48	46	65	2	102	109	139	4	6	6	6	2	47	27	3	34	33	29	20	19	24
LOC100643104	670	452	179	560	481	507	543	249	315	111	304	141	365	541	276	87	102	813	477	988	382	179	750	204	211	313	310	535	274	357	84	207	413	370	438	163	394	320	234	283
LOC100643105	341	249	234	293	247	244	285	297	159	113	212	134	124	193	162	148	127	268	252	255	277	184	193	199	355	309	175	187	131	131	44	224	227	144	351	127	156	129	99	292
LOC100643106	2	3	4	1	4	1	2	3	5	0	0	3	6	2	4	0	0	2	0	0	1	0	0	0	2	3	6	0	1	3	1	1	2	0	3	0	1	2	1	6
LOC100643107	123	389	387	334	200	190	241	219	62	70	78	75	81	62	50	73	57	147	166	347	290	90	70	102	208	248	28	54	39	33	31	353	274	73	516	46	65	41	35	401
LOC100643109	36	48	43	28	38	37	35	39	59	63	46	30	62	16	33	18	11	19	18	27	31	20	26	18	18	39	19	16	24	9	129	67	46	29	46	32	98	36	17	54
LOC100643110	21	12	22	13	25	14	16	10	102	66	92	63	79	98	82	75	90	27	12	18	25	17	49	11	21	18	70	83	46	62	0	12	11	80	20	62	64	92	68	12
LOC100643111	135	116	139	132	110	125	146	95	148	129	199	85	90	136	77	100	100	91	88	125	119	103	102	67	147	157	149	139	127	125	1743	105	94	118	138	80	136	124	71	115
LOC100643112	1621	1631	1603	1521	1255	1335	1555	1768	644	540	890	709	557	886	678	619	680	2512	1983	2125	2035	1289	767	1253	2282	2016	538	835	566	652	154	1679	1320	799	2028	567	661	758	610	1884
LOC100643113	272	140	127	150	107	104	139	142	78	68	55	71	53	94	95	73	98	222	210	141	140	84	83	113	155	191	74	109	91	104	46	133	112	79	161	47	49	73	46	134
LOC100643114	567	333	411	421	248	315	356	411	568	567	969	659	527	860	628	679	821	542	484	386	417	278	740	291	386	409	753	707	666	554	40	290	265	674	284	473	545	572	452	370
LOC100643115	0	0	0	0	0	0	0	0	0	0	8	1	0	0	0	0	1	5	13	0	0	0	0	0	0	5	0	0	0	0	0	0	0	0	0	0	0	0	0	0
LOC100643116	58	6	24	26	7	13	9	22	22	31	10	18	34	20	26	18	12	9	19	23	7	9	14	19	16	23	6	32	13	14	99	8	7	21	14	18	25	30	12	9
LOC100643117	649	513	562	578	488	443	453	579	685	1226	1740	971	904	1312	1012	1198	1284	586	407	404	355	258	1153	258	356	358	447	697	642	715	25	387	289	1040	362	891	1059	1063	1182	644
LOC100643118	743	601	614	665	529	456	430	693	459	881	996	687	642	877	664	717	820	405	287	379	311	240	900	256	341	378	398	570	522	496	8	324	274	844	335	770	837	840	695	646
LOC100643119	219	122	128	182	118	71	101	121	65	139	142	99	130	153	119	138	158	76	94	72	48	60	123	52	66	83	79	107	96	89	10	76	58	119	69	132	155	152	98	137
LOC100643120	327	304	291	343	212	202	279	290	406	403	754	405	397	603	455	513	582	290	260	255	185	165	583	154	248	236	280	426	321	360	5	208	184	490	244	343	457	503	401	263
LOC100643122	266	167	227	342	203	173	154	334	44	594	579	242	414	370	145	379	439	44	48	55	50	50	287	51	54	101	141	234	186	208	20	65	42	391	62	455	492	530	474	179
LOC100643125	1488	1443	1560	1565	1134	963	1123	1220	1520	1126	1180	1044	1307	1347	924	906	902	1611	1519	1464	1276	879	1113	846	1608	1741	1101	1371	1052	1094	183	1181	1023	1127	1497	1224	1557	1256	1006	1521
LOC100643126	899	1108	1279	1141	877	952	1150	1150	251	145	211	209	152	311	206	217	152	1598	1304	1142	1240	716	248	630	1135	1216	123	375	224	256	206	1072	857	258	1319	227	321	243	191	1230
LOC100643127	1397	1157	1203	1190	982	959	1106	1234	1412	1343	1883	1726	984	1366	1269	1230	1156	1554	1300	1184	1216	648	1827	593	841	997	1039	1828	1692	1676	315	1055	938	1869	1304	1539	1638	1757	1375	1399
LOC100643128	377	333	376	456	312	323	363	441	56	39	117	35	47	57	48	44	61	300	241	332	339	247	39	180	344	363	37	65	51	47	33	296	240	51	332	56	39	45	43	338
LOC100643130	587	580	607	644	450	350	466	437	363	316	383	362	269	369	272	328	291	695	584	538	594	298	343	267	393	507	283	495	403	429	91	478	461	381	569	187	273	346	223	635
LOC100643131	145	130	148	164	152	124	104	180	50	156	222	50	138	98	48	66	73	71	49	53	63	58	54	68	75	98	35	30	47	47	12	66	61	66	78	115	128	123	112	112
LOC100643132	3050	3669	3385	3183	3045	3200	3716	4120	1088	1017	1352	1400	902	1392	1110	1260	1184	5504	4160	4097	4391	2670	1367	2471	3632	3798	1163	1542	1172	1410	508	3354	3459	1508	4959	1288	1372	1413	1038	4069
LOC100643133	2501	1736	1774	1394	2515	3410	4647	7401	536	478	745	505	607	509	515	488	636	4635	3678	2338	2124	5443	394	5191	5300	4851	409	697	506	468	76	1921	1664	420	1822	545	667	573	491	2069
LOC100643134	333	174	219	269	153	159	210	329	333	297	502	179	271	386	235	273	404	472	351	278	232	247	281	229	254	304	90	228	178	152	0	157	121	272	133	289	203	302	301	203
LOC100643135	632	951	1070	986	1084	1312	1301	1550	1322	1933	3478	1213	1344	1135	1047	1080	812	960	867	1054	1041	992	1743	1073	1406	1708	811	1286	936	1184	1351	876	821	1764	1388	1884	2168	2454	1730	1082
LOC100643136	248	416	488	485	269	295	338	388	351	354	515	365	257	441	372	427	323	456	352	411	476	213	489	210	330	380	239	376	358	340	315	461	416	419	538	260	258	316	187	462
LOC100643137	17886	11071	11631	9584	7822	7204	8547	9377	4885	6491	7587	8347	6130	13282	9001	9203	10520	17900	14778	12016	11305	5432	8078	6725	8425	8691	6700	10878	8625	9666	472	9844	8582	8440	12018	6264	7421	9697	8871	11442
LOC100643139	398	286	338	365	176	209	275	258	47	62	89	68	54	72	84	56	101	550	389	425	388	174	92	121	327	250	74	105	93	87	52	259	232	106	233	67	62	82	61	333
LOC100643141	453	584	570	588	544	638	721	797	223	237	334	294	149	250	212	209	194	534	436	531	539	440	376	410	716	772	206	398	241	279	209	532	493	274	806	280	332	340	228	578
LOC100643142	225	112	126	135	134	98	109	148	402	235	319	255	201	311	358	253	267	208	200	137	208	90	236	105	162	165	154	255	161	158	124	103	114	193	131	143	180	182	174	149
LOC100643143	2601	640	640	1098	432	488	830	492	1151	486	655	490	729	1361	635	434	393	1162	642	1185	542	471	1693	404	422	541	771	1474	602	792	888	243	343	1135	527	573	916	745	832	428
LOC100643144	843	742	835	926	509	525	591	567	999	886	1572	1237	809	1543	1430	1224	1544	1093	996	927	829	398	1540	399	659	657	1493	1464	1278	1233	514	562	509	1476	760	1075	1129	1141	953	834
LOC100643145	23	13	17	18	14	22	20	38	19	13	20	7	10	20	12	13	4	26	39	33	22	23	6	19	29	32	5	12	3	2	1	8	5	13	11	11	3	16	9	19
LOC100643146	1160	636	653	544	683	578	702	888	747	745	1154	824	810	1212	1086	1113	1092	1357	1193	1047	901	760	902	662	970	1043	624	1006	851	963	1315	705	621	1152	1071	731	653	1041	799	671
LOC100643147	339	498	500	490	390	356	382	454	333	240	395	422	216	415	288	213	286	307	355	405	382	322	506	308	457	553	514	685	309	339	124	357	274	307	419	433	295	365	322	459
LOC100643148	4439	4318	4170	3568	3228	3577	4924	5542	1757	1584	1961	1798	1663	2073	1870	1860	1792	11668	8869	5737	5229	4261	1783	4064	6099	6482	1869	2175	1620	1676	1005	3897	3472	1721	4406	1409	1660	2211	1764	4204
LOC100643149	242	100	38	82	46	31	96	324	242	110	171	273	137	156	321	264	61	107	120	155	73	26	452	58	65	82	243	458	235	113	133	64	27	551	27	107	86	156	93	58
LOC100643150	0	0	0	0	0	2	0	1	0	5	0	1	0	0	0	0	0	0	85	0	0	1	2	0	0	5	17	2	1	0	0	4	3	0	0	0	1	11	0	0
LOC100643151	8525	1459	1515	1258	488	859	499	643	3615	2458	1666	8319	2469	7004	6108	3334	6410	878	1209	3615	2252	214	8386	209	706	1559	6682	6190	5042	5983	53076	1033	767	7988	937	5544	4036	3408	3562	1705
LOC100643152	12419	2171	2570	3565	1945	938	1188	1392	9031	9892	11332	18745	9021	18043	20319	22074	16646	4766	2786	2602	3178	652	18197	1312	847	1923	17337	24517	18751	19768	4433	566	657	21131	2141	8224	8689	14627	7438	2102
LOC100643153	57	141	113	86	73	62	81	75	38	42	58	94	43	73	68	91	30	161	97	150	164	65	114	60	106	86	60	138	81	130	59	246	229	91	270	66	75	79	52	122
LOC100643154	1505	2292	2336	2037	1932	1737	2249	2430	550	525	827	651	489	690	606	651	533	3114	2506	2454	2421	1692	654	1778	2528	2534	506	610	473	561	307	2211	1970	635	2923	564	739	692	573	2597
LOC100643155	1125	1155	1381	1250	982	1033	1155	1410	1894	2195	3091	1880	2015	1870	1894	1841	1836	1883	1681	1614	1462	883	2187	927	1358	1449	820	1837	1578	1596	2804	934	912	2356	1395	2106	2393	2433	1656	1395
LOC100643156	2	2	1	1	2	1	2	0	1	0	0	0	0	5	4	0	1	5	6	7	8	3	0	1	5	1	0	0	3	0	0	0	2	5	3	4	0	0	1	2
LOC100643157	160	93	54	57	59	52	76	229	106	54	47	122	55	72	89	125	90	365	460	264	194	112	225	153	140	184	67	236	82	93	7	103	63	152	77	79	113	86	65	127
LOC100643158	4289	4625	4621	3928	3360	2536	3204	2682	2330	2236	2451	2300	2368	3031	2797	2116	2267	4880	4344	4888	4028	2559	2595	2627	2802	3678	1725	4212	3064	4098	1355	3480	3539	2273	6106	1827	2232	2435	1923	4650
LOC100643159	196	183	215	202	188	138	186	186	79	61	61	74	74	130	61	68	71	276	226	304	248	167	59	163	199	240	72	96	52	88	16	128	127	77	189	55	96	89	76	212
LOC100643160	22	13	12	22	7	13	11	20	21	23	22	52	33	25	21	32	14	13	29	17	10	11	36	15	25	20	34	27	30	17	22	10	7	38	3	12	24	28	25	16
LOC100643161	182	82	104	134	106	75	80	103	172	153	229	122	155	315	183	196	184	150	127	90	121	78	168	73	84	93	114	137	98	158	51	81	70	180	93	95	98	192	144	141
LOC100643162	4649	13846	20231	8822	7264	8835	14035	14675	1134	1933	2256	2517	1684	1604	1532	2288	2984	40490	36866	23026	22135	12756	1892	14354	14822	16376	755	2073	1672	2175	2218	12371	9576	1165	10446	1932	2272	2716	1717	15570
LOC100643163	75	42	39	40	43	46	34	72	59	49	80	63	70	98	66	72	51	103	57	51	45	39	74	26	50	65	61	72	51	51	6	47	27	66	39	44	75	93	45	46
LOC100643164	285	165	189	221	173	174	174	217	61	61	82	59	51	64	64	39	52	174	167	136	129	116	71	121	174	192	61	46	34	47	17	182	166	87	162	68	81	63	49	166
LOC100643165	155	12	17	18	12	12	16	23	18	35	22	19	24	22	11	9	24	21	17	13	20	2	12	20	18	18	11	36	12	13	2	20	13	21	13	19	30	16	13	27
LOC100643166	1918	2672	2264	2058	1974	1913	2530	2963	554	563	748	671	564	620	595	632	533	3183	2596	2872	2772	2326	652	2379	3198	3384	718	822	700	785	303	2604	2399	721	3820	553	660	726	620	2628
LOC100643167	0	1	2	0	0	1	2	17	1	0	0	0	4	0	2	0	0	11	11	4	3	7	0	2	16	8	0	0	0	0	0	1	0	0	4	0	6	0	0	4
LOC100643169	1741	590	547	491	615	649	543	944	1724	1321	1784	1292	1488	1631	1402	1404	1274	1151	893	869	800	648	1832	760	990	942	1479	1838	1186	1211	39	565	487	1666	827	1328	1288	1770	1391	768
LOC100643170	861	371	465	549	323	287	347	571	155	314	404	269	295	398	188	318	391	390	253	261	243	176	359	191	234	309	186	259	197	240	67	219	166	350	163	259	305	324	260	406
LOC100643171	260	58	45	85	30	50	58	57	29	40	32	50	30	33	42	25	27	54	26	58	29	17	47	27	41	44	23	55	38	50	17	83	72	57	155	57	37	65	30	77
LOC100643173	34	9	3	9	6	3	6	11	36	11	3	53	8	18	34	28	19	3	21	8	6	0	93	3	6	3	29	63	16	23	2	11	1	47	8	15	35	9	27	2
LOC100643175	95	146	170	189	116	92	105	131	56	57	54	60	61	85	54	37	28	110	88	88	112	82	50	73	122	126	44	59	46	47	16	107	105	50	164	55	46	28	30	131
LOC100643176	262	300	297	244	244	230	263	398	72	94	101	74	87	115	77	99	89	302	260	313	253	191	100	159	268	307	73	85	63	57	17	263	214	99	277	47	80	103	101	339
LOC100643177	1091	1189	1220	1186	898	901	1080	1075	798	692	1203	902	589	856	691	820	667	1275	1026	1044	1057	652	1036	715	1062	1116	483	1005	773	817	201	1103	929	976	1472	763	910	889	661	1334
LOC100643178	126	59	42	69	77	44	64	56	42	16	19	21	23	21	32	13	24	81	47	89	72	45	27	55	70	80	18	36	32	24	56	63	62	14	101	18	14	15	15	69
LOC100643179	468	303	354	329	302	364	368	571	278	224	390	236	259	236	204	260	236	492	429	418	382	422	339	443	592	612	186	290	257	228	97	267	259	262	356	314	294	285	182	372
LOC100643181	57	24	25	29	19	10	12	22	45	25	11	59	18	56	59	26	15	23	19	27	18	12	61	13	11	14	43	55	24	55	9	25	14	52	20	27	36	39	40	10
LOC100643183	17	10	16	14	25	16	10	12	8	13	18	7	14	5	19	9	13	22	13	20	18	10	13	11	24	25	10	3	11	9	13	15	21	15	31	12	7	8	1	19
LOC100643185	939	345	305	506	442	203	305	325	550	318	723	466	390	373	421	492	543	341	388	358	526	223	534	192	323	318	266	497	298	595	46	323	292	605	549	283	354	296	223	357
LOC100643186	35	51	65	74	41	25	57	62	9	26	19	17	26	24	21	13	9	62	26	43	31	11	16	23	65	49	18	25	26	24	5	38	63	20	34	28	22	31	17	43
LOC100643187	1122	1174	1276	1183	857	986	1072	1087	870	726	1283	934	627	840	864	778	801	1386	1231	1188	1165	675	1034	748	1006	1146	773	982	948	872	1440	1084	884	995	1653	691	766	927	668	1224
LOC100643188	13	4	4	2	0	4	3	5	22	8	4	2	6	2	2	1	4	9	21	12	6	10	6	1	10	16	6	8	0	2	0	2	3	2	1	8	1	5	1	4
LOC100643189	2	0	0	0	0	0	0	0	5	4	2	3	0	0	0	3	1	0	0	0	0	0	1	0	0	0	0	2	0	1	0	0	0	2	0	1	4	3	3	0
LOC100643190	2243	2332	2593	2388	1957	2119	2413	1950	3947	3145	4884	4202	3011	4707	3825	3887	3211	2254	2107	2183	2604	929	4792	1298	1921	2054	4138	4817	4002	4131	21454	2349	2303	4190	3368	3243	3355	4226	3446	2576
LOC100643191	242	654	674	579	350	305	352	326	648	643	668	648	761	747	605	554	467	477	450	464	562	254	770	221	372	394	585	585	568	592	2808	542	495	819	728	478	621	605	391	550
LOC100643192	347	358	339	300	255	227	162	126	307	375	483	1162	373	1013	934	1087	702	392	336	341	383	103	1489	122	183	210	950	1247	846	1267	227	295	306	1138	474	396	422	592	247	299
LOC100643194	89	61	53	62	25	22	61	45	71	65	54	58	72	66	104	80	131	67	36	47	33	40	78	33	44	58	62	82	77	67	11	36	22	94	44	57	84	83	72	60
LOC100643195	171	104	115	110	90	76	103	129	14	29	33	15	18	57	22	37	35	120	107	112	104	42	26	71	85	111	36	15	12	16	9	95	60	18	79	13	25	19	16	141
LOC100643197	174	188	183	192	150	185	195	236	44	64	71	66	56	57	33	79	70	262	220	239	180	201	63	179	250	270	46	47	51	21	54	180	174	51	190	59	46	46	50	225
LOC100643198	2183	1244	1798	1337	849	889	1171	1509	199	113	282	113	165	207	128	169	154	1311	1364	1583	1832	1369	242	1461	1798	2206	82	143	101	176	943	1066	1061	220	1981	159	153	187	135	1386
LOC100643199	315	230	182	225	208	154	192	241	66	53	77	89	48	102	66	81	106	312	191	195	188	116	86	105	218	206	85	133	110	129	24	219	174	96	229	89	98	109	59	220
LOC100643200	82	42	48	54	53	54	58	104	20	9	20	11	11	15	15	16	14	120	82	102	65	68	22	100	116	98	13	35	21	11	17	43	29	13	41	9	17	20	20	60
LOC100643201	125	205	263	242	232	272	305	304	377	436	766	477	426	521	558	542	417	183	192	195	190	201	486	209	324	297	747	558	610	479	637	217	164	534	312	428	496	566	489	203
LOC100643203	17	9	7	2	0	2	6	8	6	3	0	1	2	1	3	3	4	17	13	13	9	12	2	10	9	11	6	1	2	2	0	5	9	2	4	2	3	0	2	3
LOC100643204	772	1284	1486	1286	1093	1023	1178	1031	787	562	814	723	480	815	625	624	600	1440	1143	1172	1100	567	834	506	1001	883	471	726	550	692	104	1219	1053	757	1538	604	809	696	608	1429
LOC100643205	1337	345	420	417	383	423	386	669	404	720	638	644	594	784	717	802	963	558	393	300	236	274	662	254	388	415	512	864	658	755	59	263	159	707	181	751	759	1058	767	372
LOC100643206	143	51	81	100	83	51	74	106	38	79	67	38	50	52	20	46	40	34	26	72	51	50	50	50	56	47	31	42	46	44	17	29	36	55	41	45	53	68	48	90
LOC100643207	324	599	550	410	406	354	529	861	720	876	808	480	665	473	592	427	366	509	382	510	491	437	612	379	356	507	246	517	483	431	332	367	312	526	574	667	914	549	495	568
LOC100643208	294	258	294	340	188	196	219	161	391	375	534	415	355	568	436	440	525	317	269	281	258	157	516	163	243	246	543	462	525	425	257	201	183	530	287	326	367	365	264	256
LOC100643209	338	101	138	156	126	133	199	199	92	55	60	49	62	85	67	67	76	218	130	154	160	130	52	158	237	205	39	49	61	42	15	158	114	80	149	39	59	72	34	212
LOC100643210	51	14	15	11	8	11	25	11	4	0	3	0	4	1	2	4	3	49	23	22	23	19	1	19	19	11	3	0	3	0	37	19	11	1	15	8	4	1	2	20
LOC100643211	2830	3073	3065	3096	2280	2023	2536	2204	885	926	1347	1646	807	1952	1384	1608	1331	3499	2765	2886	2742	1283	1817	1357	2217	2079	1090	2071	1305	1660	581	2472	2078	1781	3080	1216	1454	1723	1131	3268
LOC100643212	217	140	134	154	103	120	143	185	103	140	132	77	139	123	101	124	154	285	246	165	184	122	86	105	151	194	63	66	64	76	13	140	75	74	92	84	70	69	66	176
LOC100643213	6718	6372	5681	4060	4784	4656	5937	4885	1493	1479	1564	2412	1191	2441	1974	2080	2159	11816	9509	8028	8737	4113	1945	4383	7556	7802	1491	2776	1950	2215	594	6528	5924	2070	8941	1588	1795	2125	1504	6978
LOC100643214	799	999	1166	933	527	536	692	802	264	193	243	401	165	377	347	314	238	2557	2292	1818	1461	503	363	653	1061	957	304	741	375	406	398	970	636	398	927	227	362	364	278	1202
LOC100643215	0	0	0	0	0	0	0	1	7	1	0	0	1	0	0	0	0	0	0	1	1	0	1	1	0	0	0	0	0	0	0	0	0	0	0	2	1	0	0	0
LOC100643216	283	240	299	334	267	248	298	245	326	312	485	310	224	360	258	294	207	269	209	239	310	184	367	179	318	278	500	411	471	345	3326	300	237	339	405	225	310	354	231	287
LOC100643217	1513	742	857	482	601	581	775	718	141	130	100	212	121	134	133	174	156	1694	1405	960	1081	450	113	405	989	821	128	266	190	220	87	888	984	119	1176	132	162	205	201	807
LOC100643218	1348	327	452	586	346	265	313	333	306	298	303	369	337	409	361	348	421	552	556	506	546	327	367	359	375	585	207	415	342	404	309	293	214	383	485	316	350	424	286	368
LOC100643219	1095	1006	1014	1032	837	824	997	1403	239	257	418	283	263	339	216	255	241	1356	1138	1022	1045	918	296	902	1343	1377	277	425	251	330	134	974	875	318	1345	296	312	326	221	1040
LOC100643220	2491	2131	2138	2019	1568	1467	1549	1678	901	942	1087	901	963	1269	1039	990	992	2688	1907	1949	1955	1089	1153	1153	1713	1787	828	1385	967	1345	251	2181	1860	1102	2780	766	933	988	928	2240
LOC100643221	146	192	170	183	171	133	155	262	112	457	515	280	425	423	267	424	445	111	77	105	104	114	298	112	147	150	195	230	201	245	5	98	81	375	94	383	422	545	419	165
LOC100643222	911	1214	1248	1131	840	850	964	943	777	751	1190	818	586	811	855	701	790	1192	1051	989	1220	642	1068	661	988	1124	684	1029	856	889	6022	859	862	1090	1430	836	808	877	761	1058
LOC100643223	501	521	598	644	552	419	538	607	172	176	244	193	159	252	158	161	130	475	285	423	488	234	176	224	477	464	161	185	158	188	49	639	563	195	737	179	192	221	193	631
LOC100643224	5	11	6	6	21	31	32	44	4	7	26	3	26	4	5	5	10	30	21	16	13	32	5	26	45	38	1	5	4	5	7	19	15	8	8	7	17	27	15	12
LOC100643225	389	218	284	272	177	162	212	243	120	122	178	129	99	188	155	165	196	220	150	142	101	82	179	89	152	173	75	135	131	160	25	144	75	165	120	144	151	163	106	221
LOC100643226	685	433	472	566	365	372	526	504	143	146	214	163	175	284	163	197	184	735	829	672	697	367	284	363	663	737	170	285	218	198	31	413	375	360	519	163	130	246	91	517
LOC100643227	752	857	832	667	668	699	810	882	586	584	1043	827	576	731	674	704	661	1334	1103	1049	1061	719	845	865	1057	1115	480	802	687	704	220	808	748	827	1191	627	739	868	662	921
LOC100643228	18	4	6	5	3	9	9	24	364	361	466	333	453	421	331	370	372	9	14	17	11	10	313	12	22	11	205	353	277	269	0	15	6	309	6	325	398	424	398	13
LOC100643229	13	7	7	7	5	6	8	18	13	7	9	2	9	13	7	5	11	18	12	4	4	10	11	6	18	6	1	4	7	7	0	6	2	10	7	4	9	7	6	8
LOC100643230	146	125	129	121	86	104	137	155	12	20	14	11	6	16	16	23	14	329	293	240	173	141	18	142	156	165	17	31	26	21	5	124	102	8	108	20	30	6	12	133
LOC100643231	21	15	12	12	44	17	61	86	27	17	25	30	40	39	6	24	18	12	19	36	19	38	23	26	61	62	12	51	59	36	10	52	64	36	110	43	34	48	38	30
LOC100643232	4	1	2	3	5	1	11	13	0	2	2	0	0	0	0	0	0	2	6	4	0	9	0	3	5	8	0	0	0	0	0	2	1	2	3	0	0	0	0	0
LOC100643233	12	1	4	2	1	1	2	4	80	29	53	57	37	33	26	11	42	4	6	2	1	8	13	2	5	11	8	12	7	2	16	1	3	24	7	17	60	17	28	1
LOC100643234	1230	1109	1321	1229	940	881	993	981	1773	1377	2433	1669	1192	1946	1558	1556	1706	1237	1228	1245	1119	646	1802	696	993	1089	1413	1631	1376	1302	2309	1085	1013	1824	1492	1124	1382	1484	1272	1312
LOC100643235	403	303	341	329	236	243	284	410	107	91	115	81	104	81	66	59	101	577	495	370	329	307	128	300	346	370	47	114	61	79	14	276	174	98	282	91	116	98	65	300
LOC100643236	12	1	1	2	3	0	1	1	20	40	21	35	27	40	24	44	44	7	1	3	3	4	15	2	1	6	31	59	30	33	8	1	1	39	3	20	42	55	33	4
LOC100643237	764	810	830	711	530	591	855	1036	342	376	395	423	385	417	469	473	476	1683	1268	1226	1254	708	368	722	1188	1152	340	649	565	659	32	940	823	325	1166	286	397	496	333	890
LOC100643238	1607	2206	2320	2002	1573	1928	1838	2202	3693	3243	5591	4113	3030	3744	3785	3841	3636	2529	2691	2274	2237	1414	4130	1627	2039	2159	2658	3130	2354	2721	12964	1858	1632	4209	2585	3199	3967	3727	3282	2233
LOC100643239	801	553	616	623	482	482	647	732	219	213	333	214	182	337	187	197	227	704	539	566	584	403	202	448	627	712	162	176	130	181	50	469	453	275	558	204	287	278	227	561
LOC100643240	634	626	655	531	483	417	617	630	798	1045	1298	1069	934	1336	1113	1233	1196	748	583	597	545	319	1059	317	513	622	672	1057	853	920	23	509	390	1058	613	784	968	1085	854	630
LOC100643241	99	67	79	116	45	54	52	127	36	212	256	119	231	249	75	189	182	28	26	40	43	27	102	23	27	58	61	78	54	90	2	19	22	114	13	123	151	147	192	83
LOC100643242	377	210	220	313	167	160	204	249	162	418	457	362	331	504	244	354	482	188	128	114	94	78	360	67	124	132	350	328	327	367	17	113	92	444	128	290	396	355	330	249
LOC100643243	3	0	0	0	0	0	0	0	0	0	1	0	48	0	28	1	0	71	0	2	2	0	2	2	0	1	0	11	14	1	0	0	0	0	0	1	2	0	0	0
LOC100643244	96	94	100	171	52	54	85	69	106	194	230	172	138	275	194	231	181	99	67	80	62	27	191	17	61	70	175	208	229	195	27	124	106	169	145	172	151	218	135	118
LOC100643245	411	358	448	444	260	285	349	400	254	282	592	333	307	486	336	346	319	540	464	414	444	267	444	219	370	431	272	386	295	310	40	331	300	363	420	239	276	339	293	453
LOC100643247	308	269	298	372	213	247	228	256	32	16	29	34	26	67	27	49	42	326	295	259	238	125	37	137	242	229	50	49	34	39	277	284	242	40	404	28	39	37	31	323
LOC100643248	0	0	0	0	0	0	0	0	3	0	0	1	1	1	0	2	2	0	0	0	0	0	0	0	0	0	0	0	0	0	0	0	0	2	0	1	0	1	0	0
LOC100643249	20	2	2	2	2	9	0	6	239	0	27	3	10	1	102	3	8	4	2	2	0	3	4	0	5	3	4	158	0	33	31	2	0	2	1	1	5	2	40	14
LOC100643250	1399	1798	1703	1643	1502	1277	1603	1667	303	282	461	551	232	441	345	362	354	2217	1600	1760	1967	1045	606	991	1788	1597	239	782	550	722	286	1804	1744	596	2487	506	495	587	278	2068
LOC100643251	1994	1602	1489	1641	1455	1452	1822	2155	872	1162	1270	1184	1156	1439	1072	1283	1154	1754	1353	1342	1304	1154	1326	1047	1738	1740	985	1383	1029	1301	91	1488	1267	1491	1661	1151	1377	1616	1221	1617
LOC100643252	563	775	852	742	453	465	562	522	142	193	163	220	144	220	188	196	200	1303	861	1020	854	399	252	387	609	622	176	243	249	239	161	571	463	238	620	136	151	162	123	724
LOC100643253	2167	2258	2363	2477	2003	1951	2506	2402	419	412	596	576	336	550	366	479	471	2870	2080	2253	2309	1302	599	1272	2380	2031	508	522	488	596	383	2506	2360	478	3313	498	566	587	400	2586
LOC100643254	19	9	3	6	10	1	5	52	5	6	0	54	0	5	13	12	0	1	26	14	8	1	40	3	12	0	9	14	6	2	40	5	5	9	3	3	4	2	3	2
LOC100643255	2473	2358	2040	2299	3710	3525	4031	3174	1292	1118	1388	1585	891	1386	1002	999	659	1431	1157	1754	2065	1469	1614	1509	3078	2988	979	2002	1619	1898	1674	2703	2773	1648	4563	1511	1915	2055	1341	2348
LOC100643256	23	52	38	31	42	43	56	56	44	32	69	35	44	33	28	29	32	108	63	94	77	92	27	81	116	121	19	45	39	42	19	80	93	26	106	30	24	32	22	41
LOC100643257	142	114	159	123	69	41	83	45	19	18	9	15	18	33	19	25	25	127	72	113	108	70	16	37	87	87	17	25	15	14	29	61	76	10	103	5	22	20	4	93
LOC100643258	0	1	0	1	0	0	1	15	1	2	0	1	3	0	0	5	0	5	55	23	18	6	0	51	5	7	0	5	2	1	0	3	5	3	0	4	7	2	0	0
LOC100643259	213	114	133	155	115	129	156	229	48	42	84	45	54	56	43	53	47	182	142	139	151	104	51	112	148	162	33	47	52	61	11	98	70	52	85	39	66	67	43	105
LOC100643261	811	717	723	761	595	504	640	748	597	650	882	695	586	831	493	704	539	813	609	667	632	430	654	462	617	680	645	738	687	589	183	617	599	753	804	614	726	761	569	807
LOC100643262	3	64	150	322	30	24	61	78	23	30	30	30	37	44	34	22	50	2705	3167	2931	2139	1084	23	340	645	789	5	34	20	25	16	50	49	23	12	31	31	26	23	225
LOC100643263	443	824	611	439	514	370	493	337	805	1161	951	999	1005	1373	1179	1212	1210	574	363	660	566	150	1220	173	397	417	732	1681	1458	1524	71	696	768	1156	1235	906	1183	1363	957	771
LOC100643264	98	54	56	53	39	63	53	61	95	110	163	93	110	115	92	58	118	75	64	55	51	56	117	62	61	79	84	139	74	131	18	52	42	89	57	98	109	127	96	54
LOC100643265	56	16	22	29	41	27	52	53	9	10	2	8	8	12	8	4	5	37	26	24	24	49	17	24	51	29	2	6	7	5	64	17	19	4	42	7	11	2	5	9
LOC100643266	843	860	760	698	733	768	939	1312	319	396	476	336	303	382	376	351	313	1032	808	942	868	750	304	706	1071	1130	234	414	246	317	60	811	696	387	1167	315	308	434	303	865
LOC100643267	3	0	0	0	0	0	3	2	17	15	11	1	9	2	0	0	2	5	1	0	4	0	3	4	2	6	3	2	3	0	0	1	0	4	2	3	7	3	2	2
LOC100643268	43	89	51	42	98	121	138	174	12	8	15	3	7	9	12	20	4	126	65	42	40	113	9	83	154	156	6	3	10	6	9	128	109	9	188	5	12	7	5	114
LOC100643269	425	202	248	279	172	140	175	152	63	59	92	96	52	150	101	133	130	324	252	182	131	73	123	41	122	111	101	156	99	101	35	187	116	129	143	125	106	105	95	211
LOC100643270	393	198	228	242	168	110	204	208	167	221	319	185	201	306	200	229	361	231	160	128	139	110	215	68	127	141	175	167	153	175	11	131	86	252	84	227	251	231	212	206
LOC100643271	521	300	377	443	228	228	272	338	145	160	212	211	185	289	151	214	187	192	132	142	152	93	212	57	135	138	128	153	136	118	44	179	142	235	129	160	185	159	151	268
LOC100643272	610	547	488	601	520	482	601	490	854	879	1204	1003	591	1117	906	918	789	447	477	501	557	282	826	357	599	643	1114	1217	1153	1141	229	566	579	849	861	628	707	984	725	524
LOC100643273	2146	2978	2473	1607	1964	2036	2471	3015	409	559	622	696	459	662	569	599	713	4151	3415	3402	3197	2019	660	2336	3028	3411	466	732	575	727	192	2591	2241	616	3887	605	781	754	586	3476
LOC100643274	6	9	5	6	4	5	8	10	4	5	16	2	7	4	2	0	0	4	9	4	6	4	4	5	13	21	1	2	3	0	0	6	8	2	7	7	17	7	4	7
LOC100643275	1361	205	225	374	303	150	280	148	458	317	490	506	297	1203	821	697	482	361	298	331	307	78	550	132	263	425	948	1881	980	1012	117	91	94	743	148	436	407	1197	725	178
LOC100643276	178	140	179	154	149	145	183	223	720	716	1320	519	614	728	616	646	801	206	203	162	195	135	714	183	261	276	414	596	532	434	34	110	111	621	134	627	684	883	647	168
LOC100643279	230	198	216	229	169	178	176	166	977	765	1052	999	617	875	899	795	831	205	204	235	220	95	992	113	169	177	954	1257	1268	1068	131	164	167	1076	216	701	907	957	652	150
LOC100643280	688	363	369	369	295	282	363	418	104	85	116	100	57	88	86	93	95	466	377	430	393	209	80	237	334	376	44	122	74	107	64	369	322	97	430	78	110	91	65	412
LOC100643281	425	428	375	452	306	230	314	334	120	108	131	121	68	149	128	118	119	448	292	341	313	187	132	192	337	285	85	126	149	120	16	309	253	119	313	87	151	126	81	400
LOC100643282	451	297	314	395	212	289	195	279	187	138	253	264	144	452	260	266	291	379	313	288	358	209	384	178	245	250	214	350	301	405	147	242	284	275	395	213	164	279	181	325
LOC100643283	331	299	306	316	234	237	280	324	176	181	205	155	129	229	182	181	150	502	451	388	377	221	153	230	361	345	207	208	200	197	22	337	245	190	307	137	156	245	153	347
LOC100643284	349	709	756	907	1434	1064	1332	981	786	864	1239	777	732	906	695	699	464	421	292	498	514	535	771	517	1052	902	868	939	715	672	146	700	697	1007	1071	785	811	664	766	791
LOC100643286	890	1054	1122	1221	797	802	848	846	275	250	207	275	134	288	113	159	120	853	746	918	833	474	384	444	876	860	140	304	229	336	218	901	911	380	1317	342	484	374	156	1135
LOC100643287	1620	1451	1570	1505	1930	1165	1441	1403	643	1078	1114	745	734	1087	906	1132	855	1346	949	1090	1008	603	786	473	1066	990	527	632	518	556	59	1197	981	952	1314	790	1058	1005	824	1672
LOC100643288	371	548	578	573	466	435	520	639	522	604	799	688	491	560	459	469	503	320	307	430	442	413	683	375	537	535	438	586	552	632	258	429	410	636	705	534	704	637	462	617
LOC100643289	325	228	349	368	67	234	248	286	108	95	205	442	186	1060	770	376	901	805	732	929	583	145	475	144	172	241	593	1060	424	579	66	300	157	414	144	120	123	161	209	314
LOC100643290	993	979	973	1109	901	966	1146	1256	263	223	390	194	229	279	141	143	153	1302	1180	1117	1140	809	211	970	1142	1259	187	269	187	209	541	919	995	230	1485	271	300	270	212	1159
LOC100643291	602	669	368	456	532	439	488	483	122	160	148	149	128	166	142	142	101	730	546	613	994	434	173	565	844	887	139	146	118	123	295	727	774	246	1471	122	115	93	59	682
LOC100643292	1243	1588	1553	1428	1155	962	1263	1222	1310	1273	1571	1485	1243	1400	1391	1373	1305	1530	1299	1352	1455	864	1546	883	1441	1449	1085	1728	1308	1474	2598	1263	1150	1434	1788	1332	1381	1493	1187	1565
LOC100643293	1609	645	677	824	505	580	780	486	579	390	394	471	397	649	441	419	459	702	578	826	689	440	537	490	603	910	427	408	442	428	159	450	468	654	614	432	483	682	450	734
LOC100643294	508	301	334	343	246	280	286	397	357	479	560	382	547	468	388	433	423	310	205	228	206	183	362	185	259	284	223	395	359	385	18	223	151	428	193	442	506	497	462	350
LOC100643295	384	259	229	262	301	256	238	311	139	111	162	109	106	116	103	101	96	500	356	320	310	287	116	281	359	314	98	127	83	80	260	231	234	96	300	112	156	175	93	305
LOC100643296	9	20	7	42	6	2	2	4	30	2	13	2	0	15	13	2	0	7	6	6	9	9	59	6	7	3	4	0	0	10	4	7	5	0	38	0	12	0	0	10
LOC100643297	5532	1776	1568	2995	2610	2682	2834	3204	5320	5325	7453	5236	6091	7759	5431	4931	3985	1139	1338	2006	1554	4236	11679	3698	3306	3481	6329	10347	6801	8075	1176	1929	2079	6714	3665	4313	4163	7824	4922	2112
LOC100643298	788	1120	1165	1034	941	935	1223	1089	1316	1229	2193	1565	1006	1564	1198	1299	1148	1141	917	1097	1061	754	1796	684	1280	1153	1664	1965	1962	2023	550	1075	1012	1701	1461	1476	1441	1751	1259	1268
LOC100643299	388	355	352	448	229	218	325	391	497	589	870	521	478	547	431	438	386	204	128	177	148	135	579	157	191	186	322	439	363	371	33	256	200	540	239	506	575	532	428	286
LOC100643300	1395	651	580	863	684	377	594	525	259	212	299	247	327	366	298	269	248	931	824	666	590	293	319	314	466	673	251	304	249	393	23	570	435	352	640	210	324	216	194	731
LOC100643302	430	313	355	400	334	306	417	506	161	219	357	164	195	192	162	185	181	349	293	325	288	326	205	279	399	404	100	167	137	127	12	286	185	150	305	183	226	187	221	430
LOC100643303	275	168	181	200	170	124	124	185	298	258	353	298	249	393	392	263	204	97	88	132	128	83	478	79	165	174	338	502	316	374	70	170	149	425	381	317	346	339	248	158
LOC100643304	86	33	30	49	28	39	67	60	84	72	90	85	131	129	129	65	62	184	147	89	59	39	100	56	74	41	56	138	66	88	0	43	60	110	10	119	90	84	75	35
LOC100643305	335	239	348	319	236	287	346	396	127	126	207	117	141	145	101	109	76	372	289	384	326	245	162	243	320	376	86	188	144	161	57	282	229	123	382	114	105	144	123	295
LOC100643306	204	90	175	219	115	111	105	163	114	480	478	228	364	548	174	385	535	86	72	67	68	60	306	50	77	93	94	206	214	182	6	29	26	331	24	364	327	393	392	122
LOC100643307	4476	14420	14677	13159	18016	13851	19291	12681	3148	4334	4822	4320	3754	4634	4507	4213	2873	8004	5469	9055	8654	6275	5839	5230	14990	11941	2571	4353	2802	3490	1146	10603	10003	6233	17417	3268	4286	3925	3637	14955
LOC100643308	34	41	36	25	37	32	36	21	8	3	11	11	8	26	11	18	7	90	56	58	40	23	4	25	41	33	20	14	20	8	2	61	52	24	86	7	16	9	8	50
LOC100643309	147	120	122	156	96	124	134	105	18	11	17	18	13	17	10	11	5	157	178	152	133	95	11	48	118	108	21	36	12	35	28	117	112	17	136	11	11	15	2	161
LOC100643311	396	623	717	485	450	433	589	528	314	239	292	224	203	268	262	221	193	1086	900	801	757	391	193	503	538	662	190	346	235	225	590	894	861	207	1356	179	221	263	205	723
LOC100643312	882	963	940	722	678	723	798	954	884	757	1032	856	822	1252	1089	1087	854	2294	1941	1741	1279	787	914	885	1362	1254	924	1186	926	1022	121	1092	997	980	1508	629	747	949	741	1267
LOC100643313	606	681	672	781	439	407	466	543	199	280	420	424	276	335	349	443	357	465	309	363	389	252	416	232	331	366	273	365	329	372	87	500	389	466	481	309	376	469	262	597
LOC100643314	249	337	389	440	258	238	257	245	272	230	321	326	227	433	262	228	296	448	315	382	360	143	329	138	304	271	245	374	273	323	22	337	262	289	366	240	307	303	197	352
LOC100643315	106	77	81	84	72	59	80	117	51	49	60	43	49	51	32	23	44	139	112	112	109	86	61	86	85	112	38	67	42	49	32	90	67	45	121	28	43	48	41	102
LOC100643316	883	483	696	700	410	375	531	570	177	133	219	210	120	254	207	163	297	896	704	544	489	291	180	260	451	431	126	174	152	202	19	439	305	149	330	153	206	225	210	646
LOC100643317	1669	1471	1918	1672	1258	1622	1688	1614	7600	5787	9665	7182	5713	9210	8136	7704	6751	2024	2098	1944	2116	1071	8017	1230	1675	1881	12389	9591	10042	8624	27281	1450	1260	7212	2181	4831	5887	8003	6240	1776
LOC100643318	170	87	97	128	110	99	100	176	110	85	137	97	125	105	84	78	97	126	91	77	89	101	103	80	154	146	67	68	58	77	2	57	46	93	61	96	144	160	99	97
LOC100643319	2	0	2	0	0	3	0	1	15	6	12	8	8	5	5	2	0	2	3	2	2	3	5	2	4	2	1	0	1	4	5	0	0	4	1	5	5	5	3	2
LOC100643320	1905	1688	1677	1869	1396	1355	1770	1993	368	353	522	439	396	516	384	442	336	2520	1892	1825	2007	1096	411	1173	1842	1932	519	608	510	540	278	1707	1489	522	2054	384	407	423	383	1705
LOC100643321	248	225	278	286	205	228	316	268	98	89	135	112	100	111	100	127	98	390	415	332	300	215	150	191	277	304	90	140	103	111	30	188	166	123	229	103	77	113	103	229
LOC100643323	185	106	124	163	154	135	144	300	75	175	182	84	119	218	74	117	167	82	92	82	52	91	122	72	92	127	31	112	94	87	11	38	38	150	70	173	176	192	129	125
LOC100643324	442	116	87	197	103	73	72	112	157	155	196	192	171	133	151	220	153	133	144	222	198	60	111	80	195	214	116	127	106	98	3	47	42	135	91	130	116	92	131	109
LOC100643325	612	785	690	815	489	512	549	416	1171	1096	1603	1605	949	1583	1432	1391	1239	533	417	485	573	301	1776	311	463	549	2102	1841	1614	1465	2380	570	513	2013	906	1251	1415	1504	887	682
LOC100643326	627	702	665	688	658	572	709	678	145	170	182	177	121	181	134	135	103	703	542	660	725	437	200	424	651	730	125	345	197	298	161	701	764	231	1043	172	164	207	134	761
LOC100643327	43	23	3	16	60	28	60	55	29	15	23	21	24	47	36	23	5	31	89	40	17	51	25	39	57	65	8	82	7	36	20	19	8	16	20	12	34	72	42	22
LOC100643329	323	261	326	302	259	248	291	298	91	94	132	105	81	120	102	96	72	306	212	221	216	159	178	165	287	280	106	196	118	144	27	264	264	174	324	165	141	153	77	278
LOC100643330	177	128	115	54	124	125	142	221	530	575	709	429	653	558	472	493	614	377	303	208	196	179	422	185	235	202	392	499	423	443	6	127	104	441	181	515	447	596	438	141
LOC100643331	1867	6468	5786	5501	1642	2168	2684	1998	674	363	449	568	348	555	431	418	456	7187	5857	4334	4684	1027	598	1379	1473	2087	432	673	553	567	1908	4956	4148	670	5427	521	701	681	470	6012
LOC100643332	16399	23071	23772	21266	15722	16757	19422	20563	5605	5204	8394	10035	5043	8872	6779	8597	7383	31422	24926	24864	28581	11893	8648	13942	16124	19063	5455	12981	9292	13995	7226	22259	20869	9068	31279	6597	7168	10754	5760	25520
LOC100643333	20	25	30	16	20	17	39	45	14	9	1	0	10	5	3	0	1	66	47	32	25	40	2	26	56	32	4	5	3	6	0	52	67	0	95	6	5	1	6	20
LOC100643334	3026	3543	3629	2910	2458	2789	4606	5300	651	736	876	899	711	944	795	827	835	8129	6912	4930	4318	3921	793	4078	4800	4848	878	1326	847	966	436	3071	2556	818	3471	819	871	1066	785	3507
LOC100643335	1564	1709	1747	1718	1464	1391	1602	1185	1476	1453	1963	2209	1216	1738	1441	1505	1397	1578	1282	1358	1596	876	2407	911	1394	1539	993	2619	2261	2574	413	1445	1561	2163	2375	1657	1783	2199	1358	1755
LOC100643337	480	417	485	488	307	342	319	490	43	49	66	72	39	44	25	84	60	413	399	405	364	284	72	311	462	506	48	86	82	70	101	335	269	74	450	39	49	55	51	387
LOC100643338	3044	2304	1884	1411	1816	1245	1611	1417	436	600	494	677	540	564	579	729	616	3256	2112	2448	2413	947	669	696	1846	2082	407	1052	750	1020	206	2337	2521	662	3873	650	814	870	540	2514
LOC100643339	11	6	6	18	12	15	15	14	116	123	192	33	130	28	27	40	20	12	13	9	5	16	48	11	45	34	8	27	19	15	0	7	1	37	5	74	77	174	91	7
LOC100643340	237	284	233	267	183	223	224	380	132	135	176	70	114	131	95	90	133	424	400	355	296	333	95	325	384	389	50	95	56	94	15	189	159	108	281	84	103	101	91	306
LOC100643341	21	4	9	14	7	6	8	15	7	6	15	5	14	7	5	3	13	23	5	22	12	9	8	11	24	18	4	12	5	0	3	10	20	10	14	13	12	20	14	19
LOC100643342	57	3	3	7	2	0	2	2	279	2	19	218	6	22	3	3	8	4	6	2	1	0	25	7	3	1	57	29	13	4	4	1	1	56	3	39	167	8	106	3
LOC100643343	155	128	124	135	183	207	190	382	47	41	42	26	20	41	40	36	54	148	112	163	114	176	44	142	160	184	17	33	40	25	12	113	89	41	134	58	60	35	22	160
LOC100643344	172	122	168	199	92	62	79	57	38	122	108	63	57	114	62	86	82	53	49	55	58	21	87	17	27	30	41	41	55	57	10	61	35	100	40	66	86	94	96	99
LOC100643345	1086	633	462	559	394	470	569	528	1207	916	987	932	990	1590	1324	1125	1131	1051	818	798	653	458	994	576	708	731	1105	1441	1188	1132	16	485	494	1310	686	807	929	1199	814	712
LOC100643346	354	272	334	320	310	253	332	384	225	237	391	172	218	313	264	255	272	383	306	304	314	254	248	294	357	334	216	237	255	227	144	233	228	265	331	248	265	312	214	343
LOC100643348	2283	3785	4122	4063	2585	2909	3211	4379	1448	1122	1545	1738	1159	1459	1453	1618	1302	5956	4720	4466	4624	1968	1681	2038	3099	3847	1493	1764	1311	1315	846	4658	3766	1568	4867	1061	1404	1104	1029	3999
LOC100643349	244	38	22	33	65	7	3	3	96	94	84	198	33	83	85	32	235	7	11	17	7	10	68	5	11	50	60	170	90	49	91	8	16	65	13	78	69	299	65	13
LOC100643350	852	621	683	674	570	632	800	887	583	605	1006	704	544	805	550	600	641	970	779	707	724	482	702	526	755	789	515	642	432	551	91	546	430	692	564	603	634	718	624	662
LOC100643351	623	666	758	827	564	634	727	705	1109	1083	2243	1323	1085	1568	1316	1307	1323	687	711	694	761	472	1503	527	714	827	1283	1311	1027	1285	3334	558	564	1319	932	1004	1053	1482	1131	744
LOC100643353	21	6	6	9	8	8	5	11	25	11	14	27	26	17	10	5	8	29	33	18	7	7	9	18	15	11	11	12	4	6	0	11	7	10	8	4	7	22	5	15
LOC100643354	1	8	10	4	12	7	16	12	54	34	37	7	30	9	3	0	9	14	14	12	6	8	4	11	5	11	1	9	5	5	3	5	4	4	1	26	33	11	18	5
LOC100643355	2425	4004	3740	1712	2813	2372	3268	2085	1710	1458	1282	1662	1289	2348	1651	2024	1574	6526	4697	5125	5344	1541	1642	1435	3911	3831	1855	2309	1742	1856	583	4604	4201	1706	5767	1091	1612	1822	1446	3847
LOC100643356	3175	2314	2619	2126	1557	1602	2057	1794	26617	29069	27252	36652	29007	50470	37276	40241	37647	4539	3694	2476	2374	1150	32233	1117	1981	1886	28454	54906	47005	43808	579	2624	2201	36785	2732	24252	31691	35792	35246	2609
LOC100643357	0	0	0	0	0	1	2	0	3	2	0	0	7	0	1	0	0	0	0	0	0	0	1	0	0	1	1	1	0	0	0	1	0	1	0	1	1	0	0	0
LOC100643358	443	385	489	562	355	393	468	403	694	699	1325	950	608	1009	807	885	770	554	457	452	492	293	978	296	400	435	1028	994	941	885	769	374	359	1045	511	805	649	844	687	455
LOC100643359	445	436	469	552	381	409	419	392	302	423	647	513	334	635	455	638	585	364	274	287	265	178	508	212	322	323	389	361	379	357	34	402	288	517	379	427	489	469	391	479
LOC100643360	311	379	361	367	251	333	402	305	231	165	219	332	113	284	204	212	177	417	345	348	437	186	326	193	356	351	287	499	257	355	442	417	392	288	602	181	272	241	181	354
LOC100643361	1166	1310	1267	1055	1066	968	1224	1923	404	392	598	441	516	446	382	385	347	1494	1260	1471	1457	1349	482	1363	1854	1981	313	428	276	439	115	1122	1005	417	1711	400	488	553	368	1441
LOC100643362	976	724	807	807	499	506	691	881	1070	1059	1287	1336	988	1378	879	1055	1006	1189	1020	861	886	523	1383	517	793	851	793	1554	1176	1558	177	712	577	1393	828	1211	1257	1291	968	885
LOC100643363	175	171	198	198	132	154	157	178	76	102	182	137	97	138	102	106	129	177	153	131	148	136	114	115	134	153	166	114	133	103	25	148	95	90	141	79	86	101	80	173
LOC100643364	1497	396	361	589	333	487	628	878	305	353	463	370	278	393	351	436	351	652	573	728	547	927	427	1061	1167	1029	377	426	300	295	36	463	473	512	655	395	259	331	243	410
LOC100643365	338	105	60	350	98	176	167	267	100	225	546	146	152	297	178	190	46	41	11	73	397	66	112	74	238	426	177	87	85	138	270	60	33	124	88	237	333	494	225	33
LOC100643366	465	713	778	775	528	630	753	964	126	124	156	141	101	123	89	120	126	890	627	802	702	466	139	543	828	856	73	111	80	111	56	652	551	133	794	135	120	145	109	656
LOC100643367	494	324	403	437	215	230	225	294	62	126	204	124	131	202	132	161	172	253	185	176	168	123	141	125	171	171	87	154	101	126	10	217	140	141	156	130	145	172	125	361
LOC100643368	2669	1959	1785	1191	1774	1331	1814	2302	2293	2951	2951	2708	2523	3546	2880	3534	3225	2665	2042	2004	1973	2032	2752	1748	2418	2337	2948	4602	3522	3895	94	1723	1623	3010	2230	2697	3144	3304	2610	1980
LOC100643369	2181	3007	3231	2398	2797	3393	3794	4982	711	567	941	653	653	731	515	627	558	3851	3093	3810	3521	3264	750	3418	5032	4771	546	874	600	842	210	3137	2910	794	4514	740	790	990	790	3583
LOC100643370	69	40	35	52	46	27	40	41	28	60	81	48	38	75	61	38	79	31	22	30	28	20	58	19	29	26	28	41	37	29	5	18	8	81	14	53	73	54	45	59
LOC100643373	328	356	470	419	350	506	563	605	370	791	1474	377	617	582	422	497	428	318	310	328	260	281	443	315	446	491	517	485	413	426	62	338	276	493	377	532	602	783	612	378
LOC100643374	1011	577	583	714	548	602	611	852	353	419	804	458	402	559	519	485	504	714	553	522	490	375	464	389	599	593	430	560	459	500	29	571	484	490	608	413	519	555	448	631
LOC100643375	27	44	30	31	23	26	29	37	52	159	158	139	147	126	133	152	131	65	47	31	37	27	176	24	44	40	45	207	182	189	5	65	54	183	57	158	197	243	158	37
LOC100643376	288	277	315	331	270	267	312	312	309	291	495	267	194	360	264	266	251	312	267	323	302	210	380	206	251	344	214	378	299	362	72	256	225	389	259	288	326	333	236	309
LOC100643377	334	474	484	528	359	320	332	448	206	237	237	251	141	247	200	270	113	411	334	423	435	231	332	234	368	440	177	304	330	359	374	454	471	305	636	184	238	255	126	497
LOC100643378	676	584	540	522	419	414	489	607	240	248	281	224	273	322	226	309	287	614	438	488	442	329	327	314	527	580	287	372	346	333	25	539	454	312	582	242	236	306	224	610
LOC100643379	11769	21391	18982	13966	10552	7966	8632	7911	5131	6207	6633	8032	6791	7897	8391	7656	7175	13378	10625	12963	14867	4656	8741	5186	6373	10495	4436	8240	8733	7970	47290	15045	16328	9468	27893	5436	6943	6945	6137	21031
LOC100643380	239	112	93	106	81	59	110	145	325	277	381	248	276	345	231	208	245	149	152	140	109	78	368	89	127	146	151	333	237	242	17	95	66	334	172	272	322	238	199	114
LOC100643381	5551	5893	5922	4715	4327	4188	4606	5156	2962	3345	4656	4480	3386	5230	4594	4438	3761	7541	6506	5887	6281	3533	5387	4218	5498	6603	3254	6475	4079	5332	8136	4668	4674	5374	7505	4152	4791	5953	4301	5935
LOC100643382	15	13	8	6	5	3	2	9	5	6	2	8	0	6	1	5	6	4	3	8	15	3	5	2	4	6	4	3	2	2	21	12	14	2	26	3	4	3	3	10
LOC100643383	0	0	0	0	0	0	0	1	0	0	0	0	0	0	0	0	0	0	0	0	0	0	0	1	0	2	0	0	0	0	0	1	0	0	0	0	10	0	0	0
LOC100643384	2460	1766	2139	2110	1180	1183	1434	1183	3199	1986	3095	3546	1804	4241	3549	3081	4099	2606	2234	1969	1894	889	4044	786	1274	1304	4656	4755	4656	3879	838	1370	1322	3806	1762	2279	2310	2728	2220	1888
LOC100643385	746	498	493	525	469	420	399	604	96	124	91	126	90	135	112	124	58	568	504	682	610	297	152	295	596	697	128	187	160	201	294	416	361	169	616	114	153	138	95	581
LOC100643386	21	8	1	7	6	2	4	10	20	16	31	16	27	24	14	20	17	7	7	5	9	6	20	4	6	15	10	21	8	8	5	7	4	11	8	15	23	30	7	12
LOC100643387	26	7	6	8	5	6	3	16	40	56	60	11	53	35	31	26	32	22	17	11	8	8	32	5	6	18	19	30	28	22	0	6	10	36	9	67	68	61	49	7
LOC100643388	4356	3761	4164	4279	3769	4371	4783	4883	7948	6619	13207	6461	5797	7381	6859	6771	6692	5037	5322	4334	4377	3400	6914	3827	5306	5663	7935	5932	5514	5215	45260	3002	2737	6453	4524	6197	6314	7524	5987	4025
LOC100643389	102	49	62	18	44	59	60	80	54	37	58	64	49	60	62	57	40	185	141	95	94	92	43	72	88	102	55	62	38	51	10	60	59	40	53	43	49	63	35	53
LOC100643390	526	644	648	648	443	505	548	655	645	663	971	632	591	866	728	708	667	793	678	706	715	334	768	411	589	593	524	647	771	610	233	476	463	713	679	525	572	755	549	659
LOC100643391	467	1072	1067	875	1012	908	967	305	74	40	34	153	32	171	204	144	64	753	451	541	737	113	156	130	339	373	88	209	141	139	390	1304	1329	152	2379	38	64	74	49	1267
LOC100643392	37	12	12	15	10	10	12	10	84	49	45	42	47	86	53	60	53	36	24	11	13	11	51	13	11	14	54	61	51	34	1	9	8	60	10	49	40	63	35	17
LOC100643393	42	54	66	76	68	58	93	65	61	50	77	66	37	50	43	60	44	69	55	60	65	43	66	35	80	87	75	111	117	89	69	60	91	75	84	66	108	74	50	69
LOC100643394	827	288	202	305	308	307	311	341	290	200	321	270	239	390	278	240	234	358	265	399	304	180	250	249	432	501	232	353	310	260	91	305	288	342	452	289	273	446	253	329
LOC100643395	455	420	375	494	401	441	556	571	206	205	298	261	219	271	218	231	241	442	334	310	356	298	240	312	509	531	163	212	163	174	46	414	268	251	359	229	247	236	230	435
LOC100643396	894	766	933	1058	575	755	770	876	400	476	607	483	426	605	366	473	410	606	527	604	666	343	465	389	589	756	515	499	462	481	2525	694	623	522	938	393	482	486	467	882
LOC100643398	419	303	311	319	201	226	250	273	175	148	165	143	138	262	131	145	135	427	308	321	317	201	179	217	261	286	99	169	115	138	52	220	200	185	278	150	174	174	128	346
LOC100643399	285	207	258	275	443	464	510	780	439	1669	3150	343	1170	502	377	530	515	128	105	143	119	289	713	334	396	424	174	268	247	278	26	154	115	807	143	1334	1330	1468	1306	273
LOC100643401	665	358	490	506	377	344	365	461	460	497	824	397	443	663	546	507	568	491	339	327	300	225	527	224	320	281	249	506	268	368	62	311	233	457	280	427	413	597	494	405
LOC100643402	427	314	289	260	223	276	300	502	1413	2359	2998	1731	2457	2299	1548	2173	2136	379	311	268	254	261	1893	238	324	364	1091	1694	1245	1374	20	255	162	2237	189	1872	2028	2467	2331	331
LOC100643403	380	348	374	398	296	231	271	263	166	172	185	221	111	231	159	192	210	373	281	311	283	142	183	171	310	273	113	235	203	205	36	270	241	262	353	221	180	216	145	394
LOC100643404	280	107	75	152	79	92	163	148	354	164	319	158	266	250	229	166	119	165	96	144	93	115	439	113	150	136	148	245	180	236	4	59	56	279	84	134	289	153	109	101
LOC100643406	4803	3058	2403	3186	2437	2065	2731	2869	1222	1590	1302	1634	1796	2080	1467	2019	2015	3633	2564	3365	2528	1907	1542	2070	3304	3850	1341	1650	1863	1635	287	2812	2417	2480	3575	1623	2019	2037	1463	3509
LOC100643407	1266	878	953	912	988	790	1090	1327	5639	5431	6516	5040	4883	6256	6059	5451	6017	1658	1437	1433	1327	876	5751	961	1101	1501	2042	6150	5003	5424	73	877	980	4365	1585	3420	4357	6164	4879	1060
LOC100643408	214	186	247	303	165	178	201	260	62	111	131	78	57	134	63	124	97	134	123	130	114	85	123	78	124	122	47	112	77	103	27	145	110	105	134	80	98	89	69	277
LOC100643409	3659	3701	3622	3092	2240	1894	2296	2580	875	847	1188	1286	807	1262	1355	1341	1330	7086	5684	4723	5387	2236	1125	2589	3096	3829	831	1503	1258	1377	1011	3102	2672	1229	3817	877	1043	1245	764	3710
LOC100643411	73	17	29	21	15	25	26	13	248	154	220	163	168	196	180	72	49	11	16	28	27	2	180	13	20	38	128	277	145	173	118	29	21	197	49	152	186	215	219	31
LOC100643412	355	246	235	221	183	177	234	298	375	305	329	355	268	388	225	224	169	262	246	223	242	174	398	160	241	306	196	325	327	278	24	178	125	369	254	472	489	445	209	208
LOC100643413	3	1	0	1	0	1	1	1	4	2	0	1	3	0	0	1	0	3	0	2	0	1	0	1	1	2	0	0	8	7	0	3	0	0	0	2	0	0	3	3
LOC100643414	313	256	319	222	382	551	571	1692	445	489	550	314	429	249	195	243	133	154	223	305	245	1421	339	1404	654	596	201	312	202	196	122	378	326	288	530	303	446	259	200	384
LOC100643415	1151	1159	1242	1189	1150	1035	1116	1693	884	1520	2070	1073	1550	1369	1200	1335	1485	1559	1043	1179	974	975	1284	919	1115	1227	560	970	802	969	14	1014	721	1299	911	1247	1324	1676	1404	1298
LOC100643416	604	934	960	898	720	662	838	915	284	244	313	317	267	331	258	286	231	1170	782	950	914	581	361	602	903	846	225	245	176	262	78	897	724	300	1104	253	293	276	217	1091
LOC100643417	43	33	61	67	54	35	32	37	40	38	47	45	27	46	42	28	29	45	53	50	45	35	43	22	45	31	49	62	53	41	20	28	30	34	48	37	38	42	29	45
LOC100643418	164	160	68	64	141	120	114	183	3618	4849	4273	5012	4763	4733	5334	5788	4741	473	364	281	337	223	4423	239	312	435	4164	6506	6836	6023	37	279	208	4530	329	4962	6972	6249	3793	168
LOC100643419	0	0	0	0	0	0	0	0	2	0	2	1	2	0	4	2	0	0	0	0	3	1	0	0	1	0	0	0	0	1	0	0	0	0	1	2	0	0	0	2
LOC100643421	2687	2418	2912	2609	3185	3407	4022	3659	3577	3651	7560	2966	2942	3430	2935	2995	2267	3147	2776	2794	2942	2906	3215	2870	4377	4469	3070	3029	2437	2485	45949	2275	2012	3200	3383	4118	4227	5048	4286	2861
LOC100643422	2468	1194	1425	925	1108	1162	1496	2221	956	909	1155	732	891	1143	812	1030	1028	3325	2607	2235	2085	1840	905	1708	2552	2706	784	1096	744	849	48	1291	1254	813	1763	783	993	1001	978	1453
LOC100643423	8545	6876	6451	6291	5993	6200	8329	8590	2099	1464	2199	2078	1580	2588	1951	1818	1881	10591	9007	8579	7557	5422	2617	5876	8220	8167	1470	2427	1321	1643	21283	6574	6221	2237	9802	1652	2211	2302	1618	7125
LOC100643424	1100	1191	1680	1146	1167	2441	2323	3051	768	811	1174	723	775	1145	872	893	714	1919	1959	1674	1740	1397	773	2045	2837	2408	875	838	575	680	318	1412	1182	835	1633	613	714	844	758	1441
LOC100643425	221	176	177	216	147	132	148	209	340	341	455	331	250	400	353	359	206	193	149	151	192	141	415	144	220	231	392	464	324	378	798	159	141	325	223	338	319	331	287	169
LOC100643426	17	10	2	16	7	10	10	105	53	80	40	14	92	12	16	12	12	33	11	14	10	49	13	78	23	41	8	14	7	13	0	13	3	12	8	29	52	27	52	6
LOC100643427	646	575	680	648	587	568	635	864	974	1690	2756	1029	1133	1217	1048	1178	1085	386	320	413	393	419	1319	478	567	622	447	917	912	896	24	421	428	1380	575	1301	1455	1557	1203	657
LOC100643428	248	162	191	208	142	202	235	321	198	156	211	123	142	205	101	148	155	288	311	224	223	253	133	235	244	253	104	138	127	107	25	141	134	110	137	118	134	177	152	181
LOC100643429	138	162	193	145	312	266	323	456	160	235	492	93	187	133	110	104	123	98	109	181	156	304	93	300	349	405	66	75	51	64	7	150	115	139	195	167	191	211	138	175
LOC100643430	916	813	851	768	641	640	688	830	954	858	1656	1241	856	1097	1021	1149	1138	1116	1042	1033	948	789	1449	725	881	1005	610	1323	1053	1072	824	600	576	1328	938	1138	1251	1436	1035	821
LOC100643431	331	330	367	358	267	265	292	414	237	132	252	243	183	176	186	168	168	374	338	375	314	283	193	299	381	393	116	166	116	152	38	287	228	201	331	188	209	201	130	354
LOC100643432	1258	1158	1234	1049	635	741	878	1009	523	460	566	583	474	846	545	570	632	2012	1764	1401	986	970	575	1105	1010	1110	426	725	632	599	84	862	753	560	942	542	602	665	410	1254
LOC100643434	800	441	460	488	388	294	332	404	154	138	185	229	153	231	174	178	230	906	691	599	563	322	210	269	364	401	119	237	188	269	57	372	395	264	573	163	157	196	169	597
LOC100643435	0	0	0	0	0	0	0	9	3	0	0	0	1	0	0	0	0	0	2	1	0	0	3	0	1	1	0	0	0	0	0	0	0	0	1	0	0	0	1	0
LOC100643436	3053	3983	4243	3971	3271	3194	3697	4195	3432	3956	5338	2886	3371	2688	2963	3034	2657	4231	3317	3733	3874	2691	3175	2581	3424	3810	2687	2634	2380	2244	4285	3443	3625	3900	5270	2578	2662	2860	2663	4498
LOC100643437	525	619	600	599	534	699	813	1144	75	56	138	61	53	68	44	43	54	581	491	567	606	702	85	708	863	863	46	95	66	75	151	507	435	88	656	104	98	83	66	606
LOC100643438	472	174	164	215	213	180	295	349	2077	400	482	653	391	501	419	408	389	178	90	219	111	112	725	127	262	263	463	632	284	379	115	144	143	588	205	739	1056	476	1237	154
LOC100643439	84	101	100	141	82	54	72	110	30	57	81	89	49	71	56	96	72	148	84	119	97	66	93	61	98	96	57	61	39	56	33	78	41	92	57	62	90	74	44	117
LOC100643440	169	104	109	150	77	81	99	145	56	86	127	67	85	109	64	75	108	96	65	69	63	54	74	51	67	77	61	46	65	50	18	47	47	113	55	90	87	82	64	124
LOC100643441	597	548	611	544	563	528	614	598	655	529	869	887	417	652	655	627	534	633	616	506	487	380	1087	361	625	593	612	1061	820	746	224	489	506	954	731	741	857	799	682	531
LOC100643442	464	358	380	446	365	367	463	507	1222	1548	2630	1339	1210	1424	1119	1044	1132	430	348	397	393	338	1538	325	440	604	841	1350	1137	1108	49	288	237	1480	348	1378	1616	1649	1109	409
LOC100643443	725	387	438	445	410	372	395	683	298	577	725	386	481	490	339	407	485	413	320	280	282	330	421	304	391	388	269	327	258	282	9	280	226	451	326	465	499	508	423	420
LOC100643444	797	446	421	608	305	310	396	509	506	432	823	523	471	628	513	547	513	561	456	417	376	311	584	300	367	408	426	490	385	466	58	376	313	597	382	417	411	550	467	549
LOC100643445	137	169	264	265	164	173	197	174	102	107	148	65	68	114	68	82	63	317	196	232	202	133	113	138	185	210	69	96	108	105	30	220	150	72	210	87	85	105	79	240
LOC100643446	4	0	2	1	1	3	2	1	0	1	0	0	0	0	0	0	0	1	0	0	2	2	4	2	0	3	0	0	0	0	0	1	3	0	3	0	0	0	0	0
LOC100643447	5	1	2	10	14	7	3	11	11	3	2	13	16	7	9	7	3	3	12	9	9	4	14	2	6	5	4	19	9	9	9	6	7	10	2	3	3	13	4	3
LOC100643448	4085	6883	6834	6084	5990	5083	5893	5553	279	346	533	591	340	411	416	654	422	6869	5078	5118	6037	2797	462	2984	4927	4375	273	685	491	675	1033	7301	7077	481	9512	315	418	532	270	7073
LOC100643449	184	150	210	175	173	161	154	208	86	132	163	65	98	56	54	75	79	142	118	123	130	141	124	90	184	207	47	105	70	78	23	128	102	106	173	117	94	100	75	178
LOC100643451	1	3	1	7	4	5	3	9	16	4	9	1	19	1	6	5	1	6	0	3	5	8	1	2	14	29	7	1	4	3	0	3	2	0	8	5	7	4	2	1
LOC100643452	279	332	330	311	276	232	277	356	29	49	85	47	40	51	37	38	39	258	243	294	303	192	61	190	333	349	49	33	32	32	32	266	250	38	356	42	58	50	44	324
LOC100643453	771	1437	1361	894	964	1545	1246	4528	3170	1982	2084	2121	2138	2489	2229	1951	2024	2305	1938	1978	1810	2001	2554	2576	2080	2188	1905	2847	1906	2222	139	2175	1814	1860	2799	1657	1998	1910	2239	1886
LOC100643454	647	518	551	611	412	368	410	404	355	291	301	352	226	390	194	215	177	521	476	420	549	236	401	232	459	493	239	432	244	334	135	405	360	449	548	406	488	560	212	551
LOC100643455	689	537	732	331	449	457	617	660	197	165	107	157	166	149	137	171	139	1065	746	646	740	522	140	548	743	780	159	191	129	182	79	529	460	123	709	125	156	192	178	611
LOC100643456	111	84	74	74	64	32	54	29	5	1	9	8	5	11	7	4	11	152	134	89	104	44	7	71	105	76	8	5	11	16	2	120	125	3	102	2	2	7	11	82
LOC100643457	1953	1798	1667	1627	1313	1198	1653	1569	833	865	1219	1079	878	949	1113	1094	1093	2315	1878	1679	1690	1176	956	951	1688	1853	1122	1181	955	1100	103	1478	1491	1136	2163	834	1032	1119	885	1748
LOC100643459	55	44	34	37	64	59	55	85	39	36	69	21	43	51	35	37	35	49	29	31	44	47	28	47	96	61	27	45	34	31	33	37	28	24	53	24	35	61	39	48
LOC100643460	141	155	175	112	183	186	189	161	72	55	39	38	37	45	74	60	39	106	117	158	122	39	52	82	166	196	19	80	33	72	692	258	308	56	656	38	43	55	43	164
LOC100643461	43	15	9	29	13	19	25	21	2	8	2	5	2	2	2	5	11	16	15	21	18	13	1	16	20	26	3	6	10	4	0	9	15	9	10	3	0	3	9	30
LOC100643462	10835	2501	3943	5585	1624	1541	3166	3158	1446	1263	1193	1491	1298	1494	1191	1548	1868	4519	2933	3027	2810	2599	1231	3074	3606	3848	721	1152	965	987	1116	1805	1820	2012	2312	1277	1459	1518	826	3242
LOC100643464	149	274	294	249	184	203	227	327	334	393	404	286	325	345	293	291	301	158	137	238	224	231	354	211	245	329	157	242	226	254	12	231	152	385	273	408	359	356	262	307
LOC100643465	19	3	1	4	1	9	4	5	81	3	8	2	1	5	33	4	6	2	3	6	3	2	12	3	7	2	0	39	1	16	24	4	4	5	4	4	3	3	16	4
LOC100643466	450	666	744	788	668	733	789	939	933	1171	2340	714	831	1013	629	859	685	556	507	597	634	687	970	609	773	882	439	721	628	744	83	507	442	970	611	863	1049	1215	935	770
LOC100643467	1447	834	893	696	671	606	688	994	617	1021	984	889	1091	1050	709	940	1065	953	867	766	626	455	758	455	826	923	669	915	735	851	154	547	475	856	605	966	945	1105	901	848
LOC100643470	675	630	687	722	497	502	601	554	69	47	110	67	42	103	44	65	62	755	605	698	672	355	76	324	613	582	63	115	66	86	69	629	595	80	774	79	125	99	44	735
LOC100643471	2190	2170	2291	2359	2391	2133	2500	2786	1693	2201	3315	2392	1700	2267	1835	2190	2059	2827	2083	2026	2133	1460	2399	1564	2473	2409	1423	2236	1711	2013	191	2101	1873	2238	2383	1949	2156	2671	2039	2280
LOC100643472	1243	728	722	665	720	686	698	1269	1057	807	1245	701	1016	1199	887	826	938	1760	1327	1027	1092	1046	925	1080	1355	1453	584	755	507	631	48	875	720	1055	1041	987	792	1132	838	803
LOC100643473	300	317	359	327	260	276	346	664	24	18	19	12	24	15	16	18	24	463	357	436	363	431	13	444	630	689	24	18	21	24	9	278	245	19	377	15	18	27	10	353
LOC100643476	5	307	452	191	54	152	127	237	15	4	2	9	18	12	4	7	13	485	439	417	161	61	24	86	79	129	15	16	14	10	103	209	100	7	82	7	22	2	2	299
LOC100643477	135	103	88	72	97	89	146	102	88	43	97	72	66	92	44	64	68	161	132	117	97	71	36	57	136	117	106	84	53	63	64	104	80	48	97	51	79	109	78	73
LOC100643478	722	679	803	842	603	562	640	570	177	204	241	171	115	243	157	200	162	925	794	763	695	390	223	341	546	639	268	362	355	315	1603	691	676	202	1037	160	193	186	153	741
LOC100643479	58	106	91	80	97	101	114	194	84	38	84	38	34	26	33	50	45	183	150	103	135	146	67	137	178	161	23	47	30	36	1	72	58	64	96	65	60	41	48	107
LOC100643480	5	8	5	8	8	76	13	274	8	1	3	1	2	3	0	8	1	15	125	44	29	28	3	18	80	16	0	7	0	1	0	6	3	1	6	2	4	8	1	14
LOC100643481	75	46	85	63	22	53	27	54	512	45	67	54	50	34	234	41	69	92	140	117	91	35	54	58	75	89	19	325	36	211	1173	67	14	32	28	25	30	88	70	68
LOC100643482	2649	2762	2555	2381	2336	2281	2988	3655	746	967	1624	1126	826	1170	1067	1103	1058	3589	2855	3070	3074	2287	1005	2236	3380	3704	694	1276	1087	1231	178	2659	2346	1208	3822	1061	1325	1509	1208	2815
LOC100643483	549	258	309	326	253	234	302	412	441	495	625	474	446	542	463	466	574	304	220	235	219	197	500	180	262	287	388	581	486	495	19	220	171	516	214	534	641	617	456	263
LOC100643484	88	56	57	71	46	52	42	62	48	68	120	84	72	121	67	100	77	52	53	33	48	35	95	15	25	26	83	64	70	69	4	40	30	85	30	64	58	107	61	43
LOC100643485	213	39	71	139	65	72	59	72	83	50	124	60	59	76	75	68	72	79	50	48	60	40	77	33	57	53	84	47	81	71	15	47	59	101	54	48	85	128	71	64
LOC100643486	48	16	21	14	26	25	15	24	66	31	34	45	53	38	55	77	43	10	11	21	18	6	50	5	19	24	35	39	52	26	5	7	9	103	9	39	51	65	41	18
LOC100643487	709	445	340	398	381	365	351	531	292	182	219	392	227	314	324	274	235	597	668	571	442	271	417	205	407	431	291	565	308	407	232	405	358	395	543	288	387	330	279	429
LOC100643488	28	13	22	15	11	10	25	20	75	137	208	143	110	230	119	204	136	16	23	24	8	10	155	12	9	17	130	182	128	129	1	10	8	177	12	157	243	250	177	6
LOC100643490	1931	4792	3324	2640	2505	2432	2991	2503	465	399	350	693	518	517	506	897	661	6554	4250	5174	5760	1529	566	1852	3386	3651	397	474	458	513	507	8152	6709	600	10107	444	482	409	273	4755
LOC100643491	265	250	259	295	199	190	255	235	178	131	179	250	126	261	167	169	190	275	193	240	236	135	273	120	225	229	173	238	176	215	21	239	223	244	300	145	238	204	170	294
LOC100643492	644	361	358	295	257	225	347	425	287	287	232	224	368	299	306	203	180	645	370	477	460	282	277	350	424	556	207	276	225	200	108	305	315	265	470	227	236	252	170	439
LOC100643493	490	171	99	144	113	113	158	126	191	175	185	113	157	179	185	113	92	116	97	120	108	75	135	90	177	213	111	199	108	148	65	95	80	146	152	120	103	188	145	146
LOC100643494	147	119	139	210	115	104	101	123	14	28	38	24	25	29	18	20	27	74	40	70	64	22	24	30	69	61	30	43	26	37	32	146	74	39	102	28	18	27	20	146
LOC100643495	2365	1652	1365	1720	1160	1157	1642	2029	442	359	394	455	348	356	321	400	394	3139	2728	2360	1939	1638	503	1611	2184	2504	296	602	403	481	246	1735	1467	522	1818	451	434	464	283	1745
LOC100643496	147	88	131	113	142	128	171	343	45	78	168	50	76	45	32	50	34	42	33	77	57	97	59	96	107	185	37	32	34	50	12	91	59	45	91	93	111	101	88	107
LOC100643497	329	253	238	288	226	228	249	228	358	334	521	423	294	397	310	392	378	327	299	294	250	207	434	143	311	277	340	609	462	514	123	214	193	473	265	388	363	490	296	258
LOC100643498	207	141	154	225	108	109	115	150	63	154	157	133	138	181	124	103	170	123	100	95	109	65	157	85	111	143	84	137	125	127	9	129	86	147	101	114	79	148	110	187
LOC100643499	457	716	491	332	442	301	401	526	3548	2674	2778	2460	4133	2432	2761	2501	2314	746	552	658	564	423	2515	445	655	710	2861	3420	2870	2380	73	762	725	2284	1035	2505	2981	3293	2610	621
LOC100643500	3037	3653	3560	3486	2654	2753	3381	3740	459	446	822	741	456	764	589	664	596	5560	4363	4533	4816	2296	750	2435	3361	3543	767	1001	759	891	1111	3510	3406	751	4950	514	621	727	597	3986
LOC100643501	92	55	57	36	63	59	67	119	127	88	114	30	85	79	54	47	59	207	162	146	136	96	56	167	130	184	50	94	55	63	33	57	56	67	88	55	66	60	100	72
LOC100643502	74	18	15	20	25	17	23	25	25	14	10	5	14	17	8	6	3	64	49	50	14	25	22	25	31	54	12	13	5	14	7	16	11	13	23	7	7	9	14	39
LOC100643503	662	497	332	481	765	639	856	1710	688	453	386	163	486	195	152	137	97	302	208	649	516	612	155	576	1240	1371	111	300	186	177	692	494	528	163	997	596	594	351	353	448
LOC100643504	253	316	290	362	218	207	272	265	87	62	92	68	43	69	47	50	58	218	202	250	330	145	73	148	262	336	68	67	55	53	85	272	281	43	371	57	64	76	38	290
LOC100643506	327	362	355	400	382	319	354	353	51	43	60	27	39	39	43	40	29	356	202	241	269	209	55	215	348	259	23	75	49	50	22	371	253	72	407	61	53	47	35	367
LOC100643507	76	14	18	42	15	21	39	29	93	50	88	42	88	87	62	69	63	25	23	14	26	24	67	17	22	30	25	49	32	14	0	17	8	75	19	48	68	67	54	31
LOC100643508	419	234	296	330	202	242	277	305	131	114	177	150	138	162	120	134	121	268	247	251	239	182	148	178	288	259	91	155	118	137	29	252	197	130	286	152	173	160	157	260
LOC100643509	5294	4353	5194	4898	4614	5427	6071	5892	11322	9105	18310	8752	8055	10042	9064	9301	9075	6303	6735	5684	5302	4340	9233	4748	6928	7131	11638	7875	7569	6829	61433	3352	3290	8345	5284	8439	8430	10438	7892	4601
LOC100643510	60	93	68	38	33	54	49	55	229	349	280	348	416	338	434	443	303	62	49	54	77	21	339	52	50	78	410	480	548	520	26	84	67	390	126	286	427	383	260	56
LOC100643511	257	359	397	404	259	249	261	348	341	252	465	279	243	367	387	350	353	536	483	399	378	220	362	282	339	333	424	407	361	343	163	318	272	439	373	228	184	327	206	380
LOC100643512	6228	2908	3088	2787	2796	2565	2885	1999	2761	1679	1864	3788	1908	2529	2321	2455	1688	2061	2735	2775	2632	870	3287	1148	1939	2703	2162	3374	3947	5321	1087	3034	3469	4762	5584	3615	3425	2324	1618	3293
LOC100643513	118	135	121	140	222	220	241	242	102	134	276	112	116	134	100	132	137	120	69	114	115	138	93	137	201	254	111	79	77	73	28	139	144	131	221	176	164	184	175	155
LOC100643514	238	425	1005	418	626	720	612	480	1365	644	1034	1508	401	1762	888	422	937	198	498	386	260	570	1656	290	761	1103	1969	2762	891	1084	579	445	426	689	730	1484	821	1262	1246	317
LOC100643515	53	26	24	17	16	26	21	38	125	135	159	146	118	140	128	105	130	43	45	37	51	22	115	28	47	44	104	89	87	89	5	28	15	112	32	119	115	141	102	22
LOC100643517	2074	1764	2122	1914	1218	1429	1725	1843	3498	2490	4603	3318	3162	4526	3803	3488	3490	2779	2498	2324	2368	1293	3910	1402	1937	2077	3953	4232	3414	3338	15534	1584	1604	3839	2185	2621	3079	3384	2522	1853
LOC100643518	3	0	0	1	0	0	1	4	0	0	0	0	0	1	0	0	0	1	2	2	0	1	0	1	0	0	0	0	1	0	0	0	0	0	0	0	1	0	0	0
LOC100643519	74	61	57	66	47	58	48	53	46	56	71	19	41	47	22	47	52	157	154	98	123	84	21	58	90	100	20	27	22	23	57	30	34	29	64	38	42	71	42	84
LOC100643520	6	0	0	3	0	1	1	1	6	1	3	0	4	2	1	0	0	0	3	1	1	0	1	2	2	2	3	1	1	0	0	0	1	0	0	0	1	0	0	0
LOC100643521	192	111	120	128	90	86	112	178	21	25	61	23	19	28	32	17	28	194	175	129	120	95	27	114	112	140	16	22	33	15	4	78	90	42	92	38	30	34	30	132
LOC100643522	20	3	8	15	4	19	5	5	28	4	6	10	1	8	25	4	3	3	3	12	6	5	13	6	8	7	6	62	11	29	31	8	2	6	4	4	9	8	6	6
LOC100643523	6	3	1	0	6	4	1	17	21	2	7	3	9	3	1	5	12	5	4	1	3	4	8	7	11	5	0	5	7	2	0	0	4	5	3	3	9	4	1	8
LOC100643524	25	24	23	19	23	18	20	24	32	80	122	56	72	55	50	68	66	27	28	24	14	27	62	19	17	29	39	113	60	85	0	24	19	62	26	69	83	107	97	24
LOC100643525	292	187	185	298	163	172	177	219	234	588	897	470	663	808	450	596	705	116	95	105	104	75	639	65	128	119	411	451	419	419	13	159	117	580	135	530	681	653	571	182
LOC100643526	5243	5579	5821	5679	4457	5015	5469	5482	6855	5848	8813	6415	5183	6160	5398	5762	4293	5919	5187	4898	5461	3232	6309	3447	5535	5390	6928	6989	5459	5475	21189	4694	4985	7046	7934	4664	6025	7496	5923	5543
LOC100643527	504	383	377	454	320	276	303	448	221	195	285	272	212	272	212	236	278	324	277	292	310	237	268	219	345	376	214	257	237	269	20	249	229	288	303	332	304	335	210	320
LOC100643529	460	276	352	342	248	226	223	306	340	318	447	345	230	590	344	332	441	467	396	293	309	163	429	169	294	283	204	414	325	358	33	241	191	381	252	251	339	406	236	279
LOC100643530	0	0	1	0	1	1	0	0	6	2	3	0	3	10	2	2	4	0	2	1	0	1	4	0	1	2	5	0	1	7	0	1	2	3	1	1	7	6	1	3
LOC100643531	520	244	357	326	272	190	289	353	388	624	664	523	554	711	514	614	794	442	344	345	318	230	449	241	333	382	197	478	346	403	6	274	243	519	293	476	541	611	490	315
LOC100643532	4211	2424	2495	1750	2148	2193	2807	5513	4096	3575	3738	2211	3925	3203	2654	2773	2508	6651	5344	4177	3853	3604	2382	3570	5270	4677	2299	3108	2588	2543	207	2837	2579	2496	3966	3006	3244	3549	3056	3015
LOC100643533	319	237	201	161	152	126	145	149	193	341	412	445	291	489	313	438	270	301	182	203	230	89	425	92	178	177	606	1007	515	637	119	295	267	559	366	366	525	574	309	274
LOC100643534	456	404	273	313	412	445	567	720	374	476	1036	244	466	289	340	262	255	112	95	145	154	202	393	246	300	385	166	161	111	181	19	150	134	302	209	373	554	697	497	347
LOC100643535	766	288	350	426	1340	1133	1415	1596	214	199	314	41	177	95	43	30	33	518	551	528	578	1020	83	1103	1998	2017	58	99	56	43	153	450	483	74	889	282	257	373	242	359
LOC100643536	19644	11965	9319	12584	12310	7565	8344	7772	10221	13721	15674	14050	13204	13294	13472	15148	12328	7971	6654	9752	16941	3974	16868	5419	10220	13717	10281	14271	12385	16829	733	13051	13244	16102	26350	10739	13010	14891	9984	12265
LOC100643537	374	321	302	326	253	208	261	324	196	180	243	276	171	160	193	158	128	267	222	251	210	235	225	246	215	255	188	374	253	251	36	268	244	235	347	188	235	213	159	307
LOC100643538	1950	2803	2805	2574	2268	2353	2475	2277	2716	2443	3577	3319	2252	2997	2952	3158	2123	2198	1851	2297	2706	1077	3527	1296	2145	2215	2849	4095	3318	3551	17004	2917	2937	3471	4705	2522	2749	3548	2544	2840
LOC100643539	286	115	127	188	118	80	104	168	47	74	84	64	61	102	45	87	88	70	52	46	51	36	95	45	66	55	46	60	62	49	3	56	40	87	47	101	79	82	61	106
LOC100643540	811	379	438	568	314	293	337	439	228	541	476	379	536	766	294	578	682	290	292	250	229	189	507	162	245	314	350	580	426	419	187	203	142	507	202	500	560	642	560	458
LOC100643541	988	582	545	521	555	415	488	602	188	279	213	225	231	396	288	354	348	860	725	626	552	312	288	362	564	459	247	354	274	295	56	474	401	304	508	188	271	346	291	598
LOC100643542	253	138	131	159	148	177	180	200	92	56	135	77	83	91	56	87	63	334	310	270	227	206	69	225	324	386	69	72	48	49	20	168	138	51	188	62	64	88	67	209
LOC100643543	205	321	317	309	854	666	946	1342	430	400	683	476	395	401	475	368	310	415	413	335	311	1389	578	660	1373	1107	452	597	417	460	100	229	184	435	250	523	490	737	565	322
LOC100643544	66	79	124	87	78	99	90	79	223	226	402	189	232	233	169	231	182	82	72	106	84	77	201	78	126	127	161	137	139	136	186	74	65	250	81	191	164	210	134	100
LOC100643545	31	16	21	23	21	8	19	25	74	51	99	21	85	60	46	47	51	22	19	24	26	14	36	17	31	31	28	72	53	43	55	17	15	57	21	48	73	65	41	23
LOC100643546	1480	977	1016	1159	619	609	725	657	422	458	537	656	435	761	618	613	763	1578	1233	1115	935	508	679	478	767	719	586	686	546	633	187	661	550	670	803	536	445	536	423	957
LOC100643547	287	108	93	134	99	86	96	97	225	174	210	190	180	269	243	160	180	144	99	112	120	79	231	89	112	138	167	180	156	152	20	45	74	215	115	134	178	157	124	125
LOC100643549	189	221	231	237	166	156	186	221	241	209	346	244	176	151	176	124	123	132	141	204	202	128	220	118	184	219	124	208	165	167	109	178	136	223	259	169	272	222	170	237
LOC100643550	37	23	23	15	4	21	8	66	49	16	23	7	24	14	10	13	13	17	39	16	10	24	10	27	22	27	15	21	9	26	0	35	3	23	7	10	12	13	3	23
LOC100643552	1022	675	880	963	734	673	902	1031	937	1088	1628	985	805	1122	751	867	784	704	577	611	628	424	1034	458	676	735	545	772	612	647	66	608	530	949	608	915	1161	1255	915	769
LOC100643553	2013	1495	1657	1711	1202	1389	1531	1950	6630	4178	7595	5500	4390	9024	5933	5564	5104	2412	2287	2158	2049	1604	6762	1614	2120	2164	9107	8447	6769	6709	18571	1432	1269	6822	1923	4512	5196	7100	5354	1779
LOC100643555	2026	1692	1714	1393	958	917	1323	1849	1514	1022	1532	843	1189	1397	919	750	1117	3479	3145	2885	2024	1948	845	2016	1755	2053	589	947	628	745	120	1333	1230	885	1769	745	1056	1308	953	1989
LOC100643556	3	0	0	0	0	0	0	0	0	0	0	1	0	0	0	0	0	0	0	0	0	0	0	0	0	0	3	0	0	0	0	0	0	0	0	0	3	0	1	0
LOC100643557	6148	9565	9415	5957	6413	7700	8340	6909	2440	1202	1207	4328	2126	3786	3003	2973	3633	19242	16011	10529	10892	4139	3416	3899	5857	8321	4142	11938	9965	9976	5534	9075	8313	3534	11706	1640	2441	3209	1981	9311
LOC100643558	2	12	2	3	4	2	3	2	4	2	2	4	8	0	1	2	0	4	5	2	7	6	0	2	8	3	3	4	0	4	0	7	1	1	2	1	5	0	0	5
LOC100643559	457	682	525	511	656	547	796	871	306	367	539	403	278	381	397	367	340	810	632	791	731	681	414	721	929	923	250	364	327	337	57	563	476	420	765	344	473	448	343	741
LOC100643560	239	257	238	271	194	210	202	162	38	27	35	30	24	29	31	26	28	235	193	215	265	117	26	99	219	215	75	65	48	51	313	227	168	26	300	24	30	37	32	254
LOC100643561	391	392	263	296	482	370	393	762	498	455	441	98	353	123	127	85	136	287	330	319	376	486	134	400	574	565	62	115	57	126	92	450	428	122	621	386	301	298	216	403
LOC100643562	351	541	618	561	359	344	398	300	743	708	950	1033	562	975	948	808	810	604	524	521	473	198	964	214	402	379	1147	959	935	855	397	452	377	940	594	686	824	697	644	579
LOC100643563	28	27	31	28	20	17	23	55	10	38	42	39	37	31	22	33	40	41	12	17	20	14	29	14	16	35	37	50	44	49	4	30	13	16	22	32	48	45	37	18
LOC100643564	763	348	390	520	250	212	239	372	241	378	584	439	344	722	409	537	628	183	187	204	160	89	519	89	136	176	276	303	321	342	45	144	145	541	158	454	416	418	355	344
LOC100643565	146	104	107	138	100	134	103	196	311	288	331	371	229	347	233	291	267	151	120	95	68	66	471	65	126	114	299	452	263	260	28	71	96	363	111	314	298	343	275	118
LOC100643566	469	384	481	496	453	411	494	684	156	192	263	125	164	194	149	164	122	498	361	403	378	375	241	342	590	560	133	198	183	151	44	397	336	187	404	241	293	286	126	483
LOC100643567	241	451	426	449	259	352	385	322	281	233	333	268	166	260	223	243	269	436	361	426	395	225	272	197	393	375	129	284	228	267	92	343	330	278	438	253	259	254	202	404
LOC100643568	13	0	1	0	1	1	2	11	2	0	0	1	5	5	7	2	1	5	4	6	0	2	10	2	2	4	3	4	1	1	0	1	0	3	3	2	1	3	1	5
LOC100643569	131	211	367	127	94	104	148	214	59	91	62	44	96	98	112	55	62	872	802	620	455	149	28	196	260	442	37	67	32	51	27	223	220	24	233	54	38	69	58	202
LOC100643570	257	155	177	216	176	146	236	147	747	552	917	701	468	848	521	565	502	200	197	211	190	132	601	113	193	211	1197	770	812	578	5804	156	152	736	216	682	822	875	694	186
LOC100643571	606	618	551	536	487	401	584	624	89	107	174	157	95	178	121	124	102	690	510	652	584	384	148	434	554	596	81	125	112	134	33	542	470	140	679	89	108	127	132	712
LOC100643572	164	6	23	19	14	11	13	16	16	24	16	23	12	31	26	12	21	50	16	23	22	15	20	22	14	17	12	24	9	5	6	7	12	26	19	20	15	26	17	20
LOC100643573	862	1108	1025	1034	778	896	1139	1406	39	54	65	59	46	68	54	58	61	1696	1560	1286	1188	869	42	1003	1332	1393	48	85	58	77	164	930	838	42	1280	58	38	61	47	1130
LOC100643574	897	446	365	500	428	337	431	457	328	258	384	383	350	514	376	312	345	587	501	786	608	290	517	267	447	487	502	737	445	699	93	511	523	468	738	255	372	597	382	493
LOC100643575	51	34	18	33	31	9	16	31	253	91	144	173	261	136	126	128	88	41	11	21	22	11	179	14	8	25	86	168	129	164	0	21	23	142	31	161	153	162	115	14
LOC100643576	501	519	555	556	413	471	502	536	583	521	666	764	362	610	637	608	445	743	583	536	614	351	778	379	540	575	529	787	808	770	327	578	483	778	729	532	570	545	386	548
LOC100643577	4233	5546	5514	4884	5652	3337	3816	3923	2781	3637	6275	3920	2385	3493	3762	3850	4954	5158	4771	4578	5195	2528	4645	2209	2833	4587	2134	2760	2738	2703	1300	3854	3252	3761	5666	3392	2970	2837	2204	5055
LOC100643578	1244	1478	1500	1675	1225	1354	1675	1766	572	558	1120	809	580	776	728	758	560	1794	1413	1352	1512	1164	792	1141	1978	1860	529	894	572	671	593	1304	1042	865	1497	632	612	871	496	1485
LOC100643579	363	241	293	322	249	276	232	488	311	402	742	387	374	422	359	349	444	378	303	294	229	298	420	306	276	310	259	403	321	378	20	227	162	497	238	429	465	596	407	307
LOC100643580	192	45	24	28	35	13	13	68	9	5	5	48	5	20	17	18	9	15	107	71	31	12	54	17	16	12	19	69	26	9	39	28	28	24	15	11	35	12	20	24
LOC100643581	866	454	586	637	460	331	383	474	160	247	380	211	255	404	264	320	295	384	298	288	263	213	287	207	262	308	167	223	226	215	31	235	213	286	311	276	261	355	329	539
LOC100643582	498	259	310	215	249	206	282	280	464	341	375	268	430	482	340	418	459	531	536	486	393	223	337	198	322	346	318	306	281	304	25	282	286	354	423	236	305	360	283	361
LOC100643583	1	1	2	14	7	1	1	2	20	10	15	8	7	20	20	22	11	2	12	7	11	2	19	1	1	1	62	24	28	38	188	5	5	22	10	17	19	12	7	4
LOC100643584	742	1066	951	801	625	576	898	838	222	314	277	238	215	315	222	268	406	1488	1190	943	740	401	287	388	569	578	212	298	213	227	36	1320	1044	275	1268	237	275	261	200	1164
LOC100643585	643	247	219	225	181	173	297	294	98	119	100	162	143	183	128	132	93	197	133	202	141	87	93	134	234	224	164	155	205	204	110	253	298	212	329	126	185	179	119	276
LOC100643586	10836	5856	4906	3342	4062	4150	4866	5522	2097	3028	3611	4336	2775	4403	3394	4729	4232	11871	10087	6911	6856	5822	3869	6862	6416	6642	3185	5327	4525	4205	929	4969	4651	4057	7360	2965	2872	3796	2692	5931
LOC100643587	700	398	353	246	356	287	348	681	2176	3858	4336	2276	3710	2807	2226	3064	2518	419	348	409	431	294	2662	318	357	530	1976	3119	2234	2884	51	334	324	2802	389	3076	3191	3853	2859	450
LOC100643588	1195	2872	2935	2728	2216	2021	2693	3127	705	620	790	719	600	789	681	735	836	2741	2642	2633	2581	1740	803	1731	2453	2368	618	897	641	752	350	2541	2156	765	3299	474	601	684	493	2889
LOC100643589	7	7	8	4	6	6	6	12	2	4	0	0	7	0	1	2	1	12	15	20	17	22	2	11	16	12	4	5	1	1	0	11	4	7	8	2	1	6	1	7
LOC100643591	73	75	103	145	72	94	117	118	47	54	92	33	48	73	25	46	28	97	89	97	104	62	64	67	110	124	52	54	47	63	12	102	86	67	118	60	62	70	25	78
LOC100643592	409	253	352	415	257	250	402	332	424	408	532	417	316	491	316	364	395	291	292	242	307	173	446	169	257	272	412	431	375	351	467	279	271	418	307	415	493	414	282	339
LOC100643593	138	344	162	211	169	119	111	117	105	94	90	141	124	81	64	71	92	117	96	230	209	66	139	82	141	179	71	197	222	249	14	367	429	81	682	123	161	96	60	371
LOC100643594	12	8	5	13	0	4	3	20	10	3	6	8	2	10	2	4	8	9	11	13	10	4	8	4	10	18	7	18	2	5	3	4	3	4	4	3	10	16	1	4
LOC100643595	3849	4169	4193	3641	3268	3398	3875	4482	2637	2813	3984	2770	2670	4061	3333	3499	3182	6180	5053	5192	4958	2697	3078	3128	4406	4600	2475	3573	2890	3279	1343	4369	4096	3164	6359	2292	2752	3912	3010	4817
LOC100643597	404	233	290	320	143	215	204	243	208	267	451	343	242	465	292	363	324	251	167	224	183	129	414	138	181	180	169	328	276	243	17	158	132	398	188	296	361	340	276	283
LOC100643598	1295	972	1011	1069	799	690	812	1027	1059	872	1512	1186	967	1404	1027	1015	1176	1221	1139	948	961	679	1250	742	910	1039	816	1204	973	1034	86	709	675	1331	945	1125	1178	1339	1031	1017
LOC100643599	2019	810	887	1076	676	778	738	1160	692	704	832	935	648	1208	1062	906	895	2036	1882	1422	1014	700	1031	775	853	1135	814	1378	1021	1016	91	669	663	942	781	627	857	1019	738	958
LOC100643600	114	56	85	91	56	46	37	73	9	11	14	13	12	14	12	19	18	59	32	30	27	22	17	20	26	20	4	11	10	14	1	36	17	21	20	14	7	8	15	67
LOC100643601	442	133	174	185	138	189	234	339	91	90	139	103	120	221	137	128	141	335	282	244	247	272	119	281	343	386	65	126	104	77	45	126	96	127	101	92	99	138	120	187
LOC100643602	756	916	1090	599	309	334	423	427	1158	335	336	1091	445	975	716	403	414	2054	1565	1526	965	301	489	345	520	479	548	710	593	796	2726	1122	723	546	874	484	577	431	426	897
LOC100643603	394	85	141	132	86	84	71	116	790	270	449	525	326	659	604	407	325	127	116	246	129	60	684	49	136	147	736	743	351	331	1073	55	40	592	41	346	467	342	554	123
LOC100643604	284	317	379	375	286	224	323	238	197	221	373	270	207	301	258	288	235	315	291	300	325	135	258	134	234	246	349	357	312	326	576	340	303	246	493	218	219	250	209	322
LOC100643605	692	829	785	720	636	689	679	772	408	416	561	353	331	383	342	322	335	790	625	721	624	542	433	548	799	852	260	366	321	377	140	555	462	430	750	499	424	456	391	788
LOC100643606	46	24	20	20	17	8	17	21	2	2	9	41	8	14	7	8	12	16	8	27	11	11	17	5	6	11	9	23	15	21	8	4	13	23	22	10	1	22	14	30
LOC100643607	1420	1261	1157	1376	857	705	984	1336	531	432	628	627	462	571	522	735	560	2139	2173	1940	1954	1061	577	1126	1528	2067	289	479	346	489	431	1256	1053	537	1764	309	386	341	252	1191
LOC100643608	7	11	15	35	5	8	17	31	120	18	10	54	13	14	18	9	2	31	12	14	11	10	22	14	38	20	25	35	16	7	12	14	13	33	17	6	27	13	18	15
LOC100643609	42	13	20	29	23	15	21	17	7	5	6	2	9	22	13	12	2	28	29	31	19	19	12	19	21	21	15	9	11	3	14	14	12	9	34	2	7	19	4	24
LOC100643610	16	6	14	6	5	4	7	7	2	5	1	12	2	5	3	3	1	28	11	4	2	1	11	2	4	3	5	2	1	7	0	17	8	2	11	2	5	1	7	6
LOC100643611	1078	1503	1403	1433	928	757	1025	759	603	485	621	812	422	839	534	619	570	1215	1089	1108	1154	435	972	356	907	880	735	1215	1086	1132	289	1309	1307	1008	1750	676	684	763	526	1596
LOC100643612	1004	891	913	1176	885	683	850	942	601	717	1139	830	712	964	812	772	826	665	541	725	634	456	912	391	755	696	682	1031	815	945	131	833	829	874	1151	741	763	1043	676	1025
LOC100643613	411	297	392	446	286	352	396	417	465	800	1438	812	702	1240	723	972	1040	473	381	394	428	265	951	267	319	440	681	942	825	792	32	288	313	893	389	764	787	1026	771	347
LOC100643615	212	163	135	193	116	105	135	174	291	140	116	121	181	151	90	127	220	215	183	160	134	95	203	113	224	201	82	132	90	113	74	136	115	160	180	143	204	156	74	147
LOC100643616	649	769	846	603	578	561	730	1037	311	201	295	179	240	350	257	323	290	1870	1490	1230	1048	649	267	819	1013	990	132	246	131	205	23	770	683	240	1044	160	200	218	186	1033
LOC100643617	78	34	65	37	55	36	35	57	65	34	60	69	38	38	87	67	47	48	41	46	35	18	36	21	16	45	16	50	29	51	0	46	26	42	63	24	40	34	37	54
LOC100643618	278	261	289	342	194	164	209	176	59	65	92	65	49	99	68	78	48	232	168	215	202	94	81	79	141	173	66	113	79	112	16	236	249	77	347	73	72	115	64	235
LOC100643619	258	172	195	251	208	175	183	290	98	450	538	211	365	354	156	283	354	63	59	78	52	70	227	75	65	103	83	150	115	150	2	52	35	305	61	323	348	371	422	149
LOC100643620	3731	5073	5345	4913	4713	4600	5434	7332	3358	3692	5367	3547	3738	3603	2751	3389	3225	7105	5862	5517	5747	4707	3489	5013	7456	7795	2241	3780	2662	3111	1086	4894	4496	3632	6612	3476	4002	5450	3686	5561
LOC100643621	119	65	85	87	60	64	64	51	192	261	409	332	231	350	284	346	213	75	77	84	90	34	297	35	98	79	550	582	430	460	169	91	78	348	122	263	293	346	263	78
LOC100643622	64	32	24	12	49	9	19	129	22	14	5	46	10	6	17	12	4	32	131	65	21	19	26	34	25	26	7	17	14	15	11	34	23	23	14	4	24	12	11	31
LOC100643623	476	272	273	237	238	203	269	377	466	340	247	226	231	422	342	259	209	387	353	352	374	253	382	221	328	364	387	553	339	349	108	294	252	324	386	287	336	319	303	258
LOC100643624	296	67	24	44	57	43	55	64	349	122	87	405	74	254	244	246	130	81	85	79	31	28	854	26	45	56	407	1012	188	179	585	70	24	742	21	218	380	105	308	54
LOC100643625	59	17	19	20	26	22	19	42	42	31	41	17	18	47	42	21	14	100	90	54	31	64	36	39	67	49	10	28	15	24	40	18	12	41	22	34	18	18	21	29
LOC100643626	769	449	546	596	414	392	464	550	249	359	459	374	335	518	409	440	461	776	652	470	459	305	404	334	474	446	234	353	255	303	13	418	314	415	394	353	364	395	318	520
LOC100643627	3489	1773	1948	1808	1278	1330	1595	1697	1364	1569	2011	2026	1385	2669	2231	2163	2300	2898	2611	2040	1810	1124	1841	1276	1678	1801	1558	2352	2043	2141	222	1433	1296	2020	1756	1427	1836	2486	2153	1765
LOC100643628	503	636	615	647	463	606	725	932	34	22	38	33	22	38	13	21	12	409	410	532	545	522	26	527	822	860	23	62	45	48	328	517	418	24	732	15	26	32	27	622
LOC100643629	99	49	65	48	92	68	128	215	151	120	113	103	110	108	73	53	36	110	153	89	93	189	68	165	201	132	81	77	60	34	73	59	50	67	78	56	82	81	87	61
LOC100643632	166	230	243	307	178	172	227	271	143	145	159	123	122	139	100	100	109	248	201	261	228	145	133	172	227	249	110	149	103	104	30	229	186	141	262	132	147	143	112	282
LOC100643634	306	242	274	267	259	261	329	397	76	91	124	77	71	120	99	90	118	528	507	402	392	315	126	379	433	464	46	154	84	125	57	246	237	135	381	131	129	197	77	354
LOC100643635	292	264	316	307	244	213	260	278	533	386	617	417	332	533	418	445	412	237	175	211	178	135	457	159	187	219	374	415	372	405	61	209	181	492	256	315	335	486	379	253
LOC100643636	467	654	558	451	760	639	796	1369	391	408	732	224	417	226	169	207	127	760	625	669	722	657	240	701	1108	1131	239	315	254	249	76	805	775	224	1372	548	619	545	347	659
LOC100643637	167	267	276	161	153	119	123	270	17	13	16	19	16	18	10	9	18	721	321	305	457	155	9	196	273	300	6	17	10	20	15	334	254	9	322	11	16	7	5	228
LOC100643638	0	1	0	2	0	0	1	0	0	0	0	0	0	0	1	0	0	2	0	0	0	0	0	2	3	0	0	1	0	0	0	0	1	0	2	0	0	0	0	0
LOC100643639	62	11	7	19	17	16	20	52	26	12	16	14	29	25	14	22	24	31	25	22	24	30	10	15	51	30	24	26	22	19	16	15	13	20	15	23	25	28	17	20
LOC100643640	738	646	708	753	480	558	668	659	345	331	456	479	275	423	283	289	292	979	898	822	858	458	473	516	788	762	357	677	466	560	118	540	594	561	839	446	432	465	264	772
LOC100643641	51	167	133	70	387	723	1138	4344	197	401	226	20	138	19	4	12	12	182	147	146	174	1633	47	1314	1432	1691	24	23	26	13	141	158	186	9	266	264	168	116	87	142
LOC100643642	62	25	32	49	20	22	24	22	0	8	6	8	1	4	2	4	0	25	12	22	27	14	7	13	24	21	12	6	17	11	59	40	58	3	49	11	10	17	2	18
LOC100643643	44	72	76	76	39	95	83	121	27	35	50	42	34	41	30	13	32	106	77	86	86	91	25	64	56	67	19	24	22	20	25	56	53	28	100	29	31	32	27	106
LOC100643644	12	2	1	4	1	9	1	28	3	3	0	1	5	14	6	5	2	9	0	2	1	1	4	0	7	4	5	3	0	1	0	2	3	9	4	4	4	5	5	2
LOC100643645	155	104	106	64	58	57	83	114	626	280	189	180	382	343	202	165	166	241	222	160	128	153	258	141	102	121	98	204	114	137	18	108	81	216	130	146	198	161	149	183
LOC100643646	442	190	193	243	93	112	158	130	153	143	162	284	120	319	292	311	320	465	338	234	184	95	298	98	146	153	209	429	261	280	133	131	112	300	148	164	155	178	186	217
LOC100643647	425	411	493	523	390	359	418	387	607	652	1123	608	499	683	562	579	625	499	430	450	464	307	822	270	420	406	472	649	561	593	44	357	332	744	441	576	507	630	451	481
LOC100643648	237	165	226	226	174	333	355	406	519	588	1093	398	506	472	486	506	413	344	323	269	253	342	506	343	426	406	395	462	369	357	76	139	121	488	124	610	402	627	461	207
LOC100643649	794	828	933	984	799	591	863	654	1394	1322	1807	1412	1160	1668	1333	1434	1226	666	545	719	726	348	1744	355	770	729	1627	1791	1507	1652	224	773	737	1660	1030	1241	1480	1457	1127	849
LOC100643650	15680	9000	7090	8337	6564	6320	8445	12284	13452	23765	18308	22285	22743	32425	18447	31206	32231	11722	9036	11266	7492	6101	18938	7474	11462	11317	15535	17976	20157	19047	331	8858	7647	35210	10483	21919	26870	28701	21069	10604
LOC100643651	505	391	537	681	321	326	455	474	41	131	170	131	113	161	109	141	129	432	327	313	317	184	103	148	260	263	64	119	116	128	42	335	226	125	233	78	103	123	84	477
LOC100643652	867	1047	1080	1215	660	704	934	653	137	214	257	243	135	177	229	185	182	799	645	737	775	380	244	373	657	651	200	251	248	207	347	806	714	247	1056	157	173	206	165	918
LOC100643653	1278	808	865	834	799	849	1132	1753	615	610	1064	461	616	530	417	505	448	1113	876	1000	856	948	424	830	1106	1407	268	299	208	305	65	724	534	442	701	538	597	688	565	871
LOC100643654	19440	21858	20975	16929	11748	11103	13338	9861	1306	1280	1444	3470	1141	3491	2891	3603	2955	36703	31600	26029	25604	6955	2217	7313	15360	15551	4550	6018	5134	5688	11621	20484	17037	2378	30041	1921	2245	3501	2099	20033
LOC100643655	140	121	137	127	86	104	125	212	55	65	78	47	67	69	43	45	45	141	117	109	89	115	42	105	148	164	22	40	36	35	13	74	64	56	81	72	41	89	59	109
LOC100643657	87	46	38	36	21	43	43	77	40	82	57	18	63	32	26	11	30	45	46	34	49	47	27	68	77	107	33	36	43	24	13	45	50	25	76	37	24	33	46	62
LOC100643658	110	79	51	97	34	59	47	96	40	31	46	32	15	43	30	21	37	128	65	86	71	71	36	60	101	135	17	34	34	16	17	49	56	43	73	20	32	16	25	56
LOC100643659	330	256	346	273	241	182	252	389	72	106	159	91	121	129	78	115	108	350	212	246	209	197	120	194	250	246	61	106	73	76	25	204	190	86	258	99	124	115	95	290
LOC100643660	52	78	91	87	73	69	73	61	64	56	100	49	45	60	57	58	63	110	94	124	91	85	48	47	89	147	35	61	58	64	51	71	60	39	100	25	31	65	49	85
LOC100643661	271	195	186	256	196	207	228	265	105	72	122	63	47	87	61	69	67	234	203	202	221	143	88	195	285	252	52	69	49	63	21	166	153	66	200	60	78	66	62	203
LOC100643662	922	735	701	886	478	373	442	555	240	265	274	342	248	380	272	265	185	676	471	494	471	300	332	324	592	467	177	471	337	403	32	555	502	372	695	373	426	473	232	687
LOC100643663	666	606	772	826	612	589	647	734	622	896	1521	794	703	1208	848	1008	1095	739	732	549	481	377	992	350	516	540	345	627	521	588	50	465	377	909	412	779	862	930	908	689
LOC100643664	1	1	0	1	0	1	0	0	0	0	0	0	0	0	0	0	0	1	0	0	0	0	0	0	0	0	0	1	0	0	0	0	0	0	0	0	0	8	0	0
LOC100643665	245	365	320	421	411	402	498	665	647	857	1353	1011	737	790	937	755	591	223	201	276	267	501	1123	336	529	531	876	1142	935	993	178	246	259	955	419	950	1014	1180	1047	357
LOC100643666	853	773	630	468	499	441	715	573	962	755	813	960	446	734	911	527	643	2145	1684	1299	1142	496	1325	405	679	850	570	1539	959	946	96	697	657	657	1068	371	1025	430	494	784
LOC100643668	617	793	819	815	663	586	736	1100	273	309	457	317	316	322	264	257	286	858	718	894	884	685	374	672	692	1036	185	399	306	493	960	642	644	372	1278	345	406	334	344	909
LOC100643669	453	112	71	117	62	40	80	39	3429	85	164	1278	52	529	41	50	45	66	31	77	80	21	2678	51	64	62	890	967	122	79	13	69	74	1704	153	697	2604	63	1498	100
LOC100643670	518	469	494	592	388	323	419	437	238	213	336	224	205	269	244	275	232	494	375	336	379	232	297	228	401	369	170	284	234	254	76	402	343	236	498	213	211	231	167	495
LOC100643673	3439	3954	4569	3995	2971	2992	3567	3546	4465	4393	6973	5570	4109	6489	5672	5896	5408	4600	3819	3630	4365	2112	5761	2286	3169	3559	4705	5548	4693	4583	5937	3445	3518	5589	5339	3898	4395	5353	4220	4009
LOC100643674	1264	1617	1789	1588	1002	959	1113	691	1055	1266	1993	2172	876	2237	1957	1738	1576	1240	1020	1307	1328	392	2424	463	930	1071	1923	2517	2468	2556	1685	1281	1132	2091	1999	1513	1846	2186	1541	1621
LOC100643676	533	553	588	569	531	551	697	817	158	166	224	229	116	197	179	214	128	668	563	698	616	539	183	553	765	867	169	219	216	203	64	554	531	171	813	191	187	234	179	700
LOC100643677	512	538	648	609	426	366	421	381	153	154	218	257	155	253	136	233	179	500	393	491	433	247	292	293	381	429	150	305	230	263	37	527	495	294	712	216	241	243	131	551
LOC100643679	521	725	746	636	562	433	601	530	109	147	112	208	96	143	87	137	102	931	697	786	764	398	201	425	702	682	106	311	231	244	285	581	577	220	899	162	179	194	73	736
LOC100643680	45	33	23	28	26	20	25	23	14	2	5	5	4	11	5	1	5	46	25	44	10	12	10	12	15	21	4	3	12	15	1	30	14	13	35	2	1	8	3	35
LOC100643681	91	81	75	104	64	46	66	62	56	73	121	72	36	114	80	63	74	45	34	50	26	41	101	14	30	36	44	52	37	31	9	54	31	56	19	74	54	67	53	67
LOC100643682	4	2	4	1	2	2	0	3	2	0	3	4	0	4	0	0	2	5	0	0	3	2	1	4	2	1	3	2	0	1	0	1	4	0	1	1	1	3	3	3
LOC100643683	728	654	659	717	642	603	729	912	376	467	750	415	481	506	425	371	361	638	431	568	629	516	446	442	672	789	389	471	340	403	72	560	519	455	709	382	477	573	551	721
LOC100643684	5624	2055	2071	2430	1905	2060	2314	3295	2513	947	976	1621	703	1568	793	889	538	3149	3296	3309	2887	2114	1792	2144	3562	3495	458	1654	824	1025	914	1434	1335	1776	2172	1312	2341	1356	958	2243
LOC100643685	985	1426	1494	1496	1174	978	1207	1084	218	177	224	258	192	301	190	217	200	1263	919	1025	1085	600	261	546	1067	968	177	320	272	264	95	1227	1061	246	1425	326	365	295	201	1410
LOC100643686	1461	749	911	576	781	797	1025	1380	461	483	501	422	412	581	461	522	557	1512	1314	1143	1145	1004	417	1026	1401	1364	296	467	358	373	18	845	686	411	1225	384	467	523	371	953
LOC100643687	545	5158	4615	2939	1906	2491	3452	2394	243	175	183	215	205	261	192	276	363	6948	5525	5145	6036	1139	244	1872	3169	2874	86	329	281	426	493	5585	5525	247	8436	173	236	290	140	6351
LOC100643688	421	172	205	327	143	156	192	220	235	370	632	357	331	468	386	412	537	254	152	135	184	86	387	131	168	192	229	254	305	271	15	179	117	401	139	342	394	353	291	190
LOC100643689	246	108	134	108	82	92	99	98	68	40	10	73	26	34	45	30	19	163	151	129	119	48	57	80	105	129	41	49	39	32	52	90	87	42	111	23	46	58	57	128
LOC100643690	99	97	107	130	67	71	68	89	25	43	39	25	33	41	22	27	20	79	54	46	58	33	31	31	80	42	46	35	31	38	8	72	83	31	79	54	42	27	23	80
LOC100643691	26	22	35	44	17	15	27	20	22	25	30	35	24	49	31	48	18	55	44	56	25	18	30	11	22	17	39	42	55	51	5	20	19	43	24	43	41	22	13	23
LOC100643692	17	18	14	20	14	15	8	9	1	2	4	2	1	1	3	7	1	11	8	17	10	1	6	10	7	11	8	4	4	10	4	10	11	4	27	6	9	3	9	21
LOC100643693	93	51	30	24	27	38	52	30	31	22	37	47	29	49	50	36	44	47	29	57	48	26	32	17	47	46	57	80	48	50	9	37	25	55	43	17	19	52	30	40
LOC100643694	1415	1359	1512	1523	947	780	1114	806	28	47	45	60	25	64	38	35	44	1402	1095	1333	1351	466	46	380	775	866	31	85	79	87	136	998	963	67	1299	53	72	89	41	1354
LOC100643695	6	0	0	1	1	8	1	14	9	9	5	1	12	0	0	1	0	17	12	4	3	41	0	28	19	31	1	0	1	0	0	2	0	0	0	0	3	0	2	6
LOC100643696	491	302	356	517	267	263	275	287	255	286	367	278	238	438	332	339	280	425	309	262	308	153	362	169	290	247	176	311	318	296	8	302	254	334	306	225	283	369	247	359
LOC100643697	398	381	353	406	301	282	333	459	226	241	310	274	197	312	279	263	264	378	292	336	325	255	260	234	367	388	159	270	194	207	35	282	252	251	333	195	209	286	225	416
LOC100643698	133	54	71	61	42	25	43	47	11	10	16	7	3	16	18	19	15	67	63	73	45	15	12	30	39	23	13	9	6	7	2	47	26	9	28	13	16	15	9	46
LOC100643699	74	36	32	63	40	48	34	74	64	59	137	94	82	85	68	69	80	44	40	34	33	38	91	32	43	44	64	68	54	50	0	41	36	97	43	71	80	89	59	50
LOC100643700	212	193	176	214	164	112	155	270	229	245	581	353	251	326	215	226	193	114	118	146	161	140	283	171	200	270	204	278	246	239	259	115	123	315	226	332	322	324	233	135
LOC100643701	162	105	107	139	107	70	65	96	126	297	368	135	263	396	149	272	344	25	20	37	31	43	200	20	40	59	101	180	143	109	6	39	29	248	30	260	286	299	280	104
LOC100643702	724	1285	1187	836	1982	2191	2666	6473	399	274	377	180	352	195	165	135	195	829	553	1170	1558	2341	228	2541	4106	4606	147	225	204	264	148	1744	1781	172	2780	424	602	563	442	1371
LOC100643703	4669	2470	3733	3068	2200	2055	2595	3442	771	692	660	658	651	1692	1023	1178	1263	6856	6540	4476	3361	2804	1047	2814	2907	3107	1011	1562	950	1221	7534	2096	2153	910	3265	714	884	869	745	3066
LOC100643704	675	486	497	570	381	334	464	579	510	1387	1617	879	1098	1963	773	1340	1578	415	420	358	289	293	1173	251	345	477	565	813	740	854	32	226	263	1388	320	1225	1313	1228	1365	490
LOC100643705	498	508	582	469	366	336	425	619	727	995	1231	648	1103	999	657	812	919	560	471	461	374	299	838	285	319	463	355	480	416	547	36	300	255	822	323	868	947	895	789	527
LOC100643706	1294	860	961	897	762	828	997	1399	1237	1236	2049	1130	936	1531	1154	1186	1509	1866	1746	1315	1386	1058	1458	1061	1240	1426	648	1375	1075	1271	449	671	602	1414	1037	1236	1332	1521	964	1060
LOC100643707	3	3	0	0	1	0	0	1	0	0	0	0	8	1	6	3	0	19	0	0	0	1	3	2	2	0	11	2	7	0	0	4	1	3	0	0	0	1	1	0
LOC100643708	675	829	901	852	659	702	812	711	1254	1364	2609	1374	995	1466	1382	1182	1053	868	894	985	884	511	1550	551	804	860	1704	1396	1479	1315	4507	641	599	1529	889	1238	1428	1807	1219	938
LOC100643709	1948	752	764	981	981	557	811	745	790	684	1042	793	584	791	573	809	676	536	776	986	832	325	786	436	877	1115	338	1164	649	1156	45	687	850	917	1496	699	647	924	605	859
LOC100643710	242	194	166	228	152	136	150	191	189	121	200	149	124	286	162	135	211	238	183	184	189	140	167	108	177	158	118	178	116	160	26	140	126	220	147	133	163	151	115	194
LOC100643711	5	1	1	4	6	4	3	0	7	3	4	3	7	22	5	2	1	7	4	1	7	2	2	5	1	3	9	9	3	15	9	3	5	13	4	2	2	11	9	6
LOC100643712	221	97	115	137	145	144	166	161	315	234	323	228	166	266	224	216	212	242	220	170	172	139	326	121	206	221	170	214	149	159	33	109	78	330	144	249	321	286	203	147
LOC100643713	2529	3597	2927	2242	2131	1689	1901	2183	525	622	522	816	581	1073	720	910	845	3410	2786	3224	2983	1170	890	1248	1419	2065	748	1230	1128	1213	256	3798	3627	908	5968	552	720	833	575	3897
LOC100643714	115	26	19	39	27	25	22	29	54	25	30	25	33	49	24	31	32	108	71	50	36	29	33	29	68	67	27	42	35	40	18	20	9	27	24	29	49	16	27	31
LOC100643716	117	204	216	215	212	155	184	201	521	627	985	555	554	572	629	568	521	151	117	188	162	141	580	111	174	188	463	439	517	378	48	94	106	664	180	515	560	421	552	235
LOC100643717	67	60	61	50	40	21	59	56	47	19	25	16	23	17	22	32	23	52	39	45	44	36	18	41	60	57	10	19	26	21	13	33	25	21	47	36	38	42	34	56
LOC100643718	601	616	536	427	448	425	569	588	254	233	300	280	226	275	233	249	272	1041	852	842	804	487	242	435	821	782	257	291	240	273	144	557	485	287	856	212	316	283	238	678
LOC100643719	1430	1397	1648	1563	1274	1501	1681	2064	2017	2510	4168	1665	2064	2180	1829	1811	1828	1846	1685	1539	1490	1340	1981	1311	1495	1861	1163	1634	1197	1507	1022	971	954	1911	1510	2004	2226	2748	2228	1495
LOC100643720	5615	1220	1947	1728	602	657	1027	843	347	293	356	309	527	1081	870	551	388	2873	2135	2330	2227	651	618	829	965	1285	427	1291	591	628	620	821	757	506	1223	383	417	528	429	1149
LOC100643721	263	233	244	400	139	171	263	408	111	154	139	238	77	77	79	87	113	294	183	202	189	292	116	232	317	199	100	173	202	141	21	187	153	151	251	229	147	185	62	240
LOC100643722	489	211	180	192	191	123	144	150	284	269	347	254	420	365	393	282	280	211	127	217	153	60	270	85	114	172	205	281	244	354	22	143	103	367	143	239	237	304	244	188
LOC100643724	494	524	579	505	443	391	420	427	163	219	203	236	163	190	204	226	177	614	487	369	460	264	267	222	415	368	118	248	230	229	84	542	474	255	633	158	232	215	134	576
LOC100643725	326	424	520	520	378	364	449	393	949	958	1095	721	757	841	730	668	583	569	442	433	452	257	665	247	396	378	555	787	669	721	124	430	359	680	476	680	789	832	600	489
LOC100643726	401	288	343	410	281	271	363	356	149	160	266	111	150	240	122	154	164	399	319	256	212	203	184	170	299	257	87	138	108	141	17	244	212	201	274	155	159	185	141	371
LOC100643727	793	329	234	206	427	331	339	572	200	388	317	418	347	452	339	389	369	980	725	589	770	840	331	755	886	820	498	598	445	493	21	459	489	387	746	276	323	508	332	511
LOC100643728	324	203	197	210	2999	2792	4664	8382	3121	1985	4923	237	2689	214	162	165	93	106	99	138	118	4572	215	3530	6958	7318	202	273	241	243	28	210	225	195	298	2990	3387	3551	2556	217
LOC100643729	8832	7819	8831	8803	5432	5976	6776	7757	17286	15991	27920	22385	15106	21796	20280	20672	20802	12511	10733	9104	9491	4687	21334	4768	6989	7356	22623	25279	19710	19919	6269	6815	6453	20212	10158	14330	16325	20006	16129	8866
LOC100643730	124	147	122	112	110	82	98	112	291	236	214	186	232	212	235	172	171	165	150	111	109	80	251	49	79	87	127	247	220	248	36	97	74	196	132	198	177	205	127	116
LOC100643731	285	103	180	147	103	160	280	340	176	178	133	356	44	68	184	75	132	207	84	212	82	77	137	143	200	115	107	88	81	59	41	164	102	84	237	126	130	216	104	217
LOC100643733	3187	2498	2869	2588	3106	3581	3853	3669	3083	2966	5802	1717	2320	2261	1870	2083	1822	3051	3216	3006	2954	2898	2111	3154	4354	4475	1992	1469	1254	1262	32145	2012	2143	2165	3340	2827	2566	3422	3040	2750
LOC100643735	275	249	265	311	207	208	224	245	167	140	197	130	108	154	118	157	136	265	194	218	187	139	148	104	165	141	106	103	115	110	11	190	124	128	174	113	138	126	114	257
LOC100643737	982	414	544	401	514	386	341	445	190	121	120	289	168	170	281	199	119	245	227	359	278	96	231	120	186	356	350	323	228	494	153	409	402	361	1019	141	188	259	146	467
LOC100643738	141	143	136	144	110	77	132	151	114	141	171	104	204	89	102	107	99	101	55	70	83	60	119	59	92	123	86	109	106	91	4	111	69	117	97	123	149	124	107	148
LOC100643739	228	270	261	313	321	241	324	291	59	72	124	66	66	69	63	72	45	118	117	166	194	173	108	184	290	282	60	98	51	102	122	259	283	69	447	72	89	86	65	241
LOC100643740	1168	1248	1435	1285	1059	952	1039	1089	2155	2734	3525	3009	2350	2625	2419	2635	2583	1094	785	921	1005	542	3598	502	880	856	1860	3106	2806	2708	220	979	923	3883	1330	2796	3004	3115	2124	1301
LOC100643741	1196	435	465	332	630	514	501	861	1626	1635	1719	1302	1412	1627	1627	1574	1469	1169	1023	688	777	783	1286	715	1041	969	1218	1773	1406	1410	6	587	458	1584	761	1067	1280	1407	1102	669
LOC100643742	1030	1228	1163	899	1879	1699	2236	2579	142	125	198	49	111	85	41	93	75	2860	2445	2360	1764	2071	56	2028	2689	3132	45	137	82	103	127	1194	1197	61	1966	76	118	111	123	1617
LOC100643743	6086	5452	6053	5525	5886	6884	7394	7602	9683	8809	19198	7098	7777	9325	7934	8361	7780	6986	6687	5790	5700	5252	9149	5742	7801	7805	7214	6821	5096	5968	39329	4561	4489	8466	7077	9780	9626	12403	11087	5781
LOC100643744	6	7	4	8	8	3	19	56	20	6	4	4	13	5	4	1	1	15	8	13	10	13	2	27	43	42	10	5	2	6	1	9	5	1	18	12	8	7	7	6
LOC100643745	7623	8190	7848	7436	6257	5868	7544	7791	15150	11135	17126	18721	9942	16921	14803	14526	13547	12493	10064	9719	9988	5396	18046	5383	7976	8800	13446	21691	16773	17918	1727	7985	7982	17794	12104	12693	16015	17423	12033	8948
LOC100643747	1	1	0	7	0	1	1	3	3	1	0	0	0	1	1	0	0	2	4	2	0	2	0	0	0	2	0	0	1	0	0	1	1	0	0	0	0	0	0	0
LOC100643748	250	226	226	262	167	190	268	240	73	92	73	65	46	81	45	64	54	163	136	158	178	125	68	73	174	207	53	53	47	73	4	198	154	74	185	74	74	63	74	225
LOC100643749	2700	2461	2589	2167	2349	2352	3066	3123	1771	1582	2067	1731	1682	1884	1442	1620	1815	4511	3418	2939	2702	2023	1764	2307	3211	2711	1428	1792	1646	1676	176	2748	2617	1634	3150	1664	2035	2399	1779	2938
LOC100643750	598	550	609	579	502	398	433	592	196	166	278	185	168	257	222	202	274	707	541	492	541	327	307	331	472	479	106	189	130	175	58	480	392	248	439	220	185	189	206	511
LOC100643751	1120	1251	1359	1515	1078	1048	1302	1212	1448	1203	1994	1606	1129	1691	1375	1505	1316	1726	1315	1297	1471	810	1794	778	1475	1470	948	1785	1536	1528	701	1335	1216	1895	1587	1405	1532	1651	1129	1512
LOC100643752	68	7	18	15	13	7	9	113	56	36	25	6	61	18	17	12	5	56	64	27	22	121	5	53	119	228	1	11	3	6	0	10	4	9	7	14	29	8	17	12
LOC100643753	929	974	921	954	685	687	890	885	192	174	224	164	157	225	121	110	135	1154	1000	954	996	618	203	587	1001	1046	112	207	149	234	548	813	804	236	1184	238	317	257	143	857
LOC100643754	279	499	440	317	337	261	283	333	10	18	13	18	31	30	26	19	10	775	618	543	467	331	17	229	524	364	35	58	31	34	59	536	468	42	884	22	28	15	11	469
LOC100643756	5	1	2	3	0	3	5	4	4	1	3	3	5	2	3	0	1	7	5	3	5	3	3	5	2	12	0	3	0	1	3	0	1	10	1	2	3	2	0	4
LOC100643757	121	159	153	174	128	131	140	168	39	92	129	97	74	100	79	76	64	98	89	94	84	57	94	79	131	131	71	66	43	72	4	153	137	110	178	86	88	72	75	175
LOC100643758	92	81	63	70	67	43	73	79	115	140	182	102	107	142	138	111	136	100	84	65	74	56	114	61	109	84	68	118	107	100	7	63	74	107	87	123	124	144	130	79
LOC100643759	21	21	11	9	16	17	18	11	4	5	8	11	11	7	1	7	10	27	44	48	31	20	4	14	39	53	4	1	5	3	0	23	9	7	36	5	7	9	2	22
LOC100643760	925	906	979	1018	700	782	903	946	539	627	983	735	564	677	688	818	655	1278	1151	1004	921	640	826	605	864	956	742	977	816	867	1206	845	847	838	1280	607	644	781	595	998
LOC100643761	297	448	446	488	272	343	448	487	198	116	163	184	128	214	152	145	137	595	520	506	484	284	174	264	464	531	121	160	121	165	187	420	314	170	506	126	201	174	160	514
LOC100643762	146	70	96	112	82	37	43	73	37	53	54	32	49	53	44	71	36	35	17	27	22	15	68	19	17	24	34	57	40	38	12	37	24	55	29	51	46	51	46	89
LOC100643764	220	215	206	249	183	163	188	222	45	62	86	50	66	68	34	49	58	159	144	175	119	81	85	83	165	196	73	67	57	72	17	197	146	57	136	39	67	69	82	191
LOC100643765	136	122	105	88	80	102	111	118	43	26	26	38	13	18	19	19	23	251	209	240	244	117	24	108	188	268	10	17	17	13	8	138	82	32	135	31	45	14	14	128
LOC100643766	328	307	346	398	273	302	360	301	152	177	267	174	152	250	155	182	167	453	457	388	324	228	213	281	359	361	199	191	141	130	100	280	240	231	327	149	151	219	145	313
LOC100643767	1	0	2	2	2	0	0	0	9	1	1	1	7	4	7	6	5	2	2	3	1	1	5	1	2	2	4	1	5	2	0	5	1	2	2	4	9	1	5	5
LOC100643768	4	1	2	0	0	3	4	5	9	14	5	0	11	1	0	5	3	3	4	5	2	2	0	2	4	5	0	1	1	2	0	5	2	1	2	4	3	1	3	2
LOC100643769	330	319	260	245	244	179	263	295	377	339	510	375	380	401	393	352	382	606	418	520	518	312	375	323	520	480	287	503	369	383	76	452	389	414	712	325	313	364	304	389
LOC100643770	878	661	617	747	562	487	575	676	201	236	348	308	209	398	344	325	377	806	517	524	502	235	327	282	360	400	280	390	204	238	46	530	410	350	396	240	313	340	249	662
LOC100643771	48	31	21	34	45	20	51	58	59	37	47	32	33	37	36	18	51	42	24	47	17	45	39	22	29	60	18	33	22	15	0	20	20	50	30	48	28	38	48	19
LOC100643772	251	145	168	238	155	166	162	247	171	154	271	168	216	175	166	175	169	237	204	180	175	178	166	172	202	213	181	171	111	168	38	134	118	193	129	174	220	229	170	164
LOC100643773	74	92	76	87	67	118	148	454	195	158	207	52	168	71	51	57	57	60	55	56	74	205	77	135	204	247	50	86	75	73	30	60	69	50	79	85	96	66	56	107
LOC100643774	273	218	191	215	178	139	214	242	119	91	152	142	103	132	123	124	169	358	265	253	260	112	150	160	216	265	120	211	132	157	13	261	217	127	296	101	123	105	94	249
LOC100643775	18	7	5	7	3	7	10	19	4	0	2	11	4	5	8	3	5	23	9	8	5	8	3	10	29	12	3	12	6	5	4	12	9	0	7	1	1	11	4	3
LOC100643776	817	718	798	784	645	622	721	899	693	628	812	789	639	937	677	718	744	1112	954	865	803	565	751	584	958	903	607	717	511	666	102	706	647	697	926	547	726	720	646	814
LOC100643777	12828	11805	10367	10834	10763	10361	12583	18461	15216	17606	32231	13454	14732	14721	13422	14547	13857	11987	10903	11472	11737	8394	20136	9742	15298	15328	8992	13746	10451	13187	36043	8012	8740	16156	16160	17735	19661	19361	17038	11714
LOC100643778	1088	912	908	983	671	604	820	774	459	351	441	539	387	616	393	436	428	1178	938	980	742	527	628	508	722	682	349	846	533	674	59	663	649	665	836	569	653	591	308	970
LOC100643779	27	24	13	8	10	10	11	18	59	36	28	120	22	46	39	79	46	11	3	7	8	6	102	12	8	49	45	51	29	21	3	38	7	78	3	26	82	30	19	12
LOC100643780	95	152	180	189	127	117	146	134	136	129	179	146	99	198	130	112	88	69	104	121	105	68	150	68	142	129	89	180	175	170	143	135	131	154	246	93	153	142	87	154
LOC100643781	0	2	0	0	0	2	0	3	0	1	0	0	1	0	6	1	0	0	0	0	0	0	2	0	3	2	0	1	0	0	0	1	0	0	3	1	1	0	0	0
LOC100643782	6	9	5	12	6	8	2	5	11	6	22	7	11	0	8	3	7	7	4	5	7	7	2	9	10	7	5	1	3	4	0	6	14	8	13	7	11	3	3	4
LOC100643783	1971	1920	2537	2573	1374	1482	1697	2269	1560	1657	2499	2069	1679	2643	2043	2500	2597	3342	2936	2557	2379	1377	2340	1247	1402	1685	895	1415	1012	1300	198	1581	1213	2292	1612	1805	1846	1940	1482	2535
LOC100643784	359	320	364	331	319	311	362	311	106	77	92	72	82	125	74	77	98	420	288	303	285	219	113	208	361	317	66	86	77	92	27	331	264	102	398	99	127	96	92	376
LOC100643785	1	1	0	2	1	1	0	11	2	0	2	0	2	0	0	4	1	3	3	2	1	1	5	1	1	8	0	0	0	0	0	1	0	0	0	5	1	1	0	3
LOC100643786	151	165	115	152	110	93	129	258	100	372	593	218	330	245	206	265	241	95	60	87	52	102	218	99	121	173	94	186	155	181	6	84	68	259	91	252	329	298	287	113
LOC100643787	209	445	455	509	274	272	307	324	9	15	19	17	11	28	18	7	9	262	212	329	405	156	27	191	274	272	13	20	21	28	41	359	314	14	431	13	12	18	14	466
LOC100643788	29	4	15	14	350	223	522	549	38	49	41	30	51	14	62	9	27	37	25	18	7	233	28	86	187	155	13	56	24	5	3	4	0	23	2	51	79	18	39	4
LOC100643789	222	177	189	309	155	154	230	239	99	73	145	70	70	125	92	87	81	206	195	213	261	155	101	153	229	242	120	114	103	96	190	200	183	118	225	71	77	104	66	193
LOC100643790	40	41	28	48	26	21	22	38	13	3	10	6	3	7	7	5	5	67	69	84	92	21	11	20	39	31	7	30	2	8	9	49	12	2	44	6	13	4	7	19
LOC100643791	21	32	19	34	53	49	56	47	44	29	76	18	32	28	7	10	18	29	24	25	40	31	20	36	66	83	24	32	20	12	13	60	59	16	92	14	53	55	23	35
LOC100643792	343	492	645	587	369	308	393	350	480	578	900	575	465	697	654	594	496	387	305	441	468	222	732	199	394	428	630	685	709	564	101	442	432	728	647	506	510	679	508	583
LOC100643794	62	21	27	38	23	66	42	122	429	368	342	200	291	329	237	442	246	25	22	35	19	22	394	25	97	95	284	251	188	229	0	15	25	298	15	414	333	501	688	40
LOC100643795	487	510	530	521	387	396	469	658	113	152	189	137	153	151	94	121	149	409	364	478	491	392	179	357	491	611	86	144	136	110	33	405	340	119	555	123	143	159	111	510
LOC100643796	16	44	27	25	28	19	31	30	36	17	6	4	14	0	2	0	2	61	33	29	29	46	6	51	53	44	1	8	3	1	42	13	25	0	16	6	8	1	5	45
LOC100643797	1692	1851	1728	1600	1314	901	1070	702	365	303	329	520	306	590	363	468	370	1009	850	1610	1594	393	575	459	938	1017	277	718	436	656	740	1574	1533	600	2813	405	565	565	317	1948
LOC100643798	18094	19072	19047	18861	11103	11927	14531	18916	5441	4452	6795	7665	4455	8221	6450	7028	7612	31005	24491	19342	18424	11708	7983	13017	16140	15362	4986	7848	5955	7242	1149	17263	12934	7163	17557	5070	5436	5961	4717	19491
LOC100643799	907	572	528	606	621	424	496	463	979	808	1161	844	747	1136	796	847	817	492	319	388	338	162	968	173	357	316	591	946	556	802	29	499	402	936	437	709	1287	1050	1071	683
LOC100643800	221	146	199	230	155	157	218	256	199	303	398	217	164	261	220	260	293	240	180	200	189	157	275	140	182	229	174	232	226	207	11	161	103	251	170	275	227	305	231	218
LOC100643801	532	244	246	174	232	166	162	255	144	191	177	177	200	226	210	200	243	641	590	422	423	323	174	249	355	436	175	239	167	204	51	268	217	192	399	117	161	147	117	431
LOC100643802	6867	6073	8237	7519	5135	6579	7394	8928	13568	5633	9260	10393	5473	9402	7477	7273	7364	11927	11920	9460	8934	6805	10234	9641	8846	10826	6749	7170	3413	4199	46199	5610	4060	7853	5071	5176	7142	5332	7710	7212
LOC100643803	2602	2619	2967	2868	2215	2513	2953	3297	1247	1459	2679	1421	1119	1579	1110	1348	1370	3363	2938	2480	2412	1939	1616	2176	2749	2864	647	1295	1007	1158	289	1863	1749	1599	2444	1543	1449	1886	1189	2947
LOC100643804	1	5	2	4	2	0	4	2	6	0	2	0	3	1	0	0	1	1	0	0	2	0	1	1	3	5	0	0	0	0	0	5	5	7	2	0	1	2	0	2
LOC100643805	2045	987	911	1036	937	816	902	1010	799	588	707	650	496	894	612	645	629	1964	1689	1221	1060	736	793	753	918	988	644	1360	933	1062	130	939	944	875	1399	857	807	1066	667	1115
LOC100643806	302	151	135	182	135	109	159	222	44	40	87	39	26	64	46	36	64	179	111	127	148	119	46	94	154	163	39	65	37	28	27	126	90	38	123	56	59	61	36	157
LOC100643807	328	198	180	249	175	157	206	274	341	518	596	373	539	551	340	533	521	211	139	140	135	145	384	117	147	198	265	359	338	350	20	126	92	458	153	376	533	545	508	171
LOC100643808	482	522	594	576	431	446	446	511	1292	1332	2187	1665	1187	1705	1519	1252	1002	389	387	439	494	312	1612	348	330	463	1506	1768	1537	1514	865	496	447	1552	737	1366	1613	1712	1415	594
LOC100643809	222	211	224	241	187	148	177	244	63	149	165	62	112	120	88	88	115	110	73	154	97	102	95	100	120	161	66	88	81	95	9	141	132	102	158	149	128	117	160	175
LOC100643810	1422	13	20	4986	1632	3156	3890	2920	5663	2547	7681	15544	4854	157	126	559	3474	19	59	50	194	2605	48	3041	8685	4757	244	94	100	71	3900	71	95	66	79	2902	2607	11080	6951	31
LOC100643811	252	268	347	333	304	277	326	375	119	88	170	127	104	149	82	132	117	536	501	373	413	279	148	298	429	402	91	103	104	102	37	296	228	132	318	88	115	141	105	354
LOC100643812	66	58	41	52	43	54	49	78	125	129	183	81	149	121	90	87	136	128	88	72	63	53	103	58	49	75	75	91	87	71	4	46	47	102	40	128	84	96	76	59
LOC100643813	2589	2620	3033	2943	2019	2576	2685	2717	1345	1014	1594	1387	1000	2153	1022	1185	1155	3609	3048	3085	3327	1440	1348	1696	2171	2509	1397	1224	1173	1581	503	2297	2147	1329	3135	953	1172	1737	1054	2793
LOC100643814	703	846	846	940	632	486	637	682	178	286	356	449	306	505	398	393	339	522	368	445	484	241	462	250	405	412	220	328	279	383	119	622	480	555	572	313	404	394	332	742
LOC100643815	113	85	93	91	69	92	82	107	222	135	206	120	159	162	178	227	196	149	152	126	93	48	163	83	106	86	85	135	86	139	18	81	51	135	100	73	133	129	113	97
LOC100643816	609	411	440	341	1148	1243	1309	3424	662	657	689	371	562	477	340	315	308	403	405	576	758	818	427	1096	1899	2009	396	682	498	577	104	758	666	359	943	468	600	781	533	470
LOC100643817	273	436	531	393	349	347	327	374	263	361	512	371	328	558	493	483	360	491	473	539	521	241	425	223	441	427	364	492	433	450	6554	454	408	451	743	290	342	420	324	472
LOC100643818	590	423	543	619	499	485	510	632	30	61	68	57	86	99	58	65	58	667	537	499	449	316	63	283	496	442	72	54	58	55	27	394	359	70	378	53	70	82	88	470
LOC100643819	1362	2006	2129	2214	1593	1760	2077	1915	616	787	1300	857	579	898	729	861	767	2235	1934	2030	2042	1293	958	1255	2039	2094	640	974	825	945	528	1841	1698	956	2518	760	800	899	651	2233
LOC100643820	215	182	238	329	176	172	201	223	165	196	286	233	159	271	228	239	176	119	140	166	151	81	207	92	158	144	195	255	243	208	31	170	159	290	170	258	241	245	196	239
LOC100643821	1483	1013	1030	1081	640	729	806	969	847	636	730	1003	507	970	784	703	592	1234	1019	1008	1032	616	914	673	965	1060	915	1042	923	741	1545	860	700	931	1305	564	763	802	616	963
LOC100643822	721	383	491	513	1777	3010	3792	9903	14815	15913	26756	3110	11735	2769	2488	2063	2931	1407	1382	1043	1025	13268	2215	9684	11342	7922	1520	1469	979	977	109	448	308	1601	266	6784	8007	6701	5347	577
LOC100643824	1092	468	415	453	314	338	438	645	336	281	418	263	345	487	272	285	365	601	549	679	528	352	493	468	663	686	224	471	469	406	132	434	439	455	452	360	342	529	310	530
LOC100643825	223	202	211	218	137	152	183	208	102	70	61	76	45	75	51	51	46	352	273	227	241	178	69	149	258	250	24	50	49	68	47	175	155	68	240	91	67	46	35	226
LOC100643826	26	71	62	57	35	32	63	48	12	7	20	37	4	21	8	16	16	104	101	71	73	63	15	63	91	81	18	15	16	22	72	58	43	21	77	10	25	8	7	59
LOC100643827	1928	1474	1762	1984	1226	1475	2013	2285	221	192	326	187	235	261	189	198	197	2643	2454	2386	2190	1437	217	1579	2255	2506	217	309	261	280	823	1432	1194	240	1769	165	215	215	145	1834
LOC100643828	417	72	112	82	134	85	120	131	240	136	235	92	178	269	143	139	211	479	609	294	242	176	115	224	265	303	69	82	75	109	2	94	59	164	77	139	97	185	77	205
LOC100643829	296	383	376	347	293	293	383	384	173	138	201	117	159	158	134	131	78	400	344	381	377	264	160	278	338	428	81	151	109	117	355	260	270	162	420	158	153	182	141	330
LOC100643830	3873	1143	1484	872	863	1102	1156	1340	290	333	387	803	281	800	658	798	1522	4592	4058	2964	2363	1550	1177	981	1655	1623	498	1391	960	974	382	278	334	793	380	537	723	774	496	940
LOC100643831	934	935	760	662	617	532	698	827	114	143	156	205	159	153	167	204	136	797	608	814	763	415	156	488	811	827	121	247	137	216	44	760	750	166	1207	152	179	226	206	782
LOC100643833	2235	3374	3254	2896	3071	2899	3743	4130	689	669	958	698	554	761	592	743	719	5269	3873	3759	3689	2570	821	2495	3737	3874	432	944	693	820	685	3070	2767	867	4028	803	828	813	619	3797
LOC100643834	9	14	4	3	5	6	4	15	17	2	2	0	1	6	0	4	1	7	7	5	9	7	1	6	6	11	3	3	0	3	7	11	18	0	7	5	4	7	2	0
LOC100643835	283	530	567	442	392	494	651	775	45	60	45	51	52	72	55	66	59	661	496	374	411	319	35	341	520	467	40	86	117	90	251	650	581	67	654	42	57	60	60	498
LOC100643836	540	457	549	581	397	483	534	617	287	316	449	291	245	339	223	263	258	789	719	754	667	465	369	424	653	658	201	340	276	333	353	426	413	356	599	348	349	409	239	618
LOC100643837	270	278	303	304	239	245	294	247	263	262	377	283	208	262	258	232	217	306	257	296	256	179	291	164	251	289	163	219	191	228	43	229	202	290	284	218	275	300	218	261
LOC100643838	9	8	4	3	0	8	2	7	10	8	14	15	12	18	13	9	14	11	6	6	7	7	6	3	8	14	26	10	14	14	0	5	6	12	1	9	21	27	7	4
LOC100643839	404	705	742	567	424	341	297	257	23	18	27	19	24	51	59	45	26	602	498	648	593	155	32	116	304	300	32	55	66	50	111	590	542	47	887	27	37	39	34	613
LOC100643840	883	742	719	742	598	576	699	894	9775	9668	13223	8642	7913	11850	9432	8320	9841	1015	795	650	711	585	9611	571	773	836	6055	9016	6269	6632	76	579	543	8248	720	7582	9815	11349	9584	778
LOC100643842	3092	1004	898	1884	823	1320	1800	2458	575	588	785	848	672	824	683	769	911	1483	1241	1468	1560	897	883	1788	1847	1666	627	838	569	694	123	1134	1034	859	1345	647	720	621	545	1381
LOC100643843	865	766	873	962	619	663	760	943	1423	1286	1774	1493	1252	1685	1289	1311	1410	1474	1204	1017	1138	610	1807	607	766	1009	1322	1809	1455	1585	515	773	694	1602	1019	1166	1607	1744	1223	873
LOC100643844	447	348	297	322	164	212	217	283	231	87	78	202	340	111	433	102	93	1159	258	281	259	115	143	199	187	183	157	193	307	143	309	326	293	183	390	130	220	86	153	318
LOC100643845	2666	987	1259	942	798	968	1075	1879	403	314	474	401	428	661	472	464	690	4110	3603	2718	1975	1373	455	1633	1788	1914	359	558	363	411	63	1172	1015	423	1177	349	401	444	372	1310
LOC100643846	452	420	447	480	295	328	387	388	234	272	489	331	250	322	302	341	322	522	384	422	399	263	358	296	400	405	139	266	236	246	58	333	305	342	460	260	264	281	225	366
LOC100643847	327	201	172	198	170	203	209	291	195	264	403	323	281	338	318	278	271	393	323	259	243	184	284	180	279	316	224	360	219	280	20	190	157	289	207	224	330	283	260	206
LOC100643848	627	737	678	643	587	524	608	724	423	355	541	506	407	568	518	470	451	799	741	639	630	484	482	531	650	675	420	514	430	470	49	555	546	536	879	472	557	638	419	695
LOC100643849	377	142	162	167	94	72	126	116	84	235	181	250	207	429	233	405	394	244	214	189	150	39	280	46	81	93	212	447	207	259	48	145	95	311	86	235	257	431	381	148
LOC100643850	3626	1925	2521	2432	1631	1400	1572	1571	1926	1963	2399	3010	1447	3268	2649	2706	3243	3201	2682	2018	1958	894	3394	879	1328	1413	1611	3573	2106	2225	154	1810	1647	2730	2135	1913	2606	2307	2215	2109
LOC100643852	0	0	0	0	0	1	0	0	0	1	0	0	1	0	0	0	0	0	3	1	0	2	0	0	0	1	0	0	0	0	0	0	1	0	1	1	1	0	0	0
LOC100643853	13	4	2	4	0	3	4	3	1	0	0	0	5	0	1	0	0	2	3	3	3	0	0	6	7	8	1	1	5	2	0	2	1	1	6	0	0	0	3	4
LOC100643854	499	471	480	579	443	373	463	533	114	169	239	114	182	179	133	204	132	227	170	231	227	185	149	164	281	261	109	159	141	144	25	379	262	188	338	171	211	205	214	471
LOC100643855	325	132	91	149	206	180	228	182	86	47	51	55	75	133	55	24	27	170	168	222	149	108	126	99	157	196	211	526	142	210	31	308	166	90	236	61	76	149	160	139
LOC100643856	84	69	73	67	57	61	63	85	12	9	17	15	11	14	17	10	15	45	42	90	66	51	7	52	63	82	6	22	8	17	3	106	55	15	97	10	24	22	17	69
LOC100643857	2	1	1	3	2	0	1	9	3	0	1	0	1	1	1	1	0	2	1	1	0	2	1	3	1	0	1	2	0	7	4	2	1	0	0	3	1	0	1	2
LOC100643858	108	53	30	23	23	16	12	46	35	49	6	374	17	38	100	199	117	4	15	39	7	21	293	34	9	37	143	403	111	52	40	96	28	292	13	59	171	16	9	34
LOC100643859	22	7	12	11	18	11	10	17	13	1	6	13	3	0	0	1	0	10	5	11	8	5	6	11	13	18	5	0	3	2	0	7	8	1	17	2	3	2	2	11
LOC100643860	161	829	903	633	836	710	1029	1039	154	168	147	288	102	147	138	124	97	894	955	655	588	828	157	834	825	893	169	308	240	221	114	743	661	129	874	129	147	199	128	778
LOC100643861	0	2	0	0	2	0	5	0	13	15	13	0	4	4	6	1	1	1	0	4	4	1	1	1	2	1	1	2	1	0	0	1	2	6	2	10	10	3	19	0
LOC100643862	204	3997	6788	5545	8021	10441	20395	15810	1158	499	861	1518	642	785	819	572	1514	19402	19468	8299	3543	15857	415	12544	18556	12704	290	747	235	264	1882	5426	5360	291	1384	402	686	1034	1354	5095
LOC100643863	4553	3842	4160	4042	2892	3257	3775	4092	14668	11010	16583	18080	9747	16170	14404	13959	13400	5620	4911	4389	4672	2665	17782	2802	3856	4383	12820	21452	16767	17471	730	3523	3355	17561	4921	12594	15926	17239	11690	4412
LOC100643864	274	48	67	51	62	69	47	98	917	295	174	289	271	164	152	129	92	102	75	75	63	65	223	93	133	100	322	196	103	94	17	69	80	281	67	328	486	150	383	70
LOC100643866	958	578	667	802	446	496	621	636	342	303	421	407	298	503	334	376	374	582	512	531	602	305	444	336	601	622	497	513	459	454	112	510	455	440	573	312	370	429	328	670
LOC100643867	688	567	565	760	625	639	730	805	329	473	811	389	409	476	294	328	365	541	453	424	423	340	439	380	515	558	161	283	226	254	57	471	383	411	453	424	436	493	391	585
LOC100643868	308	152	226	268	143	126	202	250	23	60	58	57	36	83	46	79	78	191	178	185	173	78	65	98	135	169	50	110	77	122	26	161	134	54	173	60	93	73	65	217
LOC100643869	447	66	54	71	104	46	75	169	86	34	50	171	43	81	48	85	42	71	67	74	71	51	300	60	71	63	68	179	54	48	173	110	74	188	96	81	119	30	66	71
LOC100643870	851	956	930	993	759	874	1094	922	291	273	325	327	212	448	253	294	226	1110	1003	960	1177	618	410	603	1088	1160	356	523	356	471	214	1070	962	492	1458	348	424	403	295	1030
LOC100643871	1	4	0	0	3	1	0	0	2	1	0	0	0	0	3	0	0	2	0	0	0	0	0	1	0	2	0	0	0	0	0	0	3	0	1	0	0	0	1	1
LOC100643872	474	683	732	859	467	513	586	641	202	179	309	224	163	231	182	194	167	927	790	747	870	457	267	389	631	684	121	313	239	249	597	689	661	256	878	195	191	226	128	778
LOC100643873	819	434	432	480	674	470	480	819	832	745	994	606	595	814	698	585	613	529	563	526	570	624	739	725	687	593	323	861	595	711	673	500	522	772	886	560	526	592	501	510
LOC100643874	1704	832	996	967	739	829	917	1102	325	303	351	463	288	399	251	362	336	1790	1351	1114	1091	736	457	690	1055	1116	268	646	434	453	92	774	660	495	916	469	445	651	410	1032
LOC100643875	9	1	4	2	1	3	3	32	6	0	0	1	7	1	0	2	4	11	17	3	1	34	0	17	37	110	0	0	0	0	3	0	0	0	5	2	1	0	0	3
LOC100643876	276	271	257	305	192	190	231	271	185	144	242	167	177	226	135	150	164	288	234	260	252	195	186	149	278	268	173	205	181	196	79	242	219	226	295	166	214	154	123	283
LOC100643877	273	122	117	124	132	164	195	376	111	168	164	79	128	70	65	60	81	222	202	153	175	141	67	203	290	369	64	75	72	72	5	127	118	62	152	105	127	126	86	139
LOC100643879	1	0	0	1	0	0	0	2	1	0	0	0	0	0	0	0	0	0	0	0	0	0	0	0	1	0	0	0	0	0	0	0	0	0	0	4	1	0	0	0
LOC100643880	751	991	1077	1188	856	1042	1208	1130	900	1059	1450	1012	730	1018	831	811	693	1163	921	966	1092	654	1128	642	1056	1159	552	1119	1011	1107	527	1012	938	1097	1343	938	1214	1186	748	1080
LOC100643881	831	667	612	726	549	587	666	710	317	271	431	361	298	310	281	348	309	839	776	688	703	474	358	444	776	768	204	488	410	470	164	626	582	355	798	323	393	431	285	688
LOC100643882	1336	457	563	637	398	390	349	694	742	1153	1707	977	1247	1795	1109	1376	2369	792	577	380	323	263	1125	314	315	361	559	910	788	750	13	314	203	1273	207	1080	807	1292	1080	484
LOC100643883	235	236	224	232	148	162	195	190	90	117	208	155	105	177	159	179	172	236	197	238	257	133	150	146	192	169	108	119	99	148	21	217	166	192	241	155	116	166	82	232
LOC100643884	6	12	6	4	0	2	1	0	0	3	0	0	0	0	0	0	0	0	0	5	4	0	0	0	1	1	0	0	0	2	5	3	8	0	0	2	0	0	0	0
LOC100643886	222	64	67	102	60	97	125	114	1669	578	1020	884	557	1369	639	735	844	126	111	101	108	79	621	84	84	137	409	512	340	353	31	73	52	690	81	545	778	618	652	76
LOC100643887	1645	432	508	657	527	464	550	764	853	709	639	485	709	631	485	775	1179	1426	1512	729	1101	603	476	672	878	895	433	672	445	649	29	466	452	523	701	412	426	550	467	807
LOC100643888	516	529	498	489	412	359	414	505	359	325	396	299	258	349	319	270	262	483	286	387	384	271	338	257	483	385	212	280	245	356	23	433	372	329	482	253	373	307	250	460
LOC100643889	373	186	132	162	233	158	332	260	2434	1604	2012	2415	2548	1725	2094	1172	1134	322	151	233	276	168	1353	157	347	388	1612	2527	1786	1441	28	214	226	1619	297	1696	2551	1693	1829	133
LOC100643890	137	66	93	110	84	67	67	99	106	79	100	112	92	116	95	139	108	117	91	102	71	69	114	61	98	89	89	109	103	94	9	76	65	136	99	79	124	103	79	99
LOC100643891	81	45	26	64	45	35	48	46	27	13	4	14	27	17	6	5	8	68	68	59	47	24	14	25	38	53	9	31	11	10	25	51	51	17	32	22	15	8	26	44
LOC100643892	678	543	600	614	503	434	599	686	1333	1538	1932	1435	1432	1610	1744	1460	1687	914	685	674	779	442	1782	421	570	714	525	1794	1371	1542	388	551	531	1240	866	926	1260	1703	1306	605
LOC100643893	2946	2718	2959	2897	2327	2409	2977	3570	1145	1182	1905	1144	1124	1292	937	1120	1195	3405	2421	2420	2327	1721	1254	1931	2752	2768	639	973	771	922	99	2407	1937	1365	2242	1282	1340	1485	1105	2952
LOC100643894	246	285	380	323	248	197	220	272	98	116	141	113	111	135	84	131	126	182	110	175	128	105	131	90	153	158	62	114	89	90	8	195	164	132	193	114	143	130	83	293
LOC100643895	1382	872	805	923	785	510	771	578	496	448	528	447	452	603	492	434	441	1128	926	1300	969	448	447	466	749	873	276	758	477	769	57	869	885	521	1545	337	387	404	319	875
LOC100643896	10	1	1	3	1	1	3	10	7	0	0	1	3	0	1	0	0	15	14	2	4	7	0	4	5	14	0	1	1	0	0	4	2	1	1	4	0	0	1	3
LOC100643897	8	1	3	0	3	3	0	4	13	9	6	3	6	1	1	5	4	1	1	1	1	2	1	1	1	3	0	3	1	1	0	4	0	4	1	4	2	12	1	2
LOC100643898	324	204	190	239	160	181	241	290	258	183	306	173	155	329	230	296	247	315	260	226	217	153	199	143	225	233	272	270	214	162	71	191	137	230	173	181	206	213	143	184
LOC100643899	1587	1626	1922	1926	1579	1531	1993	1992	1413	1647	2557	1875	1154	1838	1421	1848	1866	2464	1979	2130	1934	1186	2318	1221	2071	2003	1023	2026	1391	1793	251	1450	1392	2288	1792	1878	2079	2050	1538	1943
LOC100643900	4	0	0	0	1	1	0	0	5	0	0	4	2	0	0	0	0	8	7	2	1	1	6	0	4	1	0	1	0	0	0	2	1	1	2	3	1	0	0	2
LOC100643901	301	697	694	635	482	424	548	545	233	230	188	203	171	153	135	182	168	721	541	546	656	321	157	265	539	595	166	199	208	168	219	691	630	187	937	178	176	188	146	781
LOC100643902	223	212	223	263	169	187	260	255	61	52	74	39	63	60	31	22	41	278	281	210	223	122	48	139	226	266	46	61	53	48	82	163	150	33	203	43	43	44	37	244
LOC100643903	539	410	465	506	499	623	581	970	98	208	305	138	154	185	110	169	157	378	317	384	326	566	150	545	663	619	139	130	114	108	39	395	322	141	447	202	181	211	196	476
LOC100643904	359	186	211	233	258	221	266	258	110	130	138	135	103	163	117	121	160	344	274	207	244	176	144	150	278	240	115	173	113	123	12	265	197	164	203	128	132	192	138	235
LOC100643905	1162	2266	2308	1382	867	918	1560	1601	221	184	212	241	262	366	319	261	537	6235	4821	3818	2462	960	391	1057	1335	1314	177	316	223	243	110	1791	1239	275	1406	232	200	209	292	2354
LOC100643906	567	722	843	870	738	626	671	709	1009	1436	1984	1128	1080	1373	1227	1195	1183	576	519	609	553	340	1355	371	608	626	665	1047	1097	1051	162	681	529	1292	869	981	1265	1369	1078	756
LOC100643907	422	440	419	475	398	392	428	411	54	52	86	58	59	83	63	79	90	376	297	354	326	300	91	283	409	431	57	71	66	64	223	395	341	41	445	53	53	78	42	399
LOC100643908	20	23	17	27	22	11	36	18	19	11	19	7	21	6	15	18	11	23	20	23	16	19	7	14	30	25	14	22	11	12	0	20	10	18	36	13	9	4	6	32
LOC100643909	4801	6297	7799	6940	4210	4149	4669	6427	2727	3210	4610	3983	2848	4571	3676	4854	4554	9746	7995	7193	6848	3567	4104	3539	3929	4678	1548	2714	2175	2652	420	4890	3861	4410	5162	3394	3303	3406	2624	7752
LOC100643910	420	246	335	308	207	257	317	503	164	120	177	82	129	165	122	135	135	887	875	630	471	501	99	458	562	599	95	129	99	114	54	240	185	100	275	106	116	140	116	353
LOC100643911	1523	687	898	608	531	631	828	1499	1055	1238	1198	722	1135	822	751	868	953	1591	1360	1178	1189	959	762	1237	1394	1603	459	921	737	831	87	687	621	740	949	860	981	1126	911	831
LOC100643912	185	162	153	157	151	138	170	267	45	43	75	41	52	69	59	39	65	147	117	164	127	127	39	123	166	188	33	45	25	52	72	135	93	42	151	49	72	68	36	156
LOC100643914	1806	2941	2410	1560	1924	1336	1527	1178	676	690	675	577	620	1037	770	824	785	2365	1789	2426	2483	737	877	854	1476	1615	567	889	826	969	361	3046	2792	862	4397	492	663	700	610	2900
LOC100643915	348	205	203	262	253	216	233	357	338	435	548	302	425	482	302	331	377	261	180	150	140	152	363	143	198	179	189	289	214	279	11	157	106	368	115	366	388	473	424	236
LOC100643916	399	391	416	464	420	372	474	475	865	963	1736	771	696	866	768	699	619	277	274	328	313	313	1124	313	485	478	565	799	662	759	2299	288	310	1015	530	855	960	1119	884	402
LOC100643917	618	328	374	417	270	295	318	409	272	304	377	326	338	401	350	282	349	349	204	264	182	178	398	186	268	307	182	325	245	232	11	229	169	333	195	268	391	373	278	409
LOC100643919	107	49	58	89	31	39	44	55	61	105	168	63	61	138	90	112	104	23	31	42	28	22	114	24	20	24	27	61	69	71	3	37	42	116	25	105	108	83	70	73
LOC100643921	51	44	27	41	35	21	20	38	42	25	25	22	23	39	44	18	15	44	28	46	37	33	36	23	41	45	14	15	18	30	13	22	18	22	47	35	21	38	33	36
LOC100643922	3256	803	722	922	648	597	566	846	1202	1062	1142	1214	1141	1484	1339	1261	1405	1671	1236	1105	1312	529	1304	470	898	1078	1371	1776	1352	1418	117	706	755	1585	1261	1153	997	1045	896	828
LOC100643923	2395	1516	1243	1379	1260	1236	2096	1951	686	516	626	744	387	674	496	521	471	3492	2382	2591	1652	1940	895	1906	2981	3179	640	757	620	464	286	1367	1319	853	1801	762	1107	765	625	1716
LOC100643924	308	152	179	246	171	176	163	302	66	200	352	103	216	191	95	160	163	80	91	116	71	61	142	69	88	125	48	89	112	114	32	79	55	129	58	215	201	209	214	187
LOC100643925	464	385	456	474	344	362	439	543	287	355	455	318	277	296	238	278	274	487	442	395	414	321	373	281	446	465	225	314	286	269	58	405	353	369	385	280	355	332	232	422
LOC100643926	1183	762	657	733	607	613	747	912	730	674	1051	1046	694	1035	800	848	814	514	365	404	368	368	896	318	551	518	627	868	606	734	120	485	352	897	377	719	987	1139	840	617
LOC100643927	10	5	0	8	4	4	5	17	24	8	15	27	17	35	10	14	12	5	5	12	7	3	46	1	7	2	7	14	6	17	0	3	0	27	2	10	11	7	15	1
LOC100643930	261	237	285	295	190	198	212	249	142	124	187	131	80	154	128	118	122	292	250	229	218	150	160	167	216	259	126	125	139	142	11	194	170	147	286	114	116	122	98	251
LOC100643931	7	11	11	11	10	6	10	8	11	5	8	7	4	12	5	2	12	2	4	5	5	1	6	2	9	11	7	10	5	10	29	9	11	11	15	4	11	10	13	7
LOC100643932	0	0	0	0	0	0	0	0	0	0	0	0	8	0	0	0	0	0	0	0	0	0	0	1	1	12	0	0	0	0	0	0	0	0	0	0	3	0	0	0
LOC100643933	129	41	38	45	48	37	47	41	40	7	43	18	29	65	31	31	31	58	68	48	51	41	34	43	48	50	17	36	25	18	18	26	29	37	31	29	25	45	27	49
LOC100643934	259	178	169	248	180	207	227	340	24	37	45	26	35	36	25	22	21	373	316	246	282	214	47	235	290	311	20	69	31	36	45	212	206	33	276	27	35	31	23	207
LOC100643935	740	660	741	553	521	417	509	727	395	927	868	662	738	885	543	761	739	573	388	434	396	310	678	292	464	395	285	608	524	536	14	468	323	781	368	713	793	777	759	707
LOC100643936	499	378	361	416	381	410	488	772	250	193	414	186	256	275	187	202	167	521	391	381	383	436	215	446	676	512	121	187	179	154	11	392	332	213	426	252	249	342	262	409
LOC100643937	223	123	144	256	145	121	129	186	77	317	367	148	245	268	126	220	222	49	50	72	64	71	200	55	50	91	119	135	133	166	23	55	41	224	52	267	227	294	233	119
LOC100643938	38	31	16	23	9	7	16	8	44	38	43	30	32	38	34	27	37	34	25	20	22	14	34	15	9	11	7	27	20	28	12	18	8	58	11	22	35	13	44	25
LOC100643939	26	3	6	2	7	12	4	4	58	34	39	25	23	47	40	16	17	0	6	12	4	1	30	2	0	7	55	76	25	35	43	2	4	25	6	15	23	60	57	3
LOC100643940	133	83	125	104	79	53	59	55	46	77	90	47	67	103	65	62	74	45	33	33	46	30	67	17	37	35	66	53	64	41	295	53	53	87	54	47	73	79	67	74
LOC100643941	324	350	401	238	298	309	299	322	73	79	70	98	78	97	79	102	70	312	240	332	433	154	139	167	284	294	66	115	134	128	15	380	430	107	716	71	99	119	57	439
LOC100643942	1074	1362	1450	1435	984	932	1038	1012	784	728	1064	961	598	931	784	839	774	1571	1241	1361	1206	615	1138	568	979	1107	1017	1218	885	953	558	1138	1002	1070	1549	857	863	959	639	1374
LOC100643943	138	126	168	152	101	99	128	104	253	273	401	226	231	322	226	239	214	128	135	142	152	92	321	87	151	145	268	287	276	257	30	108	112	321	149	302	278	279	165	133
LOC100643944	9	16	7	14	8	19	11	16	20	9	8	2	3	9	9	8	14	26	25	31	10	13	8	17	9	26	0	6	4	4	3	4	0	0	10	0	3	5	4	10
LOC100643945	1855	2808	2533	1807	2283	1847	2328	2892	2528	3014	2931	2467	3259	2828	2569	3063	2610	3247	2131	2935	2873	1618	2965	1823	3078	2801	1881	2915	2299	2670	471	2847	2621	2781	4212	2245	2964	2937	2813	2990
LOC100643946	94	65	103	111	90	97	121	152	30	42	48	40	31	40	19	24	20	67	48	79	87	68	45	65	110	112	24	44	40	47	43	80	75	54	98	44	35	33	14	105
LOC100643949	828	816	870	998	688	655	764	833	938	1170	1438	1071	859	1206	950	986	794	777	696	913	996	445	1090	454	691	879	918	1092	1254	991	849	866	811	1250	1230	769	959	1088	669	1057
LOC100643950	2881	723	1332	1202	1020	999	1780	3287	3510	4229	1678	1323	2521	1298	1152	1445	1071	1108	919	1038	1135	1157	1501	1450	1830	2609	1194	1805	1758	1610	753	804	911	1251	1348	3828	2459	1967	1560	696
LOC100643951	96	340	208	183	93	88	161	199	17	10	3	26	11	8	11	0	14	333	278	540	335	103	8	113	210	154	12	22	18	7	9	211	160	11	200	15	1	5	11	239
LOC100643952	131	141	164	178	103	86	141	116	147	96	113	134	89	152	133	141	91	178	143	185	153	102	127	87	163	150	153	224	159	141	80	103	112	139	145	112	102	119	64	194
LOC100643953	198	152	156	188	134	162	201	171	395	316	523	371	275	537	385	420	381	226	234	239	237	103	405	127	233	218	294	388	282	350	104	177	152	376	197	320	357	457	368	179
LOC100643954	94	108	108	113	77	64	72	93	116	99	202	167	159	153	186	142	118	95	105	79	75	56	210	56	63	91	220	204	167	178	43	62	51	172	86	146	123	114	111	112
LOC100643955	288	55	53	53	47	51	59	123	68	71	77	69	41	164	129	75	122	220	228	168	105	85	111	89	102	122	84	170	94	100	14	75	46	116	78	49	50	67	76	61
LOC100643956	496	339	307	385	278	268	330	401	109	45	88	78	55	75	67	72	93	521	461	399	391	231	112	195	337	409	88	119	65	59	396	339	294	84	493	61	70	53	74	338
LOC100643957	141	9	6	12	10	35	13	527	213	110	271	68	171	445	163	122	59	8	9	12	34	97	84	179	111	367	25	220	43	62	26	5	7	111	12	95	103	40	105	6
LOC100643958	415	494	407	485	490	437	667	764	123	125	192	173	101	128	120	108	97	702	546	647	680	586	173	569	823	906	79	264	155	218	98	513	567	235	714	213	200	294	106	544
LOC100643959	20	3	1	9	4	5	4	9	16	9	12	2	6	5	11	9	11	31	18	10	7	2	7	9	15	18	1	1	2	1	0	5	6	4	1	4	1	5	4	18
LOC100643960	46	20	12	28	9	19	18	29	24	7	11	11	23	24	19	13	7	21	31	30	19	11	31	17	21	13	8	19	13	11	27	24	15	19	19	14	31	29	14	21
LOC100643961	185	271	225	163	229	145	198	318	48	34	55	81	52	58	61	56	74	324	296	225	243	192	65	195	276	255	78	111	107	98	21	319	293	67	417	71	78	57	63	269
LOC100643962	883	1228	930	718	903	835	1114	925	3452	4177	4549	3580	3104	4797	4104	5165	3490	1387	953	1494	1519	695	4450	671	1474	1477	3086	4966	4756	4975	100	1879	1830	4854	2858	2975	3543	4539	3379	1235
LOC100643963	748	727	739	700	618	614	666	765	748	822	1305	944	783	1016	814	865	801	842	765	798	763	564	1048	643	792	837	435	1073	863	865	851	583	588	956	969	803	847	1129	676	784
LOC100643964	53	86	123	42	51	16	40	14	27	21	10	42	19	12	32	33	12	25	9	28	38	20	20	17	34	64	25	29	27	45	10	18	25	63	64	61	45	32	18	62
LOC100643965	205	247	246	273	193	226	296	273	119	62	115	84	54	156	59	65	49	217	198	238	280	153	61	151	304	309	79	122	84	87	478	200	189	149	319	70	120	117	76	223
LOC100643966	292	230	155	127	197	146	177	245	265	155	166	192	218	214	235	148	131	633	424	347	294	147	185	140	321	284	216	237	179	178	16	275	195	226	299	149	222	193	173	240
LOC100643967	325	288	342	345	221	227	302	252	345	186	199	372	200	271	287	178	152	471	413	342	379	185	267	175	312	330	204	303	269	303	62	285	253	237	346	231	395	215	213	355
LOC100643968	29	5	4	6	6	3	0	4	6	4	10	1	7	9	8	7	6	1	5	3	3	4	5	3	7	6	6	9	1	3	0	2	4	9	0	7	3	8	0	9
LOC100643969	348	445	459	489	313	293	354	335	283	215	375	393	160	314	240	252	198	454	396	412	420	180	311	187	372	350	283	372	264	294	66	473	401	378	581	298	434	276	272	459
LOC100643970	677	854	911	896	740	667	743	826	691	773	939	633	578	703	593	604	440	915	612	732	691	468	710	519	789	907	537	740	597	631	208	716	707	773	1031	664	652	720	586	944
LOC100643971	781	807	786	665	769	600	762	806	1335	1759	1660	1364	1623	1783	1428	1569	1663	915	640	726	658	476	1669	488	740	684	959	1388	1188	1260	384	740	635	1815	904	1095	1521	1648	1371	908
LOC100643972	1423	4293	3751	3529	3314	2640	3331	4013	327	397	564	314	190	392	288	303	231	5709	4555	4880	3808	2547	393	2065	2746	3409	356	543	427	403	1103	4743	3344	280	5133	299	400	477	333	5088
LOC100643973	602	429	425	475	366	378	420	463	325	193	266	226	152	284	205	243	271	545	439	386	420	295	205	280	480	442	202	245	218	223	62	440	342	256	440	211	247	291	193	427
LOC100643974	141	224	211	203	169	129	141	98	236	286	409	360	226	495	342	420	315	283	250	207	190	96	425	93	124	148	326	459	400	481	13	183	162	418	229	267	296	312	198	255
LOC100643975	129	55	87	65	78	50	72	86	86	71	114	80	90	108	92	71	81	66	97	82	47	48	63	52	66	87	39	106	37	56	27	53	42	80	38	56	46	74	80	63
LOC100643976	1	2	0	0	0	0	0	0	5	0	5	0	0	7	11	0	0	1	0	1	0	0	4	0	0	0	2	4	3	0	0	0	0	4	0	0	6	0	1	0
LOC100643977	312	316	404	374	264	284	364	464	56	94	113	78	65	61	90	82	63	350	308	356	356	281	97	263	408	441	68	105	73	99	57	299	248	95	364	113	129	99	68	396
LOC100643978	480	287	328	390	230	249	309	430	251	233	304	215	184	232	177	191	193	298	281	276	304	222	264	218	334	367	159	271	156	209	76	265	225	229	330	242	261	251	189	340
LOC100643979	0	1	0	0	1	1	0	0	0	4	0	0	0	0	1	1	0	3	2	3	2	0	2	0	1	0	1	3	0	1	0	0	1	0	0	0	0	0	2	0
LOC100643980	199	203	179	239	204	164	199	199	98	159	199	238	134	178	217	126	124	192	192	222	219	144	231	112	201	197	171	333	232	328	292	178	154	219	222	225	212	196	153	191
LOC100643981	183	37	46	216	17	49	63	34	151	64	90	21	123	222	86	27	21	114	31	388	58	23	187	25	26	18	75	40	62	38	60	8	24	135	96	34	161	22	37	19
LOC100643982	4363	2410	2903	2014	2814	2758	3403	5959	1903	2603	2564	2213	2229	2585	1984	2531	2515	4202	3314	2665	2824	3271	2085	3133	3380	3615	2325	2978	2754	2822	302	2747	2569	2024	3452	2206	2609	2788	2010	2527
LOC100643983	1631	1287	1326	1007	1077	1132	1407	1798	700	782	938	853	821	993	751	919	917	2647	1895	1663	1805	1029	800	1159	1691	1551	579	945	827	854	71	1432	1205	772	1657	840	898	1100	777	1641
LOC100643984	85	113	139	97	87	95	130	155	128	79	47	72	79	86	40	60	55	223	236	158	169	148	50	136	158	194	110	111	68	71	651	127	93	32	137	74	62	56	55	172
LOC100643985	312	149	168	151	111	77	101	112	161	136	188	126	145	189	135	188	208	180	139	104	121	61	124	72	100	108	91	134	74	112	8	103	83	162	84	136	99	148	119	162
LOC100643986	0	0	0	0	0	0	1	0	0	6	0	0	0	1	0	0	0	0	2	0	0	0	0	0	1	1	0	0	0	0	0	0	0	1	0	0	1	0	2	1
LOC100643988	3627	3331	3444	2685	1881	1743	2099	2076	1216	1188	1272	2384	1201	1510	1681	1951	1526	4859	3942	3438	3329	1455	1640	1508	2510	3068	1540	2318	1735	1827	455	2622	2185	1549	3267	1435	1720	1756	1290	3087
LOC100643989	1	1	0	0	0	0	0	0	0	0	1	0	2	0	0	0	0	1	0	2	0	2	0	1	0	4	3	0	0	0	2	1	0	0	0	1	0	1	0	0
LOC100643990	160	201	220	233	123	180	166	133	228	282	331	248	143	399	297	294	305	263	212	200	161	71	383	92	142	165	339	373	319	280	33	185	161	285	234	241	230	211	153	205
LOC100643991	3413	4633	4556	4219	3747	3643	4769	5183	402	312	446	391	331	486	321	428	365	6714	5592	5337	5339	3310	412	3571	5263	5390	263	477	399	430	490	4821	4199	451	6293	408	418	420	294	4824
LOC100643993	493	334	375	410	351	328	420	423	180	128	261	199	179	200	103	117	192	518	436	482	396	297	229	282	480	474	195	186	130	151	1989	288	265	184	496	163	218	279	179	396
LOC100643994	7	26	14	6	12	11	23	11	6	5	7	10	2	13	17	14	3	12	12	15	5	2	12	2	13	18	7	3	10	9	39	48	38	10	92	7	5	10	6	21
LOC100643995	39	205	208	104	54	47	53	91	15	9	22	34	8	10	16	22	16	607	320	225	311	68	14	94	90	130	4	24	37	25	41	157	171	12	110	22	31	9	4	133
LOC100643996	1499	2172	2722	2211	1442	1530	1914	1616	1064	999	1681	2012	810	1700	1732	1441	1606	3780	3255	3217	2629	915	2076	761	1419	1648	1155	2287	1634	1669	558	1797	1517	1547	2309	1281	1482	1431	1239	2380
LOC100643997	165	296	216	201	295	307	335	507	103	110	110	151	122	127	124	110	73	175	141	194	272	294	175	358	430	289	134	177	132	174	1427	270	259	151	367	144	173	154	123	251
LOC100643999	35	28	37	24	18	19	23	44	60	70	58	47	63	83	52	53	49	24	27	31	22	32	40	31	38	44	29	56	32	26	28	11	5	60	16	62	35	57	71	27
LOC100644000	333	387	411	491	389	377	514	468	267	295	428	246	209	283	191	262	174	328	260	335	392	222	276	227	400	531	257	382	322	290	165	388	370	307	496	282	288	283	216	420
LOC100644001	154	129	136	204	104	100	161	149	128	123	208	143	86	159	132	120	107	221	169	174	159	82	161	99	140	136	151	172	137	148	48	139	120	169	134	95	175	125	106	134
LOC100644003	2601	2209	2456	1596	1140	1010	1253	1256	2348	2501	2944	1989	2566	3373	2470	2320	1975	3012	2658	2009	2114	935	2627	939	1482	1773	3326	4073	2522	2897	2258	1933	1578	2192	2717	2733	2859	3889	2432	1788
LOC100644004	100	60	69	78	39	21	39	68	71	125	138	111	138	160	86	153	162	34	29	20	23	22	92	17	13	24	73	96	75	105	0	16	5	130	8	111	90	97	125	59
LOC100644005	74	119	75	100	66	46	60	82	17	35	54	40	36	48	39	48	52	102	71	83	77	45	46	50	62	77	28	34	45	30	4	99	59	48	105	39	59	67	32	69
LOC100644006	1873	1380	1312	1501	1295	1112	1428	1390	572	629	822	679	483	679	481	527	457	1245	1111	1383	1337	885	952	715	1488	1462	426	726	663	741	772	1238	1117	963	1767	770	944	897	490	1446
LOC100644007	164	151	170	202	138	216	248	277	225	126	176	168	118	103	94	117	105	255	209	212	224	161	105	192	396	366	88	135	71	76	78	229	197	132	226	128	196	100	85	223
LOC100644008	453	137	152	158	152	117	181	366	200	145	177	164	204	256	163	180	234	500	447	394	223	150	218	146	200	168	172	264	175	160	12	151	136	211	125	164	170	217	155	227
LOC100644009	7	4	1	2	2	0	1	0	0	0	3	1	2	3	0	1	3	1	1	0	0	1	2	2	1	6	0	6	2	1	0	1	0	2	1	0	11	0	0	1
LOC100644010	464	265	388	482	293	233	332	368	51	153	150	69	114	199	71	104	116	216	167	175	139	104	105	105	146	181	115	122	117	111	33	160	106	104	120	113	157	157	104	365
LOC100644011	55	11	11	8	14	17	14	37	11	12	10	0	8	3	5	4	9	69	42	43	20	19	1	30	62	78	6	26	4	8	0	18	17	1	18	18	5	17	8	25
LOC100644012	10	3	0	3	5	7	7	8	11	0	1	2	6	2	2	1	2	8	9	6	2	14	4	8	12	14	3	4	4	1	8	2	0	1	1	3	5	1	4	3
LOC100644013	284	76	55	80	20	42	56	29	11	18	5	14	6	20	20	31	18	26	12	66	37	28	28	25	59	58	12	16	33	22	42	23	39	35	60	10	20	14	11	91
LOC100644014	216	176	198	137	285	280	354	425	283	210	372	298	205	282	293	283	233	220	192	227	246	258	286	284	364	406	222	261	154	178	15	150	156	303	251	218	249	249	268	201
LOC100644016	327	291	269	248	220	180	222	253	59	50	53	81	52	77	37	62	55	257	181	166	174	122	91	133	214	185	71	105	117	130	23	229	235	115	302	82	81	84	60	271
LOC100644017	158	39	39	42	43	37	40	112	63	31	16	27	35	18	12	16	10	158	105	69	55	78	8	74	136	138	29	19	7	15	8	19	40	12	32	40	32	20	37	47
LOC100644018	139	77	113	95	82	89	76	122	159	155	276	144	148	169	144	117	150	150	136	121	80	104	214	112	107	161	181	188	145	163	64	96	88	156	106	173	227	217	186	99
LOC100644019	157	83	80	70	81	80	76	79	211	132	161	155	110	210	168	110	156	95	61	95	65	41	201	45	101	74	120	251	165	148	196	67	52	220	92	104	107	178	111	116
LOC100644020	218	162	154	194	118	120	127	149	67	97	141	91	82	90	85	92	105	103	75	97	96	75	125	84	110	111	62	89	56	49	11	100	93	121	109	104	129	107	95	121
LOC100644021	20	6	0	2	2	2	0	4	0	2	3	2	0	1	4	1	0	8	8	10	6	2	0	2	5	4	3	0	2	0	3	3	7	0	7	0	6	2	2	7
LOC100644022	229	177	199	204	149	209	186	258	335	342	581	256	352	341	338	266	305	282	224	263	219	206	362	183	240	260	246	300	274	233	33	121	130	343	161	236	306	379	273	209
LOC100644023	6386	3860	3876	3136	2631	2396	2858	3223	2112	862	1119	1824	1147	2236	1701	1867	2045	11855	10070	6343	6746	2721	1461	2870	3645	4182	1548	2338	1675	1855	477	4049	3779	1630	5289	1171	1411	1419	1594	4336
LOC100644024	352	126	118	122	159	161	219	424	43	81	52	60	46	67	51	48	66	288	268	203	157	240	46	222	361	371	54	50	60	76	12	154	118	63	196	62	75	94	54	170
LOC100644025	4789	3996	4230	4863	2590	3443	4403	5527	970	653	1025	1176	624	1013	828	909	727	7845	6492	5884	4833	4105	1458	4418	5005	4774	867	1579	982	1200	793	3014	2789	1179	4239	925	1041	1073	641	4338
LOC100644026	1421	1232	1399	1387	1160	1050	1334	1441	513	560	773	510	472	609	520	523	477	1891	1436	1569	1521	1047	607	902	1270	1613	490	671	506	527	875	1296	1206	551	1770	472	438	618	386	1453
LOC100644027	127	111	109	104	72	53	98	139	120	62	71	47	60	68	61	56	78	141	73	96	63	78	60	52	89	77	33	48	29	46	2	88	60	61	58	69	54	50	28	93
LOC100644028	139	162	158	163	116	99	133	114	87	71	98	77	63	181	106	92	75	200	194	225	202	98	115	101	163	152	61	110	99	81	67	134	123	135	234	78	104	101	69	154
LOC100644029	1198	883	922	794	755	853	1117	1261	556	528	885	532	492	709	643	698	682	2108	1501	2059	1453	871	547	950	1222	1479	431	742	521	528	30	958	768	519	1178	518	518	656	505	1065
LOC100644031	427	417	508	500	390	397	460	441	2781	2487	4306	2788	1913	3793	2727	3010	2711	688	628	555	613	321	3195	324	506	537	3100	2849	2611	2655	4264	370	405	3201	555	2425	2780	3652	2825	523
LOC100644032	21207	11095	9483	8968	8665	7987	10635	11026	3438	2715	2736	3900	2720	4649	2618	3232	2976	20471	17481	15620	14144	8141	3363	10481	14752	15114	3948	5024	3937	4036	2464	13609	12639	4022	19558	3317	4339	4498	3140	12601
LOC100644033	65	48	57	55	45	54	69	87	47	68	65	37	30	33	59	75	43	55	50	37	44	42	55	36	56	49	29	40	32	43	9	44	35	58	47	39	50	54	41	75
LOC100644034	0	0	1	0	0	0	0	0	0	0	2	0	0	0	0	0	1	0	0	0	3	0	0	0	0	0	1	0	4	0	0	0	0	0	0	0	0	0	0	0
LOC100644036	402	182	215	259	115	89	142	189	67	115	145	117	68	280	148	197	259	732	499	375	459	230	125	191	216	362	140	224	116	99	9	121	164	123	135	128	128	178	127	195
LOC100644037	174	94	62	57	74	83	108	143	79	65	63	101	59	73	75	57	49	76	74	112	75	94	105	94	102	113	40	136	31	89	11	78	53	133	95	90	89	68	62	102
LOC100644040	68	85	118	49	57	33	50	17	123	99	135	92	101	178	174	130	173	80	53	63	81	19	123	20	46	43	102	128	133	143	216	81	96	116	161	71	84	96	74	103
LOC100644041	176	102	98	146	87	99	95	174	155	173	176	217	152	256	154	188	237	165	117	79	94	72	238	59	102	110	192	264	197	192	77	92	74	197	76	210	183	169	173	100
LOC100644042	4	2	7	5	1	9	1	5	9	1	7	5	8	6	3	2	3	9	2	10	5	11	3	10	9	6	6	2	0	3	0	9	2	10	8	2	4	4	5	3
LOC100644043	706	659	698	686	519	537	590	654	885	804	1455	958	804	982	918	981	1006	673	631	629	635	398	1033	489	696	691	1092	1173	1159	964	2025	546	495	1058	828	775	889	1128	718	702
LOC100644044	1566	1466	1684	1779	1412	1583	1747	1612	888	890	1372	890	759	1135	777	862	700	1646	1314	1447	1644	851	1172	980	1618	1561	675	1129	915	1025	317	1548	1439	1025	2104	749	917	1185	755	1738
LOC100644045	427	385	445	570	357	239	408	369	155	187	189	212	156	288	146	225	195	326	316	349	343	213	244	193	350	402	239	272	271	299	48	465	387	256	531	163	212	254	192	446
LOC100644046	3316	2067	2483	2730	1535	1738	2050	2214	2739	2696	4075	3706	2033	3782	3031	3014	3118	3516	2969	2365	2465	1287	4049	1250	1922	2016	2831	3985	3372	3430	293	1857	1641	3776	2176	3024	3186	3538	2666	2345
LOC100644047	82	142	108	136	99	133	136	268	75	57	141	22	96	45	21	23	25	101	79	119	95	110	48	167	140	180	8	13	14	16	3	74	65	46	89	46	42	39	31	117
LOC100644048	3347	4516	5130	4944	4796	4616	5213	6131	2156	4383	6987	2512	3113	2723	2116	2801	2414	5146	3498	3640	3595	2984	2668	3020	4399	4377	888	1810	1396	1648	236	3914	3122	2535	4117	3228	4069	4181	3468	4964
LOC100644049	883	767	874	944	662	632	837	942	496	556	854	566	421	659	458	576	516	828	687	799	779	550	733	548	940	891	523	697	618	651	179	725	621	657	894	556	581	593	406	879
LOC100644050	515	706	686	727	645	694	810	719	497	647	877	657	527	769	581	714	575	665	533	602	580	338	700	395	534	578	658	783	567	625	271	614	575	698	846	611	655	828	596	678
LOC100644051	1678	1189	1569	1529	1062	1058	1269	1362	1054	1156	1652	1356	1006	1539	1146	1294	1305	1335	969	1018	966	571	1454	671	1025	1013	1044	1314	1103	1203	331	1160	880	1391	1038	1202	1290	1402	1099	1409
LOC100644052	323	278	240	187	217	224	359	414	39	20	14	15	23	15	14	15	38	570	537	467	491	341	11	379	374	441	18	43	15	23	28	257	226	21	336	21	26	34	30	308
LOC100644053	188	129	117	155	87	75	104	138	22	61	101	59	59	89	65	68	63	83	81	68	76	67	58	55	63	68	42	44	57	63	7	94	76	59	77	54	65	68	76	120
LOC100644055	4	19	1	0	9	11	27	55	16	42	22	3	6	30	262	15	11	21	5	5	4	31	16	4	23	11	9	12	2	9	1	1	0	3	1	7	13	16	13	0
LOC100644056	2	7	1	6	6	11	4	6	10	4	0	6	5	2	17	14	2	9	4	4	5	3	9	6	10	3	7	3	6	2	1	8	10	4	10	4	9	12	3	3
LOC100644058	1601	5221	6552	6441	1644	4431	4977	5011	902	1278	1573	1961	1168	1408	1290	1554	1430	8392	3982	4335	5694	2464	2292	3527	4498	4237	597	1260	1039	1462	1246	4878	3958	1540	4982	1089	1714	1614	770	6729
LOC100644059	1047	877	840	818	727	650	813	1290	423	528	825	487	476	494	451	522	507	992	736	787	786	694	589	653	852	942	321	414	378	405	72	672	554	618	824	487	588	754	432	957
LOC100644060	331	173	165	194	128	97	157	151	199	537	600	446	467	797	469	616	682	216	185	146	152	94	502	83	128	140	376	739	593	677	78	165	139	623	164	470	522	578	404	189
LOC100644061	155	124	150	145	95	85	113	192	60	31	47	33	57	52	29	26	33	134	119	166	140	138	39	132	160	155	25	31	33	24	19	91	87	40	132	55	32	47	19	117
LOC100644062	599	484	474	545	680	700	799	1079	340	498	875	240	304	357	219	268	252	390	293	384	376	566	409	568	664	751	194	294	257	282	59	390	407	340	520	478	535	609	474	461
LOC100644063	0	1	1	0	0	0	1	0	0	0	2	1	6	0	0	0	1	4	1	2	4	2	0	0	5	2	0	1	1	0	0	1	2	0	1	2	0	1	0	1
LOC100644064	497	342	346	379	250	233	274	333	101	92	109	99	93	143	92	106	111	372	271	250	234	183	100	131	238	208	84	132	131	110	11	246	204	142	252	120	125	150	96	295
LOC100644065	618	492	496	463	337	322	400	494	284	317	409	295	283	373	301	276	265	570	456	447	436	354	325	367	504	560	208	300	281	242	59	380	341	333	453	288	303	374	200	451
LOC100644066	185	251	279	317	220	158	243	263	476	464	776	568	447	647	533	542	553	238	225	276	285	120	766	128	251	295	612	638	514	502	349	215	190	657	269	474	510	582	463	257
LOC100644067	580	235	325	426	265	247	252	413	123	357	584	300	308	618	301	396	555	255	208	171	176	127	374	142	142	159	160	234	226	208	31	141	117	400	117	352	323	427	365	291
LOC100644068	248	351	401	372	415	426	481	507	598	545	989	336	491	376	355	302	273	361	345	317	382	392	431	356	473	491	271	305	257	279	1182	309	249	436	414	430	526	704	391	415
LOC100644069	735	532	468	584	440	407	453	603	636	774	1021	714	587	795	646	781	618	598	383	457	394	278	825	276	443	443	409	684	692	728	98	461	404	768	525	686	734	918	665	531
LOC100644070	309	161	228	255	210	167	196	238	196	302	485	299	226	337	240	259	246	192	207	156	169	110	254	109	170	204	189	296	205	207	21	206	145	300	148	283	276	276	259	241
LOC100644072	347	329	291	411	252	238	259	382	31	54	56	41	46	73	63	53	70	204	140	177	192	101	57	130	213	189	43	80	60	68	10	218	188	60	247	38	60	57	58	348
LOC100644073	367	397	402	433	509	790	1011	1042	288	220	394	178	192	211	133	147	118	295	246	305	259	555	250	504	701	894	159	235	171	184	208	267	312	267	524	295	367	305	222	330
LOC100644074	6	42	21	17	15	19	32	37	10	6	8	10	2	9	7	2	9	32	35	32	28	28	13	28	37	54	9	23	12	20	2	62	48	3	81	6	18	8	4	39
LOC100644075	473	392	441	492	474	439	606	635	321	328	459	231	432	376	266	257	316	573	450	489	479	397	304	416	674	616	203	315	299	271	126	426	400	292	667	272	245	370	278	465
LOC100644076	5050	4217	5440	5028	4468	4973	5712	5131	8240	7128	15393	6398	6060	8656	6843	7587	7329	5859	5566	4853	4729	4077	7013	4000	5876	5802	6891	6469	5120	5002	5588	3582	3148	6724	4946	6816	6519	9853	7576	4936
LOC100644077	936	1270	1450	1238	891	1239	1435	1553	2075	2005	3121	2081	1577	2214	2107	2260	1895	1675	1921	1655	1653	1011	2009	1280	1567	1673	1352	1775	1288	1343	5991	1161	950	2267	1483	1686	1907	2109	1643	1370
LOC100644078	1	0	1	0	0	0	0	1	0	0	5	2	0	0	0	4	0	0	2	0	0	1	0	0	0	1	0	0	0	1	0	0	2	0	0	0	0	0	0	0
LOC100644079	300	122	146	129	107	102	134	191	45	37	69	58	46	63	49	59	48	279	186	167	152	110	49	108	187	184	41	65	35	43	1	122	108	53	146	41	66	52	47	199
LOC100644080	240	170	173	215	119	118	149	188	15	42	41	50	50	52	31	46	47	103	83	90	92	71	42	43	108	107	43	33	54	62	1	122	102	53	127	40	45	72	71	145
LOC100644081	354	714	532	468	538	479	576	521	16	22	44	53	22	31	35	16	20	568	527	700	672	356	52	400	543	753	30	90	42	49	115	681	695	41	1258	29	40	55	41	617
LOC100644082	224	151	207	182	89	89	103	116	114	137	141	122	113	264	185	159	169	288	242	292	282	158	144	132	139	162	58	156	122	100	18	98	104	117	91	82	95	115	83	149
LOC100644083	1805	1961	2007	1975	1746	1820	2042	2213	1650	1776	2285	1611	1396	1589	1219	1436	1087	1818	1571	1788	1725	1110	1771	1279	2245	1910	1174	2050	1866	1787	581	1844	1761	1771	2550	1575	1888	2235	1500	1977
LOC100644084	67	108	83	97	35	36	39	53	52	46	68	86	49	44	47	88	61	75	92	73	94	32	56	40	45	60	53	43	74	66	8	58	62	49	138	50	50	39	15	74
LOC100644085	189	41	44	38	30	27	28	72	15	14	6	10	7	13	4	9	6	83	64	58	81	31	11	33	85	109	12	16	6	5	3	26	25	15	37	11	16	15	6	34
LOC100644088	443	246	291	258	168	209	220	260	176	107	123	122	159	205	147	140	195	523	569	328	353	209	134	206	272	301	95	182	145	126	767	174	156	154	221	142	126	114	112	266
LOC100644090	244	301	337	354	266	197	246	304	341	341	516	338	325	289	301	307	275	233	183	221	202	181	407	210	260	293	186	358	287	266	234	269	188	374	313	314	375	349	249	300
LOC100644091	861	1426	1316	1321	1209	1038	1228	1244	267	252	399	288	205	371	302	252	256	1768	1592	1508	1412	821	316	745	984	1161	340	319	274	293	3731	1578	1093	307	1810	238	256	302	215	1601
LOC100644092	544	564	617	692	536	444	584	527	70	60	82	88	49	89	57	53	55	619	444	451	461	277	121	284	504	425	80	104	117	111	79	631	555	110	634	93	73	70	67	749
LOC100644094	280	149	187	209	149	146	166	153	484	591	751	518	572	558	466	513	462	128	77	97	104	63	597	60	75	91	216	392	297	409	20	107	86	587	104	509	667	669	488	201
LOC100644095	21	19	7	9	10	13	21	61	31	13	14	7	19	12	8	11	5	7	5	5	21	24	7	28	38	41	7	8	8	5	0	11	8	5	12	14	9	16	13	10
LOC100644096	527	410	464	476	356	424	521	550	283	260	311	366	217	384	214	249	241	524	477	438	396	277	315	298	391	436	220	321	250	328	32	395	356	382	417	266	309	386	221	427
LOC100644097	237	285	361	373	257	293	304	360	203	203	334	243	185	263	234	238	199	289	285	344	269	191	300	201	386	366	170	194	130	188	82	236	245	250	268	196	195	238	144	349
LOC100644098	8	12	6	2	13	9	13	14	0	2	5	4	0	1	3	0	0	7	16	12	13	14	0	11	18	23	0	1	6	5	0	14	11	0	17	0	0	4	2	9
LOC100644099	3182	611	603	1051	8592	12352	15904	31251	1878	2127	2685	2301	1396	777	743	788	442	176	180	473	481	18866	1519	17044	9434	13885	1132	1273	1130	2106	351	603	589	1938	1085	2649	3450	2269	1267	580
LOC100644101	87	42	16	6	78	7	3	35	71	24	23	14	7	25	49	31	22	2	5	4	4	7	48	6	11	23	16	50	8	9	8	18	14	25	6	49	50	8	4	21
LOC100644102	2154	1440	1448	1454	1018	770	1013	931	849	783	729	918	547	1407	775	759	794	2269	2197	1605	1557	563	1051	628	861	945	694	1224	1021	1178	3465	1189	1108	1042	1602	809	1259	1508	685	1647
LOC100644103	809	649	699	779	505	421	471	560	145	133	164	144	95	219	87	152	145	716	474	499	475	208	145	244	457	413	112	136	114	132	43	659	496	139	625	120	170	169	107	672
LOC100644105	90	62	55	80	40	42	47	62	25	30	25	17	26	32	21	46	26	110	114	100	77	67	23	52	93	82	22	43	31	42	77	48	33	38	60	48	34	29	16	67
LOC100644106	464	729	816	737	526	492	658	767	199	164	178	192	193	194	206	184	192	1096	938	723	723	563	227	545	842	721	132	275	147	214	122	652	555	193	689	184	164	202	133	825
LOC100644107	0	0	0	0	0	0	5	0	6	2	0	2	4	1	2	1	1	0	0	1	0	0	2	0	0	2	8	6	3	4	0	1	0	2	3	2	1	4	5	2
LOC100644108	6014	7538	7173	5660	3932	4683	6314	7093	726	814	655	1000	649	877	840	939	853	15266	11785	9995	8826	3607	1045	3840	7277	6479	840	1068	894	906	722	6861	5536	1050	7316	711	782	676	568	7411
LOC100644109	521	582	627	589	379	451	466	443	1174	1032	1388	1418	796	1880	856	969	858	566	483	523	623	239	1652	286	414	474	1327	1538	1220	1630	706	493	538	1766	772	1219	1479	1935	896	574
LOC100644110	333	159	150	130	205	167	174	273	23	23	11	12	26	10	16	4	12	250	184	209	240	151	13	209	262	359	6	14	13	9	83	146	159	0	241	5	20	11	28	151
LOC100644111	10	0	0	2	1	1	7	0	0	0	0	0	1	0	0	0	0	7	1	1	5	5	0	1	4	4	0	8	0	0	2	0	1	0	2	0	0	0	2	1
LOC100644112	205	60	90	104	43	56	69	81	182	152	259	128	138	311	224	221	197	195	164	182	133	54	143	62	99	113	34	175	80	162	52	62	45	128	91	80	78	194	119	92
LOC100644113	513	463	542	576	483	483	602	674	97	108	124	118	94	139	60	85	74	610	448	502	602	397	112	370	614	664	66	110	118	112	37	532	489	100	633	126	143	161	109	557
LOC100644114	2137	2229	2542	2650	1476	1657	2389	1929	900	1045	1236	1183	1124	1220	1088	1109	1170	2945	3049	2577	2256	1476	933	1152	2236	2383	816	1251	1035	1153	197	2418	2005	794	2679	883	1068	1348	1049	2585
LOC100644115	433	336	335	339	243	254	338	509	241	189	219	219	169	160	139	165	116	410	430	387	265	236	221	271	310	404	140	271	163	245	151	297	310	245	376	166	152	237	231	387
LOC100644116	5	0	0	0	0	5	3	3	15	4	16	4	6	9	6	5	7	2	2	5	0	0	7	4	5	2	1	2	5	0	0	1	0	7	0	3	9	4	2	2
LOC100644117	808	520	659	670	612	570	837	870	246	192	331	244	253	325	266	224	287	1524	1324	913	771	541	236	487	893	964	150	253	177	202	70	612	489	224	616	172	197	298	186	710
LOC100644118	8882	4829	3957	3834	4264	3436	5020	5559	3597	4800	3911	4872	4849	5639	4685	5276	4424	5795	3908	5864	4632	3637	3849	3860	5901	6070	5143	6140	6420	6037	170	4688	4662	6559	6671	4458	5468	7172	5166	5976
LOC100644119	0	0	0	0	0	0	0	0	0	1	0	0	0	2	0	0	0	0	0	0	0	0	0	0	3	1	0	0	0	0	0	2	0	0	1	1	0	0	0	0
LOC100644120	368	280	225	284	279	239	277	495	289	202	375	195	240	192	176	175	140	271	222	246	263	306	184	305	375	420	164	215	148	187	37	228	237	220	368	233	224	236	193	253
LOC100644121	155	64	56	75	76	55	77	111	150	132	205	107	135	174	116	132	143	109	92	89	69	54	127	55	77	77	84	129	78	86	41	43	34	124	53	114	180	153	135	66
LOC100644122	237	307	380	345	280	263	306	418	320	401	906	310	413	317	277	240	291	199	200	297	267	243	361	240	323	353	169	231	173	241	50	237	201	378	311	377	367	314	262	322
LOC100644123	905	661	619	647	463	383	457	441	896	1032	1031	1531	940	1953	1345	1377	1417	730	566	408	371	189	1405	167	435	253	1435	2054	1606	1554	129	580	470	1438	528	1082	1221	1334	1234	537
LOC100644124	413	447	464	477	418	417	478	594	257	363	478	304	225	457	309	300	385	538	377	437	412	347	313	329	492	484	195	317	224	292	34	400	350	354	452	305	340	307	231	502
LOC100644125	4	4	3	6	3	3	3	4	0	4	2	0	4	8	0	2	0	0	2	2	4	3	1	0	0	1	3	1	6	5	0	4	7	0	1	0	0	0	4	1
LOC100644127	809	699	786	713	586	475	595	678	227	216	321	264	193	324	223	280	246	738	502	560	585	286	306	325	548	501	221	296	250	265	66	646	520	311	848	258	258	308	219	710
LOC100644128	359	710	708	633	785	851	962	934	1053	1433	2008	912	1015	1116	1014	1057	885	667	458	812	723	664	1457	608	1023	1152	412	995	1051	1084	260	669	686	1257	1102	1105	1203	1429	995	837
LOC100644129	44	4	7	17	8	8	4	13	64	19	44	21	32	41	32	21	14	4	2	4	4	6	44	5	8	16	24	27	15	30	2	4	2	46	4	34	23	42	25	6
LOC100644130	180	164	149	161	141	139	151	220	121	297	320	253	286	417	219	264	325	159	97	113	104	87	242	100	106	129	144	260	260	226	12	98	47	309	91	280	311	340	327	154
LOC100644131	11554	13091	11925	7975	10810	8138	10280	10064	2584	2726	3513	3767	3046	3790	3471	3737	3649	25842	21292	15963	16512	9572	3332	9370	12709	15686	4252	5929	4730	5688	2870	13210	12723	3506	20345	3220	4235	4898	3567	14600
LOC100644132	29	8	8	8	4	0	8	12	12	18	9	7	5	2	2	4	0	13	11	11	5	5	9	6	17	12	3	11	3	6	2	3	3	11	2	7	11	12	6	7
LOC100644133	247	148	134	160	101	116	117	155	42	31	33	26	21	27	27	31	34	164	154	121	107	86	36	82	148	164	28	32	27	27	15	96	117	26	136	28	34	19	24	140
LOC100644134	2316	1585	1710	1874	1487	1210	1430	1295	2379	2454	3161	3302	1775	3006	2491	2991	2280	2332	1957	1876	2035	939	4737	1049	1421	1746	2320	4372	2479	2957	1562	1582	1378	3940	2199	2254	3100	2887	1607	1688
LOC100644135	1881	1351	1485	1360	1149	1089	1333	1680	2802	4039	6006	3239	3862	4704	3349	3724	3845	1606	1158	1167	988	842	3575	817	1332	1262	2192	2970	2293	2709	59	1054	772	3816	989	3227	3886	4231	3925	1415
LOC100644136	65	4	13	25	11	9	22	23	47	48	46	46	43	46	30	37	35	37	24	16	21	13	68	22	23	21	20	18	23	21	3	13	12	46	6	27	26	35	21	15
LOC100644137	79	20	11	33	22	19	38	22	29	13	19	11	31	43	14	6	10	32	46	68	25	19	37	28	34	87	9	23	8	10	1	27	12	12	17	8	17	17	26	26
LOC100644138	106	57	57	55	47	53	25	42	158	99	108	105	66	155	142	113	109	158	147	108	111	53	70	41	51	69	119	86	70	63	1	52	36	99	46	75	94	110	87	82
LOC100644139	1300	1379	1025	1314	803	1158	1048	1125	720	315	380	433	309	857	576	384	390	1717	1579	1429	1231	594	710	607	805	958	602	763	587	483	8091	1039	869	517	1581	412	479	422	434	1075
LOC100644140	152	77	52	79	56	44	74	101	1003	154	201	199	362	332	193	173	269	535	440	235	160	121	318	95	156	176	229	283	243	236	31	80	121	176	79	267	336	194	275	85
LOC100644141	320	272	326	434	259	249	316	306	165	283	497	259	235	316	244	291	251	316	269	261	281	241	272	176	293	336	255	281	212	225	36	253	212	286	291	203	255	284	248	334
LOC100644142	3	2	3	3	0	1	1	4	11	4	1	0	2	2	2	1	0	1	4	7	4	0	1	2	5	3	0	0	3	0	0	2	3	3	0	5	5	5	10	4
LOC100644143	3657	4191	4338	3266	4381	4064	4748	4501	2695	2807	3701	3665	2710	3690	3309	4587	2979	7997	6121	6080	6547	3051	3787	3103	5716	5890	2861	5783	4709	5182	5925	4468	4446	4161	7440	3698	4442	5603	3368	5216
LOC100644144	635	642	677	804	601	705	854	820	77	54	77	48	48	75	48	66	50	911	773	717	824	471	43	428	832	833	92	171	132	151	293	645	517	48	757	37	78	54	63	771
LOC100644145	29	39	29	26	20	16	25	37	12	26	22	22	28	24	9	12	2	21	14	18	22	11	10	26	11	26	9	13	7	15	0	37	28	22	22	18	29	21	15	20
LOC100644147	28	5	4	12	9	7	13	6	3	1	5	12	1	11	10	10	10	4	2	7	4	3	9	2	4	12	13	7	15	11	0	2	3	16	11	4	7	8	9	9
LOC100644148	181	101	76	81	144	142	109	181	70	93	105	139	79	73	112	93	49	180	214	198	193	162	91	179	218	244	72	134	47	69	15	82	89	79	124	85	136	108	121	137
LOC100644150	382	201	195	199	257	178	227	137	80	51	103	63	108	297	129	100	159	283	405	378	201	126	83	141	171	285	51	214	67	186	29	206	242	97	423	28	102	189	140	287
LOC100644152	98	79	84	122	43	63	90	72	152	118	199	128	159	159	142	205	105	145	146	124	124	80	121	78	100	141	95	124	113	114	54	65	56	164	78	110	114	144	95	93
LOC100644153	1702	1364	1260	992	981	1062	1239	1579	722	760	774	662	826	1080	825	841	1099	3345	2964	2389	1929	1326	697	1208	1807	2172	514	865	643	633	96	1397	967	726	1286	896	896	1095	746	1695
LOC100644154	2893	1340	1259	1062	913	735	1092	1455	1210	3631	4003	3488	3314	6362	2988	5614	6072	1938	1512	1415	1321	924	3559	696	1255	1309	2374	3255	2774	2970	19	1213	1011	4634	1237	3226	3534	3934	3698	1368
LOC100644155	272	157	233	143	182	157	163	250	43	55	41	26	32	43	29	30	39	463	390	300	341	301	34	233	259	323	44	46	40	29	65	211	164	46	295	41	37	45	32	250
LOC100644156	343	207	275	279	198	262	261	361	150	230	317	185	162	252	159	200	196	367	347	306	300	196	244	211	318	322	165	276	246	253	79	183	209	228	279	178	123	225	159	258
LOC100644157	220	165	170	228	127	135	153	196	218	154	304	199	169	227	178	139	125	135	127	139	155	134	150	132	119	178	131	156	137	122	51	131	102	143	151	133	212	198	174	183
LOC100644159	3500	4853	4361	4319	3711	3275	3917	3163	1752	1781	2718	2236	1639	2506	1989	2132	1462	3361	2462	3509	3975	1675	2687	1777	3713	3664	1665	2764	2187	2834	2198	4718	5007	2433	7764	1883	2190	2766	2026	4758
LOC100644160	40	37	61	70	26	32	39	63	2	15	30	25	26	27	17	27	38	9	16	26	22	13	25	16	15	12	12	22	20	16	3	15	9	16	16	27	25	16	23	46
LOC100644161	2461	1587	1712	1915	1148	1140	1414	1352	1035	877	1193	918	1001	1408	1034	1150	1167	1542	1219	1435	1284	669	1166	681	1040	1162	751	907	591	665	457	1455	1296	1294	1743	864	949	1033	782	1683
LOC100644162	606	444	425	389	190	273	292	348	1699	224	253	1568	771	539	1753	266	202	547	293	315	344	109	783	117	186	207	592	334	356	298	281	558	387	798	528	585	1892	198	1008	440
LOC100644163	283	365	332	416	359	329	387	401	307	401	544	350	300	423	290	338	324	480	340	367	334	247	414	219	367	403	355	507	342	378	321	384	339	449	483	348	380	423	378	424
LOC100644164	2	0	3	0	0	0	0	0	0	0	0	0	0	2	0	0	3	1	0	1	0	0	0	2	1	1	1	0	0	0	0	3	0	0	0	2	0	0	0	0
LOC100644165	524	641	583	657	519	438	529	455	732	659	899	850	508	857	670	691	579	519	454	456	490	240	1047	266	529	488	764	997	939	914	425	563	573	1068	842	740	877	965	634	636
LOC100644166	2628	1950	2337	1785	1611	1786	2443	2629	245	217	303	240	228	255	200	193	244	2417	2168	2140	2267	1738	234	1842	2882	3069	216	264	196	271	1209	1931	1779	233	2765	237	244	269	211	2002
LOC100644167	334	425	487	390	283	359	378	359	648	637	1105	651	590	856	525	567	593	473	398	393	433	244	751	263	368	401	471	694	697	662	147	304	289	677	429	584	857	884	594	364
LOC100644168	2	0	0	0	0	5	1	4	1	0	1	1	2	3	1	0	0	3	1	4	1	0	3	1	6	5	0	2	0	0	0	1	0	0	2	0	2	0	4	0
LOC100644169	830	531	514	599	530	429	613	486	3062	1176	1250	2840	690	1226	1149	1137	732	475	428	472	544	310	1782	310	503	544	2010	1642	1028	933	1193	613	560	1967	806	1413	3541	885	1835	590
LOC100644170	124	64	107	32	26	109	114	372	35	8	8	13	13	28	11	23	17	271	173	175	143	174	24	245	112	154	29	33	20	15	3	65	75	14	85	21	36	21	24	70
LOC100644171	253	138	154	192	135	114	175	136	329	290	458	322	282	513	437	358	493	226	255	217	186	112	524	108	151	165	414	493	454	477	684	145	133	511	143	250	263	339	260	157
LOC100644173	1057	952	1000	1069	956	866	1051	1176	933	995	1545	968	823	995	821	803	889	1080	1080	1023	1023	786	1038	755	1185	1156	589	1004	825	820	617	877	892	983	1276	1027	1000	1092	729	981
LOC100644174	215	234	315	211	262	389	456	1403	281	306	217	123	224	138	113	118	140	1175	949	797	615	803	72	1058	789	876	66	167	87	80	29	275	217	72	207	171	266	178	187	343
LOC100644175	2861	2085	2762	2567	2742	3079	3357	3014	3654	2792	6137	2012	2441	3038	2150	2539	2192	3125	3117	2865	3071	2541	2441	2488	3706	3909	2635	1938	1486	1756	29306	1948	2000	2220	3091	3020	2757	3743	3315	2372
LOC100644176	4	2	2	3	4	4	3	1	23	7	18	2	6	4	10	3	4	3	6	8	2	0	5	5	11	12	14	6	5	10	4	1	1	11	5	14	7	8	0	6
LOC100644177	236	79	105	95	100	68	102	73	246	262	287	233	223	463	356	319	194	114	139	159	100	50	223	58	62	105	91	266	120	285	30	53	67	214	105	150	205	279	170	132
LOC100644178	349	253	305	323	260	249	281	328	88	136	163	160	71	129	105	75	86	360	397	345	335	264	127	248	318	349	78	108	97	114	265	211	210	158	279	105	112	110	71	279
LOC100644180	250	85	92	100	76	55	75	83	197	156	153	239	220	278	244	299	349	259	201	158	120	83	226	53	106	110	234	357	269	324	25	103	108	225	123	178	203	169	152	138
LOC100644181	330	290	323	382	266	326	317	462	119	218	369	149	164	216	120	132	165	171	190	190	164	176	196	170	200	235	84	89	124	133	4	203	143	186	160	195	263	219	142	299
LOC100644182	9122	4916	4863	6289	3085	4470	4410	6288	9884	5509	8243	6384	5978	10385	7403	5957	8493	11132	9863	9974	8318	5657	8842	5382	8379	8977	5017	9941	6840	6536	5926	3432	2675	9750	3662	5792	5931	7850	5042	5508
LOC100644183	596	541	573	640	475	404	439	512	30	19	32	27	16	33	21	29	10	489	287	352	326	280	31	223	375	373	20	36	48	50	87	513	399	34	585	27	27	18	19	555
LOC100644184	191	143	167	233	119	172	152	200	217	304	444	240	234	249	216	206	208	140	108	158	182	110	264	112	170	185	277	276	228	213	38	157	151	297	211	223	221	258	195	162
LOC100644185	2241	1050	1190	945	883	822	1266	3241	6234	12795	6980	6265	13748	7766	5390	7899	9091	2375	1392	1104	1062	1503	5678	1309	1506	1578	4482	6421	6273	6144	19	1078	741	5697	962	8707	9841	7051	5968	1057
LOC100644186	490	249	203	274	199	162	204	301	180	346	309	247	296	449	230	385	431	177	130	153	126	107	320	97	180	172	215	284	249	261	25	126	89	327	113	311	346	396	338	226
LOC100644187	2692	2527	3150	2842	2595	3217	3686	3092	572	467	870	356	390	659	324	452	282	3159	2857	2642	2684	2319	421	2067	3281	3275	643	544	505	550	34467	2324	1986	468	3157	488	626	717	674	3052
LOC100644189	70	63	90	72	55	51	47	90	407	355	576	389	340	454	423	497	381	85	70	89	82	82	478	52	67	83	490	429	419	342	1606	45	47	509	89	317	384	365	331	85
LOC100644190	451	416	377	548	303	305	336	320	403	416	559	516	345	560	382	446	390	265	273	298	279	140	495	114	268	256	457	503	426	457	312	250	245	479	321	359	425	458	386	406
LOC100644191	1157	1259	1313	1152	1473	1401	1344	1814	629	977	1612	704	672	827	685	785	639	1338	1102	1362	1155	1309	1216	1268	1483	1576	502	761	633	800	508	1104	1047	1149	1741	1224	1214	969	743	1601
LOC100644192	722	534	473	499	492	502	615	764	176	163	276	184	188	250	164	200	205	809	651	644	613	524	239	483	772	790	158	264	197	213	76	615	563	264	759	256	252	293	191	558
LOC100644193	498	438	390	448	314	269	372	436	102	88	145	103	80	121	101	118	100	475	321	372	363	315	104	268	488	470	97	136	92	98	88	380	363	112	566	111	136	86	74	392
LOC100644194	2123	2850	2362	2316	2134	1913	2139	2049	958	871	1128	879	917	1355	941	1148	635	2256	1759	2640	3327	1053	1241	1242	2851	2888	947	1385	1058	1409	1297	3102	3005	1225	5268	919	1099	1609	930	2959
LOC100644196	208	169	214	294	180	125	161	188	22	25	56	25	25	27	27	29	42	106	78	81	73	77	41	63	95	81	29	26	29	27	7	136	96	23	103	28	30	25	24	164
LOC100644197	1240	1311	1421	1475	1067	1066	1097	1213	691	670	792	976	696	978	750	784	582	1644	1403	1359	1384	742	1065	686	1150	1163	638	1326	1284	1265	411	1289	1194	1091	1698	798	851	1110	664	1444
LOC100644198	661	843	831	876	702	636	744	459	1135	990	1535	1377	923	1364	1238	1326	918	611	546	735	774	286	1312	307	631	649	1971	1716	1658	1327	8386	979	984	1481	1620	896	953	1225	776	894
LOC100644199	65	148	149	142	108	149	129	174	115	84	94	105	58	55	98	89	65	137	124	118	151	88	94	63	122	145	148	201	167	114	1889	147	189	86	291	93	98	68	73	161
LOC100644200	65	60	80	57	77	48	47	40	5	7	11	11	11	20	19	16	8	78	76	61	68	42	16	29	51	62	8	15	7	9	87	45	33	11	58	6	19	30	10	75
LOC100644201	88	22	24	44	28	24	33	51	14	19	2	5	8	30	8	11	13	95	61	44	40	32	13	44	71	60	16	9	17	12	0	28	18	3	48	18	12	21	15	43
LOC100644202	4	1	0	2	0	0	1	6	6	0	1	11	3	3	5	2	4	3	5	2	2	1	1	2	1	2	1	7	0	2	5	1	2	3	1	2	1	0	2	4
LOC100644203	139	139	178	167	134	146	178	126	385	398	755	518	342	574	477	489	348	158	155	165	217	113	547	99	155	185	648	525	535	406	471	127	138	481	201	413	422	459	311	170
LOC100644204	424	215	287	385	172	162	180	213	134	377	475	278	322	658	236	508	544	130	110	123	113	66	341	48	56	100	118	237	195	215	28	68	58	485	80	364	440	454	413	206
LOC100644205	5	4	5	6	6	6	5	9	6	2	3	1	5	2	0	1	5	10	12	13	5	3	4	6	9	10	2	3	1	0	0	4	1	1	5	6	0	5	3	4
LOC100644206	300	175	227	243	145	149	176	258	203	185	288	210	179	205	173	169	226	189	167	136	122	106	191	116	101	155	82	154	104	140	6	122	99	208	104	177	239	208	216	173
LOC100644207	71	42	55	72	28	20	32	36	13	20	26	20	31	56	30	34	33	16	18	30	15	8	24	11	11	11	35	33	21	35	5	33	10	37	20	16	32	31	22	43
LOC100644208	11	1	0	1	2	3	5	14	7	14	4	3	17	1	5	1	0	7	2	1	1	4	17	4	9	6	3	5	1	2	0	0	1	5	0	10	5	5	13	3
LOC100644210	18	3	0	4	10	5	1	2	3	0	1	2	5	3	0	5	1	6	4	11	8	2	7	8	7	6	1	3	0	2	0	9	5	3	13	1	1	7	3	3
LOC100644211	611	362	399	609	279	196	228	268	49	419	379	295	312	693	234	529	620	101	119	147	98	56	371	36	66	108	274	310	304	282	44	105	93	526	132	405	408	496	436	333
LOC100644212	294	399	238	318	255	201	278	307	233	328	434	284	339	405	315	379	338	383	222	254	222	142	347	148	306	255	276	402	306	357	97	301	221	433	318	340	340	359	260	367
LOC100644213	316	404	401	471	546	442	547	551	74	144	124	109	101	103	73	75	71	552	438	473	481	297	82	256	522	533	79	120	80	82	52	420	352	80	471	113	161	149	57	450
LOC100644214	574	336	405	394	294	246	269	328	196	157	208	143	170	299	175	182	172	598	423	366	282	239	207	219	307	304	95	135	123	159	20	257	218	229	258	163	127	180	142	399
LOC100644215	3775	1743	1884	1861	1771	1945	2069	3531	2271	3057	5174	2200	2795	3255	2475	2611	2978	2236	1558	1369	1233	1656	2528	1651	1974	2117	1329	1820	1526	1678	131	1309	1037	2494	1102	2721	3225	3753	3875	1866
LOC100644216	2244	2342	2402	1920	1732	1631	1889	2265	986	909	1254	1440	773	1290	1363	1238	1171	4070	3564	3037	3223	1580	1102	1880	2520	2665	828	1416	1021	1087	998	2238	2122	1327	3369	857	1078	1091	944	2471
LOC100644217	2	2	1	8	2	3	3	4	18	6	7	2	10	5	8	2	10	6	9	5	8	6	4	5	8	7	0	4	0	3	0	2	2	3	3	5	4	4	2	4
LOC100644218	2661	3753	4070	2152	2201	2236	2817	3524	448	452	443	633	402	818	660	724	599	7824	7088	5871	5337	2930	653	3836	4204	4804	624	776	623	679	674	5084	4641	503	7826	342	376	606	474	4288
LOC100644219	30	39	23	36	31	27	39	47	8	7	1	20	4	11	6	17	8	15	19	57	31	16	8	17	41	55	17	14	15	22	13	42	44	11	60	1	16	14	11	29
LOC100644220	68	0	2	2	1	61	0	1	945	1	142	11	7	2	438	4	2	2	5	1	1	0	13	0	16	1	0	1037	1	322	1551	0	0	6	0	8	11	12	112	37
LOC100644221	324	112	139	341	178	162	176	409	551	219	364	226	275	344	280	302	157	196	304	192	216	392	177	298	330	343	183	159	143	344	4	107	68	365	117	139	153	186	144	119
LOC100644222	236	134	118	125	140	115	126	240	208	365	390	326	400	414	309	467	500	342	265	243	210	162	390	173	224	232	235	451	352	374	11	163	130	486	201	335	398	444	318	192
LOC100644223	27	102	116	102	27	19	35	63	64	39	25	17	31	53	23	26	21	202	121	91	82	52	14	52	64	68	10	17	8	36	36	150	72	25	91	29	28	20	22	100
LOC100644224	16	34	48	43	17	16	11	21	12	33	27	26	20	21	21	30	16	30	14	31	17	17	31	9	15	14	9	22	38	16	0	25	26	37	27	20	20	15	7	50
LOC100644225	84	1	0	4	1	55	0	1	163	1	20	7	0	3	89	2	4	3	7	1	5	1	6	0	37	4	0	225	1	87	157	0	1	5	1	1	4	4	33	35
LOC100644227	1077	1153	1227	1249	826	720	789	741	961	963	1298	1173	746	1173	1084	1106	1029	993	900	1004	894	387	1203	410	700	785	1047	1038	965	957	233	939	787	1207	1125	822	925	997	839	1024
LOC100644228	12470	20274	16662	14925	8010	6905	8306	4754	5826	9386	8441	17264	8856	13760	14191	18058	12333	11282	8728	11319	15184	2589	15651	3328	6253	8842	9387	12976	13802	15421	3376	14930	13186	15645	24473	6879	7969	9038	6161	14883
LOC100644229	186	180	145	172	104	124	124	132	114	97	111	125	93	157	125	130	193	226	209	230	172	64	116	106	116	111	73	145	84	94	10	113	84	121	133	75	68	121	95	163
LOC100644230	496	363	401	477	333	274	276	393	158	278	367	167	196	280	197	238	247	256	215	239	195	148	262	141	207	240	127	236	181	255	13	243	178	239	187	266	283	315	211	383
LOC100644231	539	146	161	228	175	183	212	175	342	342	479	327	323	412	365	326	237	124	87	167	103	101	308	76	191	176	362	412	278	280	52	168	133	503	210	295	277	472	354	186
LOC100644232	108	6	15	5	13	20	15	40	37	31	45	18	35	55	56	23	75	74	47	42	26	27	33	42	30	41	17	27	4	12	0	14	8	18	1	41	43	35	34	30
LOC100644233	69	24	20	29	7	5	14	26	3	15	34	13	18	29	19	43	58	32	33	26	30	18	19	14	19	33	19	12	15	10	0	12	2	36	7	2	13	18	4	21
LOC100644234	299	337	397	403	235	319	353	308	484	450	744	549	377	685	526	489	477	354	302	314	401	145	613	170	287	283	571	703	722	657	107	335	322	565	524	426	462	511	420	348
LOC100644235	16	34	18	16	18	16	23	23	18	12	5	7	15	6	5	0	1	40	46	22	38	21	3	21	27	34	8	4	4	1	313	16	11	13	26	2	13	3	6	30
LOC100644236	2825	1895	1911	2046	1155	1324	1442	1384	1927	1413	1748	2086	1333	2383	1599	1670	1474	2022	1946	1898	1816	874	2132	970	1338	1523	3697	2878	3466	2762	11636	1559	1298	2437	2234	1534	1913	2045	1430	1905
LOC100644237	600	492	611	614	446	507	488	457	925	760	1405	1282	749	1141	927	973	708	523	484	526	585	310	1036	308	480	464	1768	1364	1374	1145	3846	527	430	1028	667	708	843	1086	830	542
LOC100644238	42	22	34	35	24	22	15	28	12	23	6	9	10	26	9	11	17	36	15	23	26	15	9	18	32	22	3	6	8	10	1	15	10	17	9	11	13	10	9	32
LOC100644239	269	337	390	395	294	301	347	335	198	197	244	236	167	221	198	180	220	460	467	409	361	188	212	197	303	338	187	274	223	289	55	339	326	243	445	186	263	223	179	393
LOC100644240	103	89	82	85	81	75	90	90	24	49	25	32	55	37	50	47	61	139	103	81	88	71	39	47	109	98	51	58	60	64	10	99	83	55	105	38	46	48	50	92
LOC100644242	79	20	29	32	11	21	33	89	129	92	64	68	75	51	43	36	66	45	54	22	39	33	59	37	94	103	26	37	28	21	1	13	9	41	18	51	65	54	38	16
LOC100644243	119	3	3	7	8	78	2	0	1490	226	223	397	26	60	912	9	47	2	16	4	2	0	124	0	38	7	41	1023	53	445	2774	4	2	35	0	42	59	536	193	34
LOC100644244	83	77	39	77	27	45	51	71	104	48	88	52	42	64	62	46	25	27	63	51	53	40	62	72	41	62	24	96	46	67	67	16	23	39	38	86	72	79	81	37
LOC100644245	735	497	468	449	417	472	555	755	549	477	727	325	482	585	459	448	494	1104	949	787	737	603	442	613	915	981	338	468	345	362	147	472	507	398	637	366	416	564	443	596
LOC100644246	1159	1880	2039	1721	1275	1332	1482	1369	3216	2998	3677	3862	2580	4953	4428	4288	3038	2384	2097	1975	1902	1071	4204	1035	1541	1499	4466	6008	4686	4951	13451	1667	1490	4209	2423	2262	2778	3836	2483	1825
LOC100644247	235	282	330	332	265	171	250	257	134	119	187	136	103	186	149	164	95	293	218	303	245	177	193	161	336	304	129	233	155	163	130	285	228	244	357	151	166	159	122	322
LOC100644248	12	2	5	9	1	3	2	3	0	0	1	2	3	0	4	0	6	6	9	8	7	4	1	6	10	5	1	2	5	4	0	4	1	7	1	1	1	4	3	6
LOC100644249	5	4	2	4	10	1	9	26	2	0	0	2	12	0	0	0	1	18	51	43	11	7	3	5	7	17	0	4	6	0	0	7	4	0	10	0	2	1	0	22
LOC100644250	430	316	339	400	260	245	265	287	93	115	180	133	87	156	137	175	178	271	186	223	180	118	174	109	151	129	75	122	135	123	43	216	182	184	170	144	161	151	109	342
LOC100644251	119	191	137	146	90	111	99	217	141	179	287	152	222	169	178	121	141	94	59	79	92	96	194	106	115	127	79	106	113	112	6	100	78	173	106	163	147	173	133	119
LOC100644252	2345	2747	2612	2528	2221	2220	2606	2973	1137	1295	1825	1405	1077	1402	1086	1305	1270	2776	1909	2156	2129	1501	1482	1605	2644	2537	940	1237	1028	1218	88	2499	1996	1413	2820	1363	1769	1668	1381	2982
LOC100644253	599	677	611	638	606	652	705	892	943	1184	2100	902	987	898	900	855	770	786	506	593	558	522	1215	564	671	767	565	911	609	785	297	526	552	1222	704	1036	1036	1148	1053	624
LOC100644254	3663	2174	2185	2223	2060	2169	2653	3491	1619	1494	2365	1407	1586	1831	1349	1237	1622	3918	3525	3022	2694	2431	1542	2272	3887	4182	1623	1873	1512	1503	1958	2021	1785	1362	2503	1710	1913	2776	1948	2506
LOC100644255	389	648	764	727	473	468	589	566	195	186	257	212	164	294	174	231	187	674	573	551	536	335	214	310	500	603	166	251	221	227	96	542	561	256	638	169	179	200	161	668
LOC100644256	215	199	172	183	165	119	165	237	81	71	84	77	108	69	72	92	52	236	155	157	179	110	79	94	154	134	42	87	51	84	23	241	149	73	180	55	81	95	57	208
LOC100644257	8	0	1	2	4	0	0	1	0	1	0	0	0	0	0	0	0	2	3	2	3	0	0	2	5	4	0	0	1	0	0	3	0	0	0	0	0	0	1	2
LOC100644258	338	186	221	165	153	150	181	271	148	112	171	147	156	177	174	149	167	359	299	219	216	193	159	189	305	268	115	142	130	143	3	221	186	153	236	105	154	227	142	242
LOC100644259	434	575	630	679	458	480	564	473	315	302	444	404	228	442	309	310	331	667	517	524	566	284	343	287	422	412	387	496	379	401	62	643	559	404	740	331	368	419	286	642
LOC100644260	923	774	870	946	760	717	883	936	1425	1459	2786	1454	1148	2394	1221	1285	1894	1002	812	823	658	562	1545	539	831	887	1013	1199	911	991	136	548	478	1708	691	1623	1804	2199	1508	814
LOC100644261	393	273	345	399	219	222	253	254	666	639	1057	657	597	997	796	830	754	373	390	363	362	208	760	187	281	309	680	721	631	651	740	278	197	829	335	521	505	674	489	327
LOC100644262	272	283	278	256	342	362	398	456	299	384	685	221	305	344	223	228	247	361	336	265	301	317	244	294	444	470	170	226	195	226	137	214	197	322	236	338	412	434	324	260
LOC100644263	69	36	43	41	60	64	47	105	50	80	66	36	57	67	37	33	36	76	43	44	41	68	64	50	73	74	26	52	25	37	26	31	21	69	42	50	73	62	37	68
LOC100644264	742	665	815	769	637	664	746	579	949	849	1248	1027	692	1334	915	943	708	634	603	672	829	295	1115	363	677	650	1543	1532	1234	1327	7049	789	705	1123	1142	708	788	1152	873	750
LOC100644265	58	38	48	52	52	40	50	65	163	200	394	191	154	230	220	223	182	22	20	23	28	33	264	22	38	42	255	193	208	194	90	37	44	248	83	205	212	181	170	51
LOC100644266	548	543	535	636	498	436	504	707	242	223	298	192	252	255	201	191	155	533	350	403	302	324	255	314	498	393	135	212	166	219	20	440	324	251	409	214	254	221	218	545
LOC100644267	727	397	467	512	300	350	348	513	647	858	1152	1042	834	1269	816	1188	1235	427	323	357	302	250	887	247	387	391	660	925	790	765	25	303	207	1123	240	1063	1190	1308	1023	390
LOC100644268	663	312	446	487	470	387	601	1264	329	233	303	234	292	260	223	239	221	276	369	346	279	1222	200	1049	585	979	209	307	217	320	235	383	286	207	397	132	237	203	251	302
LOC100644269	184	101	103	127	88	97	110	140	352	220	297	354	225	236	244	267	209	137	121	132	105	62	321	50	97	100	175	187	141	144	10	97	74	320	102	259	463	242	238	134
LOC100644270	15	3	2	5	7	9	7	4	56	6	17	4	12	28	23	6	18	2	1	4	2	0	10	3	10	2	9	73	5	25	223	2	2	10	5	4	13	21	26	8
LOC100644271	587	236	388	170	188	93	134	176	44	66	36	115	41	195	136	173	175	653	647	453	394	202	233	204	199	415	284	316	287	257	26	221	205	212	237	95	96	138	89	242
LOC100644272	162	103	118	142	117	112	133	259	58	41	70	45	38	92	68	57	36	109	115	118	85	105	52	93	123	120	49	65	43	35	101	75	51	67	81	44	58	51	53	101
LOC100644273	663	380	463	534	401	369	397	519	298	591	751	345	503	668	408	528	610	353	275	266	178	181	501	170	198	266	174	224	184	235	19	208	163	459	173	431	525	521	481	377
LOC100644274	158	213	254	293	207	199	245	282	162	232	474	189	199	259	177	180	233	174	183	209	176	152	247	170	190	211	135	104	145	116	10	146	134	223	182	192	189	249	191	225
LOC100644275	1348	1360	1352	1352	942	1023	1268	1358	760	743	1138	860	747	1199	929	995	943	1773	1574	1504	1467	915	923	965	1440	1430	682	943	664	718	183	1073	1059	873	1588	798	862	1007	708	1447
LOC100644276	2697	2220	2960	2661	2878	3527	3814	3695	2253	1922	3111	1171	1395	2266	1378	1447	1481	3979	4210	3142	3150	3141	1367	3443	4852	4735	1308	1090	983	915	25384	1932	1810	1299	2922	1708	1785	2221	1862	2631
LOC100644277	497	793	693	680	802	811	918	917	883	828	841	910	574	914	634	715	523	1055	886	913	922	737	1106	675	1043	1151	329	1160	964	1236	2771	807	761	1114	1185	939	1091	1147	661	860
LOC100644278	410	491	453	717	422	452	516	559	190	156	282	175	146	229	183	141	136	330	291	429	428	230	207	237	481	488	119	246	180	180	100	466	470	188	687	177	198	163	137	553
LOC100644279	129	156	178	195	132	133	159	242	65	41	51	35	48	64	30	41	26	146	143	196	160	161	47	118	160	201	71	88	50	87	22	146	103	53	161	37	49	52	40	192
LOC100644280	484	613	731	743	581	540	717	669	679	797	1229	781	606	795	609	724	610	568	486	601	564	477	1048	444	582	678	356	818	638	663	118	604	508	1050	756	810	924	919	549	695
LOC100644281	45	73	23	24	20	20	16	44	29	77	63	84	50	110	93	105	170	91	110	154	143	34	124	20	50	69	8	186	153	195	3	37	30	127	85	71	62	90	42	50
[truncated: 9,294 more rows]

## Sheet: Data_S8c_counts_brain
Supplementary Data 8: Output files for gene count estimation, differential gene expression analysis, and GO term enrichment analysis of inseminated and control bumblebee castes.
Manuscript name: Unexpected worker mating and colony-founding in a superorganism.
Author list: Mingsheng Zhuang, Thomas J Colgan, Yulong Guo, Zhengyi Zhang, Fugang Liu, Zhongyan Xia, Xueyan Dai, Zhihao Zhang, Yuanjian Li, Liuhao Wang, Jin Xu, Yueqin Guo, Yingping Qu, Jun Yao, Huipeng Yang, Fan Yang, Xiaoying Li, Jun Guo, Mark JF Brown, and Jilian Li.
Supplementary Data 8c: Gene-level estimates calculcated by STAR fior all bumblebee worker and queen brains.
Locus	BtQCa_B1	BtQCa_B2	BtQCa_B3	BtQCa_B4	BtQCb_B1	BtQCb_B2	BtQCb_B3	BtQCb_B4	BtQCc_B1	BtQCc_B2	BtQCc_B3	BtQCc_B4	BtQa_B1_1	BtQa_B2_1	BtQa_B3_1	BtQa_B4_1	BtQb_B1	BtQb_B2	BtQb_B3	BtQb_B4	BtQc_B1	BtQc_B2	BtQc_B3	BtQc_B4	BtwC1a_B1	BtwC1a_B2	BtwC1a_B3	BtwC1a_B4	BtwC1b_B1	BtwC1b_B2	BtwC1b_B3	BtwC1b_B4	BtwC1c_B1	BtwC1c_B2	BtwC1c_B3	BtwC1c_B4	BtwC2a_B1	BtwC2a_B2	BtwC2a_B3	BtwC2a_B4	BtwC2b_B1	BtwC2b_B2	BtwC2b_B3	BtwC2b_B4	BtwC2c_B1	BtwC2c_B2	BtwC2c_B3	BtwC2c_B4	BtwC3a_B1
Def	164	107	340	48	181	68	256	187	288	192	72	90	77	146	39	796	201	102	92	76	102	52	295	22765	81	204	1734	216	74	104	74	100	35	175	55	157	426	590	492	530	224	178	233	268	43	78	35	102	30
ENSRNA049756366	0	1	1	0	0	0	0	0	0	1	0	0	0	0	0	0	1	1	0	0	2	0	3	0	0	0	2	0	0	1	0	1	0	1	1	1	0	1	0	0	0	0	1	2	2	2	0	1	0
ENSRNA049756367	1	0	0	0	0	0	0	0	0	0	0	0	0	0	0	0	1	0	0	0	0	0	0	3	0	2	31	1	0	0	0	0	0	2	1	0	1	1	0	0	0	0	0	0	0	0	0	0	0
ENSRNA049756368	1	0	0	0	1	0	0	0	0	0	0	0	0	0	0	0	0	0	0	0	0	0	0	0	1	2	0	0	0	0	0	0	0	0	0	0	0	0	0	0	0	0	0	0	0	0	0	0	0
ENSRNA049756369	0	0	1	1	1	1	1	0	1	0	0	2	0	1	0	2	2	0	0	0	1	1	2	0	0	0	0	0	0	1	1	1	3	0	0	1	1	0	0	2	0	0	0	0	0	3	1	2	0
ENSRNA049756370	0	0	0	0	0	0	0	0	0	0	0	1	0	2	0	0	0	0	0	0	0	3	0	0	0	4	0	0	0	0	0	0	0	0	0	0	0	0	0	0	0	0	0	1	0	0	0	0	0
ENSRNA049756371	7	1	4	0	1	0	4	4	0	3	5	1	0	2	4	9	3	0	2	1	4	8	2	0	9	3	0	3	3	9	1	4	7	5	6	8	0	1	3	4	7	4	2	1	1	5	5	4	1
ENSRNA049756372	0	1	0	0	0	0	0	0	0	0	0	0	0	0	0	0	0	0	0	0	0	0	1	0	0	0	0	0	0	0	0	2	0	0	1	0	1	0	0	0	0	0	0	0	0	0	0	0	0
ENSRNA049756373	4	7	0	4	1	4	5	7	3	1	1	4	1	4	4	2	2	2	2	3	5	1	7	5	6	5	6	14	5	7	11	6	3	6	8	4	5	4	8	4	13	4	6	7	5	7	1	5	2
ENSRNA049756374	0	2	2	1	2	0	0	1	4	3	7	3	1	3	2	3	4	0	1	1	1	0	2	2	0	10	0	2	2	0	3	1	1	2	0	0	2	1	0	1	0	1	1	0	5	3	1	7	1
ENSRNA049756375	0	0	0	0	0	0	0	0	1	0	0	0	1	0	0	0	0	0	0	0	0	0	0	0	0	0	0	0	0	0	0	0	0	0	0	0	0	0	0	0	0	0	0	0	0	0	0	0	0
ENSRNA049756376	0	1	2	0	1	2	1	1	0	1	0	2	0	0	0	2	1	0	0	0	2	0	1	1	1	0	0	1	1	0	0	1	5	0	0	3	0	3	1	1	1	2	2	1	0	1	5	5	3
ENSRNA049756377	0	0	0	0	0	0	0	0	0	0	0	0	0	0	0	0	0	0	0	0	0	0	0	0	0	0	0	0	0	0	0	0	0	0	0	0	0	0	0	0	0	0	0	0	0	0	0	0	0
ENSRNA049756378	0	0	0	0	0	0	0	0	0	0	0	0	0	0	0	0	0	0	0	0	0	0	0	0	0	0	0	0	0	0	0	0	0	0	0	0	0	0	0	0	0	0	0	0	0	0	0	0	0
ENSRNA049756379	0	0	0	0	0	0	0	0	0	0	0	0	0	0	0	0	0	0	0	0	0	0	0	0	0	0	0	0	0	0	0	0	0	0	0	0	0	0	0	0	0	0	0	0	0	0	0	1	0
ENSRNA049756380	0	0	0	2	0	0	0	1	0	0	0	1	0	0	0	0	0	2	0	0	0	0	2	0	0	2	1	0	0	0	1	0	0	1	0	0	0	0	0	0	0	0	0	0	0	0	0	0	0
ENSRNA049756381	0	0	0	0	0	0	0	0	0	0	0	0	0	0	0	0	0	0	0	0	0	0	0	0	0	0	0	0	0	0	0	0	0	0	0	0	0	0	0	0	0	0	0	3	0	0	0	0	0
ENSRNA049756382	0	0	0	1	0	0	0	0	0	0	2	0	0	0	0	0	0	0	1	0	0	0	0	0	0	0	0	2	0	0	1	0	0	0	1	1	0	1	0	2	0	0	0	0	0	0	0	0	0
ENSRNA049756383	0	0	0	0	0	0	0	0	0	0	0	0	0	0	0	0	0	0	0	0	0	0	0	0	0	0	0	0	0	0	0	0	0	0	0	0	0	0	0	0	0	0	0	0	0	0	0	0	0
ENSRNA049756384	0	0	0	0	0	0	0	0	0	0	0	0	0	0	0	0	0	0	0	0	0	0	0	0	0	0	0	0	0	0	0	0	0	0	0	0	0	0	0	0	0	0	0	0	0	0	0	0	0
ENSRNA049756385	1	1	0	1	1	2	1	0	1	0	1	1	4	2	3	0	4	1	3	1	0	0	3	1	1	0	0	4	2	0	0	0	0	4	1	3	2	3	3	2	0	1	2	2	2	4	3	0	6
ENSRNA049756386	0	0	0	0	0	0	0	0	0	0	0	0	0	0	0	0	0	0	0	0	0	0	0	0	0	0	0	0	0	3	0	0	0	0	0	0	0	3	0	0	0	0	0	0	0	0	0	0	0
ENSRNA049756387	0	0	0	0	0	0	1	0	0	0	0	0	0	0	0	1	0	1	0	0	0	0	0	0	0	0	0	0	0	1	0	0	0	0	0	0	0	0	0	2	2	0	0	0	0	0	0	0	0
ENSRNA049756388	0	0	0	0	0	0	0	0	0	0	0	0	0	0	0	0	0	0	0	0	0	0	0	0	0	0	0	0	0	0	0	0	0	0	0	0	0	0	0	0	0	0	0	0	0	0	0	0	0
ENSRNA049756389	0	0	0	0	0	0	0	0	0	0	0	0	0	0	0	0	0	0	0	0	0	0	0	0	0	0	0	0	0	0	1	0	0	0	0	0	0	0	0	0	0	0	0	0	0	0	0	0	0
ENSRNA049756390	2	11	3	12	5	5	6	3	10	5	2	6	5	7	2	10	9	13	7	4	20	10	6	2	1	5	16	2	2	7	7	5	13	8	3	15	4	2	11	11	11	5	7	10	7	13	6	17	5
ENSRNA049756391	0	0	0	0	0	0	0	1	0	0	0	0	0	0	0	0	0	0	0	0	0	0	0	0	0	0	0	0	0	2	0	0	0	0	0	0	1	0	1	0	0	0	0	0	0	0	0	0	0
ENSRNA049756392	2	6	2	2	2	4	3	0	2	5	2	5	3	0	3	1	0	2	0	0	0	0	2	0	4	0	4	4	3	3	1	3	2	2	2	2	3	4	4	4	5	3	1	1	4	4	6	0	5
ENSRNA049756393	0	0	0	0	0	0	0	0	0	0	0	0	0	0	0	0	0	0	0	0	0	0	0	0	0	0	0	0	0	0	0	0	0	0	0	0	0	0	0	0	0	0	0	0	0	0	0	0	0
ENSRNA049756394	0	0	0	0	0	0	0	0	0	0	0	0	0	0	0	0	0	0	0	0	0	0	0	0	0	0	0	0	0	0	0	0	0	0	0	0	0	0	0	0	0	0	0	0	0	0	0	0	0
ENSRNA049756395	0	0	0	0	0	0	0	0	1	0	0	0	0	0	0	0	0	0	0	0	0	0	0	0	0	0	0	0	0	0	0	0	0	0	0	0	0	0	0	0	0	0	0	0	0	0	0	2	0
ENSRNA049756396	3	0	0	1	0	2	0	0	0	3	0	1	0	0	0	1	0	0	3	0	0	0	0	0	0	0	0	0	1	0	0	0	0	0	0	0	3	0	0	1	0	4	0	0	0	0	0	0	1
ENSRNA049756397	1	1	2	0	2	1	2	1	0	1	4	3	0	2	0	0	0	2	1	1	2	0	1	0	1	0	0	1	0	1	2	2	0	0	1	0	2	0	1	1	2	1	0	2	1	2	2	0	1
ENSRNA049756398	0	1	0	0	0	0	0	0	0	0	0	0	0	1	0	0	0	0	0	0	0	0	0	0	0	0	0	0	0	0	0	0	0	0	0	1	0	0	0	1	0	1	0	0	0	0	0	0	0
ENSRNA049756399	0	1	2	0	1	0	2	4	0	3	2	1	1	0	0	0	0	0	1	1	0	1	2	0	2	1	6	0	2	1	1	0	1	2	1	2	0	1	1	0	3	0	0	0	3	2	1	0	3
ENSRNA049756400	0	0	0	0	0	0	0	0	0	0	0	0	0	0	0	0	0	0	2	0	0	0	0	0	0	0	0	0	0	0	0	0	0	0	0	0	0	0	0	1	0	0	0	0	0	0	0	0	0
ENSRNA049756401	90	103	96	68	94	86	91	60	71	68	62	63	108	90	101	74	65	83	63	95	68	75	72	27	85	45	6	114	103	90	71	67	58	50	48	64	120	123	86	130	88	80	89	103	72	58	64	58	97
ENSRNA049756402	0	0	1	0	0	0	0	0	0	0	0	0	0	0	0	0	0	0	0	0	0	0	0	0	0	0	0	0	0	2	0	0	0	0	0	0	0	0	0	0	0	2	0	0	0	0	0	0	0
ENSRNA049756403	1	0	0	0	1	0	1	0	0	0	0	0	0	0	0	1	0	0	0	0	1	0	0	0	0	0	0	0	0	0	1	1	0	0	0	0	0	0	0	1	0	0	0	0	2	0	0	0	0
ENSRNA049756404	0	0	0	0	0	0	0	0	0	0	0	0	0	0	0	0	0	0	0	0	0	0	0	0	0	0	0	0	0	0	0	0	0	0	0	0	0	0	0	0	0	0	0	0	0	0	0	0	0
ENSRNA049756405	34	23	17	25	14	22	17	44	39	25	22	33	23	29	25	47	22	39	24	19	41	21	34	23	23	14	8	21	17	29	24	20	53	26	30	34	33	23	16	35	24	16	32	26	35	28	36	62	27
ENSRNA049756406	2	0	0	2	0	0	4	0	1	2	6	1	2	2	0	1	0	0	3	3	0	2	0	0	1	2	0	1	4	1	0	1	1	0	0	0	0	0	0	0	2	0	2	2	1	1	1	0	3
ENSRNA049756407	0	0	0	0	0	0	0	0	0	0	0	0	0	0	0	0	0	0	0	0	0	0	0	0	0	0	0	0	0	0	0	0	0	0	0	0	0	0	0	0	0	0	0	0	0	0	0	0	0
ENSRNA049756408	0	0	0	0	0	0	0	0	0	0	0	0	0	0	0	0	0	0	0	0	0	0	0	0	0	0	0	0	0	0	2	0	0	0	0	0	0	1	0	0	0	1	0	0	0	0	0	0	0
ENSRNA049756409	57	37	38	35	44	52	53	34	32	37	37	41	55	43	39	51	39	58	37	45	40	36	53	53	55	68	82	64	56	41	49	41	44	42	31	28	40	40	29	43	41	44	37	37	49	26	31	32	43
ENSRNA049756410	0	0	0	0	0	0	0	0	0	0	0	0	0	0	0	0	0	1	0	0	0	0	0	0	0	2	0	0	0	0	0	0	0	0	0	0	0	0	0	0	0	0	0	0	0	0	0	0	1
ENSRNA049756411	5	1	5	7	4	5	7	2	3	5	1	5	5	1	1	4	2	5	6	2	3	2	5	0	4	14	2	8	4	3	8	4	1	0	5	6	2	4	5	8	6	1	3	3	4	4	3	1	2
ENSRNA049756412	0	0	0	1	0	0	0	1	0	0	0	0	0	0	1	2	0	2	0	0	0	1	0	1	1	6	1	0	0	0	0	0	0	0	1	0	2	0	0	4	0	0	0	2	0	0	0	0	1
ENSRNA049756413	1	0	2	1	2	0	1	0	2	2	1	0	0	0	0	0	0	0	2	0	0	5	1	1	0	0	0	1	0	1	0	1	1	0	3	2	6	1	1	0	1	1	0	0	3	4	2	5	2
ENSRNA049756414	0	0	0	0	0	0	0	0	0	0	0	0	0	0	0	0	0	0	0	0	0	0	0	0	0	0	0	0	0	0	0	0	0	0	0	0	0	0	0	0	0	0	0	0	0	0	0	0	0
ENSRNA049756415	0	0	0	0	0	0	0	1	0	0	0	0	0	0	0	0	0	0	0	0	0	0	0	0	0	0	0	2	1	0	0	0	0	0	0	0	1	0	0	0	0	0	0	1	0	1	0	0	0
ENSRNA049756416	6	7	7	11	5	15	7	2	11	7	10	8	15	7	5	10	7	4	7	7	5	13	8	8	7	9	6	12	16	9	8	8	13	15	9	7	12	11	8	14	3	5	16	7	6	18	8	8	11
ENSRNA049756417	1	4	1	1	1	1	2	0	1	1	0	3	2	0	2	1	2	4	1	4	1	0	0	5	1	1	5	4	3	7	3	1	1	2	1	1	4	0	9	0	0	4	3	2	2	1	4	4	5
ENSRNA049756418	0	2	2	3	2	1	0	2	5	0	2	0	1	3	2	0	1	0	0	0	2	0	0	0	0	1	0	4	3	3	0	3	0	1	0	2	1	1	4	4	3	0	3	1	0	0	0	1	0
ENSRNA049756419	6	6	4	1	3	1	3	4	2	1	1	7	2	2	5	5	4	8	3	0	0	0	1	3	4	1	0	1	4	3	2	2	7	1	3	2	4	1	8	3	4	4	6	8	3	1	6	7	3
ENSRNA049756420	7	4	5	4	4	9	11	2	4	2	1	4	6	6	4	3	4	1	3	2	1	6	1	0	8	9	0	6	1	2	4	1	1	4	1	1	2	1	3	7	6	4	3	6	2	5	2	3	4
ENSRNA049756421	0	0	0	0	0	0	0	0	0	0	0	0	0	0	0	0	0	0	0	0	0	0	0	0	0	0	0	0	0	0	0	0	0	0	0	0	0	0	0	0	0	0	0	0	0	0	0	0	0
ENSRNA049756422	0	0	2	1	0	0	1	0	0	4	0	3	0	0	0	0	0	0	0	0	1	0	3	0	0	0	0	0	0	2	0	0	0	1	0	1	0	1	1	3	0	3	1	0	1	0	1	2	0
ENSRNA049756423	0	0	0	0	0	0	0	0	0	0	0	0	0	0	0	0	0	0	0	0	0	0	0	0	0	0	0	0	0	0	0	0	0	0	0	0	0	0	0	0	0	0	0	0	0	0	0	0	0
ENSRNA049756424	0	0	0	0	0	0	0	0	0	0	0	0	0	0	0	0	0	0	0	0	0	1	0	0	0	0	0	0	0	0	0	0	0	0	0	0	0	0	0	0	0	0	0	0	0	0	0	0	0
ENSRNA049756425	0	1	0	0	0	0	0	0	0	0	0	0	0	0	0	0	0	0	0	0	0	0	0	0	0	0	0	0	0	0	0	0	0	0	0	0	0	0	0	0	0	0	0	0	0	0	0	0	0
ENSRNA049756426	0	0	0	0	0	0	0	0	0	0	0	0	0	0	0	0	0	0	0	0	0	0	0	0	0	0	0	0	0	0	0	0	0	0	0	0	0	0	0	0	0	0	0	0	0	0	0	0	0
ENSRNA049756427	0	0	0	0	0	0	0	0	0	0	0	0	0	0	0	0	0	1	0	1	0	0	0	0	1	0	2	0	2	2	0	2	0	0	0	2	0	2	0	0	2	0	0	0	0	0	1	0	0
ENSRNA049756428	7	9	8	13	10	12	7	6	10	14	11	22	4	8	9	9	11	12	6	10	9	14	20	17	10	12	9	8	13	12	5	11	18	9	12	10	15	7	7	9	6	6	9	5	11	15	15	11	13
ENSRNA049756429	16	20	18	20	15	12	7	18	25	21	12	22	29	11	20	26	25	21	15	18	44	41	37	13	8	16	3	22	18	15	24	19	39	31	29	30	12	16	16	9	22	23	9	14	24	26	30	32	16
ENSRNA049756430	0	0	0	0	0	0	0	0	0	0	0	0	0	0	0	0	0	0	0	0	0	0	0	0	0	0	0	0	0	0	0	0	0	0	0	0	0	0	0	0	0	0	0	0	0	0	0	0	0
ENSRNA049756431	4	5	1	4	6	1	0	1	3	1	2	2	1	3	2	5	1	2	6	0	3	5	1	4	1	13	11	6	3	1	3	5	7	5	4	4	1	4	4	2	2	3	1	5	1	3	2	6	5
ENSRNA049756432	0	0	0	0	0	0	0	0	0	0	0	0	0	0	0	0	0	0	0	0	0	1	0	0	0	0	0	0	0	0	0	0	0	1	0	0	0	0	0	0	0	0	0	0	0	0	0	1	0
ENSRNA049756433	0	0	0	0	0	0	0	0	0	0	0	0	0	0	0	0	0	0	0	0	1	1	1	1	0	0	0	0	0	0	1	0	0	0	0	0	0	0	0	0	0	0	0	0	0	0	0	0	1
ENSRNA049756434	17	23	23	18	27	19	18	26	48	29	46	46	72	58	94	48	88	132	90	89	34	60	45	20	64	14	21	100	52	68	60	49	46	38	46	40	59	54	59	73	35	41	47	44	58	37	45	56	31
ENSRNA049756435	0	0	0	0	0	0	0	0	0	0	0	0	0	0	0	0	0	0	0	0	0	0	0	0	0	0	0	0	0	0	0	1	0	0	0	0	0	0	0	0	0	0	0	0	0	0	0	0	0
ENSRNA049756436	0	0	0	0	0	1	0	0	0	0	0	0	0	0	0	0	0	1	0	0	0	0	0	1	0	0	1	0	2	0	0	0	0	0	1	3	0	0	1	0	1	0	0	1	0	0	0	0	0
ENSRNA049756437	0	1	0	2	1	0	0	0	0	0	0	0	0	0	0	0	0	0	1	0	0	0	0	0	2	3	0	0	0	0	0	0	0	0	0	0	0	0	1	0	0	1	0	0	0	0	0	0	0
ENSRNA049756438	1	2	1	0	0	0	0	0	0	0	0	0	1	0	0	0	0	0	2	0	1	1	1	1	0	18	0	1	0	0	0	0	1	0	0	0	0	0	0	1	0	0	1	0	0	0	0	0	0
ENSRNA049756439	0	1	0	0	1	0	0	0	1	3	0	0	1	0	0	1	1	1	2	1	0	1	1	0	1	0	0	0	0	0	0	3	0	0	1	0	0	1	2	0	0	1	2	0	0	0	0	0	0
ENSRNA049756440	0	0	0	0	0	0	1	1	0	0	0	0	0	0	0	0	0	0	0	2	0	2	0	0	1	0	0	0	0	0	0	0	0	0	0	0	0	0	0	0	0	0	0	0	0	0	0	0	0
ENSRNA049756441	0	4	0	0	2	3	0	1	3	0	0	0	1	0	1	4	4	2	2	3	3	1	2	1	0	17	3	3	1	4	2	2	3	2	1	0	0	1	2	0	0	3	1	0	3	5	2	1	0
ENSRNA049756442	0	0	0	0	2	0	0	0	0	0	0	0	0	0	0	0	0	0	0	0	0	0	0	0	0	0	0	1	0	0	0	0	0	0	0	0	1	0	0	0	0	0	0	0	0	0	0	0	0
ENSRNA049756443	0	0	0	0	0	0	0	0	2	0	0	0	0	0	0	0	0	0	0	0	0	0	0	0	0	0	0	0	0	0	0	0	0	1	1	0	0	0	0	0	0	0	0	0	0	0	0	0	0
ENSRNA049756444	1	0	0	0	1	0	0	2	0	0	0	0	1	0	0	0	0	0	0	0	0	0	0	0	0	0	0	1	0	0	0	0	0	1	0	0	1	0	0	0	0	0	0	2	0	4	1	0	0
ENSRNA049756445	0	0	0	0	0	0	0	0	0	0	0	0	0	0	0	0	0	0	0	0	0	0	0	0	0	0	0	0	0	0	0	0	0	0	0	0	0	0	0	0	0	0	0	0	0	0	0	0	0
ENSRNA049756446	5	5	12	7	7	1	4	8	6	7	3	4	9	4	8	4	2	9	2	4	8	6	2	0	8	3	0	4	3	6	4	4	16	2	5	5	7	2	1	7	11	5	3	8	6	6	6	6	6
ENSRNA049756447	597	591	1158	317	503	530	407	322	342	367	386	425	305	319	542	717	301	312	2320	370	508	381	516	1961	323	1140	2266	305	312	379	414	539	527	355	334	412	390	284	278	350	252	297	306	314	416	379	339	433	281
ENSRNA049756448	0	0	0	0	0	0	0	1	1	0	0	0	0	0	0	0	0	0	0	0	0	0	1	2	0	9	7	0	0	0	0	0	0	0	0	0	0	0	0	0	0	0	0	0	0	0	0	0	0
ENSRNA049756449	0	0	0	0	0	0	0	0	0	0	0	0	0	0	0	0	0	0	0	0	0	0	0	0	0	1	1	0	1	0	0	0	0	0	0	0	0	2	0	0	1	0	0	0	0	0	0	0	0
ENSRNA049756450	0	0	0	0	0	0	0	0	1	0	0	0	0	1	0	0	0	0	0	0	0	0	0	0	0	0	0	2	0	0	0	0	0	0	0	0	0	0	0	0	0	1	0	0	0	0	0	0	0
ENSRNA049756451	0	0	0	0	0	0	0	0	0	0	0	0	0	0	0	0	0	0	0	0	0	0	0	0	0	0	0	0	0	0	0	0	0	0	0	0	0	0	0	0	0	0	0	0	0	0	0	0	0
ENSRNA049756452	0	0	0	0	0	1	0	0	0	0	0	0	0	0	0	0	0	0	0	0	0	0	0	0	0	1	0	0	0	0	0	0	0	0	0	0	0	0	0	0	0	0	0	0	0	0	0	1	0
ENSRNA049756453	0	0	0	0	0	0	0	0	0	0	0	0	0	0	0	0	0	0	0	0	0	0	0	0	0	0	0	0	1	0	0	0	0	3	0	0	0	0	0	0	0	0	0	0	0	0	0	0	0
ENSRNA049756454	21	21	30	8	14	17	23	13	14	4	8	25	8	15	19	19	11	14	16	18	9	14	14	7	14	23	7	25	20	14	21	11	14	15	14	18	15	11	10	15	15	14	19	11	17	16	7	27	11
ENSRNA049756455	0	1	0	0	0	0	0	1	0	1	0	1	1	0	0	0	0	0	0	0	0	0	0	0	0	0	0	0	0	0	0	0	0	1	0	0	0	0	2	0	0	0	0	0	0	0	0	0	0
ENSRNA049756456	1	4	0	2	0	2	0	0	0	0	0	2	2	0	2	1	0	0	4	2	1	1	0	1	1	7	3	2	1	1	2	0	2	0	0	1	0	2	2	0	1	0	2	0	0	0	0	2	0
ENSRNA049756457	0	0	0	0	0	0	0	0	0	0	0	0	0	0	0	0	0	0	0	0	0	0	0	0	0	0	0	0	0	0	0	0	0	0	0	0	0	0	0	0	0	0	0	0	0	0	0	0	0
ENSRNA049756458	0	0	0	0	0	0	0	1	2	1	0	0	0	0	0	0	0	0	0	0	0	0	0	0	0	4	0	0	0	0	0	0	0	0	1	0	0	0	0	0	0	0	0	0	0	0	0	0	0
ENSRNA049756459	0	0	0	0	0	0	0	0	0	0	0	0	0	0	0	0	0	0	0	0	0	0	0	0	0	0	0	0	0	0	0	0	0	0	0	0	0	0	0	0	0	0	0	0	0	0	0	0	0
ENSRNA049756460	0	0	0	0	1	1	0	0	0	0	0	0	0	0	0	0	0	0	0	0	0	0	0	0	0	29	1	1	0	0	0	0	0	0	0	0	0	0	0	0	0	0	0	0	0	0	0	0	0
ENSRNA049756461	3	0	1	1	0	0	0	0	1	0	1	1	0	0	1	0	0	4	0	0	0	1	1	0	4	27	1	0	1	2	2	0	1	2	1	1	0	1	0	1	2	1	1	2	2	0	2	0	2
ENSRNA049756462	652	696	1594	364	526	745	416	471	400	390	452	394	363	361	572	1008	372	368	2589	402	665	383	726	2076	390	793	2392	472	372	482	533	622	520	397	352	463	466	319	347	450	302	327	365	372	366	373	337	565	394
ENSRNA049756463	0	0	0	0	0	0	0	0	0	0	0	0	0	0	0	0	0	0	0	0	0	0	0	0	0	0	0	0	0	0	0	0	0	0	0	0	0	0	0	0	0	0	0	0	0	0	0	0	0
ENSRNA049756464	0	0	0	0	0	0	0	0	0	0	0	0	0	0	0	0	0	0	0	0	0	0	0	0	0	0	0	0	0	0	0	0	0	0	0	0	0	0	0	0	0	0	0	0	0	0	1	0	0
ENSRNA049756465	0	1	2	1	0	0	4	0	0	1	0	0	0	0	0	1	0	1	2	2	2	1	1	0	0	102	2	0	3	0	0	0	0	0	0	0	0	0	0	0	2	0	0	0	0	0	0	0	1
ENSRNA049756466	0	0	0	0	0	0	0	0	0	0	0	0	0	0	0	0	0	0	0	0	0	0	0	0	0	0	0	0	0	0	0	0	0	0	0	0	0	0	0	0	0	0	0	0	0	0	0	0	0
ENSRNA049756467	0	0	2	0	0	0	0	0	2	0	0	0	0	0	0	1	0	0	0	0	0	0	0	0	0	0	0	0	0	0	0	0	0	0	0	0	0	0	0	2	0	0	0	0	0	0	0	0	0
ENSRNA049756468	0	0	0	0	0	0	0	0	1	0	0	0	0	2	0	0	0	0	0	0	0	0	0	0	0	0	0	0	0	0	0	1	0	0	0	0	0	0	0	0	0	0	0	0	0	0	0	0	0
ENSRNA049756469	0	0	0	0	0	0	1	1	0	0	0	0	0	0	0	1	0	1	1	0	0	0	1	0	0	4	0	0	0	1	0	1	0	0	0	1	2	1	0	0	2	0	0	0	0	0	0	0	0
ENSRNA049756470	0	0	0	0	5	1	6	0	1	5	0	3	0	1	0	1	0	0	0	1	3	1	2	0	2	1	0	0	1	2	1	3	8	11	3	0	0	0	0	0	0	0	0	1	0	1	3	1	1
ENSRNA049756471	0	0	0	0	0	0	0	0	0	0	0	0	0	0	0	0	0	0	1	0	0	0	0	0	0	7	0	0	0	0	0	0	0	0	0	0	0	0	0	0	0	0	0	0	0	0	0	1	0
ENSRNA049756472	0	0	0	0	0	0	0	0	0	0	0	0	0	0	0	0	0	0	0	0	0	0	0	0	0	1	0	0	0	0	0	0	0	0	0	0	0	0	0	0	0	0	0	0	0	0	0	0	0
ENSRNA049756473	0	0	0	0	0	0	0	0	0	0	0	0	0	0	0	0	0	0	0	0	0	0	0	0	0	9	0	0	0	0	0	0	0	0	0	0	0	0	0	0	0	0	0	0	0	0	0	0	0
ENSRNA049756474	0	0	0	0	0	0	0	0	0	0	0	0	0	0	0	0	0	0	0	0	0	0	0	0	0	0	0	0	0	0	0	0	0	0	0	0	0	0	0	0	0	0	0	0	0	0	0	0	0
ENSRNA049756475	191	210	312	124	135	176	133	115	97	121	123	112	77	96	173	184	93	117	625	107	135	122	161	613	74	219	808	112	129	118	159	169	145	105	107	117	147	115	126	151	110	120	123	110	140	121	140	157	115
ENSRNA049756476	7	4	4	5	0	0	2	3	1	2	1	2	0	5	3	1	1	7	0	2	4	4	5	1	3	1	0	3	4	2	7	1	7	0	5	1	2	2	5	5	1	3	6	3	3	7	2	6	2
ENSRNA049756477	0	0	0	0	0	0	0	0	0	0	0	0	0	0	0	0	0	0	0	0	0	0	0	0	0	0	0	0	0	0	0	0	0	0	0	0	0	0	0	0	0	0	0	0	0	0	0	0	0
ENSRNA049756478	0	0	0	0	0	0	0	0	0	0	0	0	0	0	0	0	0	0	0	0	0	0	0	0	0	0	0	0	0	0	0	0	0	0	0	0	0	0	0	0	0	2	0	0	0	0	0	0	0
ENSRNA049756479	0	0	0	0	0	0	0	0	0	0	0	0	0	0	0	0	0	0	0	0	0	0	0	0	0	0	0	0	0	0	0	0	0	0	0	0	0	0	0	0	0	0	0	0	0	0	0	0	0
ENSRNA049756480	0	0	0	0	0	0	0	0	0	0	0	0	0	0	0	0	0	0	0	0	0	0	0	0	0	0	0	0	0	0	0	0	0	0	0	0	0	0	0	0	0	0	0	0	0	0	0	0	0
ENSRNA049756481	0	0	0	0	0	0	0	0	0	0	0	0	0	0	0	0	0	0	0	0	0	0	0	0	0	0	2	0	0	0	0	0	0	0	0	0	0	0	0	0	0	0	1	0	0	0	0	0	1
ENSRNA049756482	0	0	0	0	0	0	0	0	0	0	0	0	0	0	0	0	0	0	0	0	0	0	0	0	0	0	0	0	0	0	0	0	0	0	0	0	0	0	0	0	0	0	0	0	0	0	0	0	0
ENSRNA049756483	9	6	9	7	10	9	22	7	14	30	12	15	10	10	10	10	16	13	6	17	9	2	10	18	11	55	5	11	10	8	14	14	8	6	10	6	9	9	12	16	12	10	9	11	7	22	8	14	11
ENSRNA049756484	0	0	0	0	0	0	0	0	0	0	0	0	0	0	0	0	0	0	0	0	0	0	0	0	0	2	0	0	0	0	0	0	0	0	0	0	0	0	0	0	0	0	0	0	0	0	0	0	0
ENSRNA049756485	1	1	3	3	0	3	5	0	1	2	3	1	3	2	1	1	1	3	1	5	0	1	0	2	0	2	2	0	0	0	3	1	1	0	1	0	0	5	1	2	0	0	0	0	1	2	6	1	1
ENSRNA049756486	0	0	0	0	0	0	0	0	0	0	0	0	0	0	0	0	0	0	0	0	0	0	0	0	0	0	0	0	0	0	0	0	0	0	0	0	0	0	0	0	0	0	0	0	0	0	0	0	0
ENSRNA049756487	0	0	0	0	0	0	0	0	0	0	0	0	0	0	0	0	0	0	0	0	0	0	0	0	0	0	0	0	0	0	0	0	0	0	0	0	0	0	0	0	0	0	0	0	0	0	0	0	0
ENSRNA049756488	0	0	0	0	0	0	0	0	0	0	0	0	0	0	0	0	0	0	0	0	0	0	0	0	0	0	0	0	0	0	0	0	0	0	0	0	0	0	0	0	0	0	0	0	0	0	0	0	0
ENSRNA049756489	0	0	0	0	0	0	0	0	0	0	0	0	0	0	0	0	0	0	0	0	0	0	0	0	0	0	0	0	0	0	0	0	0	0	0	0	0	0	0	0	0	0	0	0	0	0	0	0	0
ENSRNA049756490	0	0	0	0	0	0	0	0	0	0	0	0	0	0	0	0	0	0	0	0	0	0	0	0	0	0	0	0	0	0	0	0	0	0	0	0	0	0	0	0	0	0	0	0	0	0	0	0	0
ENSRNA049756491	0	0	0	0	0	0	0	0	0	0	0	0	0	0	0	0	0	0	0	0	0	0	0	0	0	0	0	0	0	0	0	0	0	0	0	0	0	0	0	0	0	0	0	0	0	0	0	0	0
ENSRNA049756492	0	0	0	0	0	0	0	0	1	0	0	0	0	0	0	0	0	0	1	0	0	1	0	0	1	0	1	0	0	0	0	0	0	0	0	0	0	0	0	0	0	0	0	0	0	0	1	0	0
ENSRNA049756493	0	3	7	0	6	5	3	1	2	1	5	3	0	3	0	3	2	6	3	0	3	2	1	0	1	1	0	1	1	0	3	0	0	2	2	1	2	1	3	3	4	2	3	0	1	3	0	1	0
ENSRNA049756494	0	0	0	0	1	0	0	1	0	0	0	0	0	0	0	2	0	0	1	2	0	0	0	0	0	1	0	1	3	0	1	0	0	0	0	0	0	0	0	0	0	0	0	0	0	0	0	0	4
ENSRNA049756495	0	0	0	0	0	0	0	0	0	0	0	0	0	0	0	0	0	0	0	0	0	0	0	0	0	0	0	0	0	0	0	0	0	0	0	0	0	0	0	0	0	0	0	0	0	0	0	0	0
ENSRNA049756496	0	0	0	2	0	0	0	0	0	0	0	1	0	0	0	0	0	0	0	0	0	0	0	0	0	7	0	1	0	0	0	0	0	0	0	0	0	0	0	1	0	0	1	0	0	0	0	0	2
ENSRNA049756497	0	0	0	0	0	0	0	0	0	0	0	0	0	1	0	0	0	0	0	0	0	0	0	0	0	0	0	0	1	0	0	0	0	0	0	0	0	0	0	0	0	0	0	0	0	0	0	0	0
ENSRNA049756498	106	99	119	87	133	99	78	88	102	68	88	78	75	93	78	128	66	70	298	79	91	115	95	120	81	158	146	92	60	66	70	99	85	106	63	84	105	84	84	106	68	79	73	83	102	107	97	193	78
ENSRNA049756499	0	0	0	0	0	0	0	0	0	0	0	0	0	0	0	0	0	0	0	0	0	0	0	0	0	0	0	0	0	0	0	0	0	0	0	0	0	0	0	0	0	0	0	0	0	0	0	0	0
F1	0	3	2	2	5	5	3	5	0	0	1	5	0	3	2	2	0	1	6	1	6	2	0	1	4	2	4	0	0	2	2	5	3	0	1	2	2	3	1	1	1	4	0	4	4	3	3	0	2
F2	2	1	1	4	5	0	1	1	2	0	1	1	3	1	3	1	2	4	5	2	1	0	4	0	0	1	1	0	0	2	1	1	2	3	2	1	2	1	0	0	1	2	0	0	0	0	2	0	1
F3	3	0	1	1	0	0	0	1	2	6	0	0	2	0	1	0	0	0	7	0	2	0	2	0	2	2	1	1	0	0	5	0	0	1	4	1	0	2	0	0	0	0	1	4	2	1	0	1	1
fem	2500	2418	2475	2300	2005	2054	2105	2057	1793	1839	1743	2023	2040	2360	2524	1945	1691	1621	2437	1769	1795	1832	1855	1231	2447	2634	1269	2309	2346	2301	2146	2290	1981	1839	2120	2304	2190	2118	2184	2150	2162	1971	2384	2281	1758	2042	1945	2256	1823
Kr-h1	17	86	66	104	113	258	25	187	394	395	336	381	100	161	393	303	319	304	298	376	373	473	314	463	287	1024	2501	496	238	249	313	298	328	394	352	341	251	460	392	448	210	178	227	207	267	319	376	406	168
LOC100628631	2412	2485	2291	2466	2238	2144	1998	2163	2528	2662	2577	2891	2230	2368	2546	2786	2545	2325	2034	2262	2990	2729	2847	2889	2285	3808	2683	2207	2448	2365	2553	2335	3172	2618	3125	3065	2590	2745	2471	2430	2879	2580	2574	2783	2756	2653	2707	3045	2294
LOC100631053	528	403	363	311	547	464	698	792	555	624	469	452	108	258	269	322	476	401	304	315	488	462	993	105822	34	28	12766	50	37	23	35	37	163	605	181	262	179	123	113	111	38	21	47	35	92	124	196	160	87
LOC100631054	1546	1452	1529	1540	1591	1601	1610	1474	1421	1346	1441	1384	1545	1563	1559	1474	1366	1432	1217	1449	1324	1436	1476	1417	1541	2510	2918	1516	1512	1592	1606	1449	1461	1298	1554	1451	1506	1602	1562	1507	1568	1492	1399	1455	1411	1322	1308	1424	1298
LOC100631058	635	875	627	680	555	766	919	361	161	194	194	277	427	570	506	609	260	233	289	440	208	175	367	232	497	68	23	403	575	406	599	490	200	346	393	352	468	600	540	494	536	683	360	341	299	413	352	219	376
LOC100631059	2882	3027	3065	3300	3161	2994	2766	2710	2502	2541	2838	2737	2601	2809	3227	3335	2400	2629	2441	2869	2341	2587	2901	4336	3003	3063	11033	2853	3165	2993	3527	3041	3270	3036	3057	3007	3132	3130	3234	2637	3479	3315	3011	3060	2903	2808	2546	2653	2676
LOC100631060	2834	2625	3444	3726	3594	3138	3013	3516	4387	4714	4887	4906	3147	2967	2869	3754	3304	3397	3245	2441	4550	4329	3962	1413	2180	82	251	1744	2655	3079	3079	2934	4351	2928	3611	3628	2133	2366	2620	2707	2558	2589	2562	2259	2872	3818	3348	4242	2265
LOC100631064	1444	1336	1241	1267	1506	1432	1461	1300	1443	1441	1566	1496	1563	1408	1450	1196	1458	1513	1012	1405	1312	1363	1530	954	1267	1470	936	1354	1344	1335	1360	1149	1342	1095	1376	1389	1442	1404	1339	1288	1406	1437	1356	1486	1449	1250	1207	1302	1350
LOC100631065	607	618	530	522	502	488	442	510	521	566	719	655	428	511	531	559	610	562	360	453	638	676	599	649	472	652	315	535	547	538	507	492	743	564	759	656	535	515	515	474	548	562	519	630	763	578	657	691	472
LOC100631066	5022	4216	4387	4612	5167	4722	5434	4599	3718	3581	4225	4233	3770	4202	4286	4401	3718	4033	2333	3877	3784	4220	4449	9257	3227	12837	9274	3760	3646	3667	3740	3383	3663	3569	3758	3844	3310	3558	3308	3043	3563	3441	3297	3846	3847	3035	3195	3213	3196
LOC100631067	3350	2693	2792	2899	3176	2969	3343	2914	1924	2611	2321	2404	1694	1560	2064	2736	1445	1963	2002	1727	2104	2465	2585	762	1776	216	243	1829	1739	2008	1972	2095	2252	1798	1812	2678	1783	1725	1567	1675	1732	1918	1955	2037	1933	1754	1786	1683	2291
LOC100631070	0	2	0	0	0	0	0	0	0	0	1	0	0	0	0	2	0	1	0	0	2	0	1	1	0	87	0	1	0	1	1	0	1	0	1	0	0	1	0	0	1	0	0	0	0	0	0	0	0
LOC100631072	1532	1346	1295	1335	1407	1266	1360	1335	1299	1363	1433	1392	1284	1415	1258	1355	1079	1159	869	1255	1355	1343	1373	3076	1359	2882	3242	1315	1418	1353	1541	1329	1384	1408	1484	1399	1378	1346	1419	1295	1451	1324	1400	1461	1413	1306	1375	1425	1300
LOC100631073	714	718	806	822	829	867	823	760	642	762	720	696	775	781	787	721	597	721	826	706	669	663	722	388	842	1706	499	815	757	740	789	707	584	573	587	684	650	760	804	774	725	759	681	641	523	688	614	620	527
LOC100631077	7001	6858	6947	6810	9001	8119	8479	7068	5327	5536	6370	6616	5950	7072	6862	6146	6022	6353	4034	6575	5860	5758	6662	10699	5423	16429	15154	6886	5982	6259	6386	5201	5360	5311	5800	6272	5420	5959	6094	5163	6034	6192	5641	6525	5889	4676	4848	4898	5545
LOC100631078	332	174	233	243	213	93	510	481	275	105	73	243	76	139	106	316	284	81	94	211	146	100	288	37135	57	176	14888	222	139	123	109	222	28	150	31	234	362	493	394	468	225	156	270	218	20	18	16	15	27
LOC100631080	20446	16843	17121	19155	16835	15537	15720	16442	16326	17514	15926	17860	13570	13229	16138	18718	13821	15462	12232	13513	16340	18570	17554	6133	14326	837	1830	13265	14383	16133	14141	15483	18916	14359	16078	18237	15548	14989	13280	14057	15527	14997	15482	16228	15683	15350	15742	16119	15027
LOC100631082	77	115	93	107	107	137	122	111	107	124	108	101	67	68	44	51	144	118	123	108	111	157	86	155	91	19292	756	84	39	41	34	46	36	33	40	53	33	64	71	37	79	81	63	59	35	42	32	29	20
LOC100631084	52348	49697	50406	52102	56839	49390	56967	50391	50200	47312	54661	60053	48523	53332	56318	58174	45355	48244	34508	46037	49342	50591	53093	72226	39043	113844	75540	39752	42030	42820	43686	40073	53407	46718	53176	51224	38298	41406	41563	37556	44053	43810	42183	48596	49994	43734	44589	50873	36723
LOC100631086	6184	6103	8256	6934	4770	7201	7288	6332	929	3804	1974	6558	4913	3993	5354	2302	2666	1357	5746	8175	3517	2681	4181	2023	17065	190	38	11675	19235	9460	19798	7026	4841	7380	14303	10572	12203	8206	7190	7023	13753	14128	9062	5242	5607	11507	12639	4745	7592
LOC100631087	33552	32059	27230	31093	27191	25958	24209	27299	29314	26514	24614	24190	37875	35248	38573	29618	38479	43314	33578	40641	26889	28334	25089	11810	40925	26543	7772	44227	31672	31752	33482	33161	27750	22892	27103	29584	41341	39908	38702	37544	33964	31733	31506	32341	28644	25582	24455	26990	29226
LOC100631088	847	833	1007	976	1531	1457	2102	985	369	449	609	244	383	715	576	909	369	579	731	509	354	386	430	275	264	86	472	355	363	249	407	504	130	198	173	377	170	263	393	172	258	316	585	438	272	226	224	164	228
LOC100631089	23	24	23	25	17	15	28	31	23	34	40	31	10	11	21	17	9	7	13	8	25	35	24	7	14	13	0	7	23	30	18	28	36	19	37	24	9	16	16	17	16	19	19	13	29	12	26	35	44
LOC100631090	3055	3034	3062	3075	2969	2757	2531	3133	2858	3057	3398	3227	2801	2760	3258	3008	2926	3525	1865	2968	2710	3124	2993	2411	3307	6533	2767	3005	2925	3053	2953	2651	3376	2796	3106	3322	2984	3115	2821	2881	3137	3008	3176	3370	3064	2868	2994	3293	3141
LOC100631091	6629	7299	6671	7236	6010	6067	6472	5548	5803	6026	5318	6189	5952	6253	6905	7016	5580	6240	7662	5629	5466	5610	5899	2277	6238	2162	1416	5879	6213	6411	5939	6270	6211	5336	5796	6413	6535	6383	5941	5984	5833	6255	5661	5538	4940	6390	5834	5988	5002
LOC100631092	1396	1216	1165	1270	1393	1305	1418	1241	1040	1172	1223	1191	1259	1178	1228	1145	1084	1179	1274	1168	1083	1079	1275	956	1202	1875	1176	1308	1278	1285	1371	1337	1180	1002	1179	1319	1216	1245	1199	1286	1194	1243	1108	1167	1170	1058	1094	1107	1083
LOC100631093	1038	913	859	950	1000	865	952	867	810	887	890	956	861	946	908	911	719	797	726	802	784	933	887	766	907	1186	1117	991	924	863	1011	879	912	899	917	939	885	985	916	945	1001	983	829	993	915	777	749	965	790
LOC100631094	266	227	260	256	274	250	243	267	299	292	294	303	251	271	194	222	272	274	151	240	290	329	288	325	232	417	383	288	261	251	264	234	255	249	247	262	249	239	298	264	291	254	292	289	286	259	270	318	287
LOC100631095	4	11	102	36	109	187	18	317	7	77	24	3	98	16	5	4	7	101	29	13	6	18	35	22	296	2	1	97	105	21	26	6	4	17	8	45	27	28	75	186	95	17	60	103	13	6	39	20	56
LOC100642190	888	776	879	941	836	799	776	836	830	822	843	807	848	865	733	895	748	887	722	777	781	827	793	916	907	1257	3334	824	913	956	820	825	945	795	912	892	885	946	890	878	941	941	818	915	866	887	782	879	741
LOC100642191	2714	2846	3012	3020	3145	3182	3209	2714	2597	2847	2804	2571	3039	3291	3150	2446	2417	3050	3167	2843	2410	2357	2312	1765	3138	2986	2173	3174	2943	2961	2879	2540	2201	1991	2625	2347	2736	2874	3087	2966	2747	2679	2442	2094	1880	2512	2392	2524	2455
LOC100642192	1839	1742	1951	1887	1966	1917	1915	1831	1762	2081	2099	1961	1737	1882	1676	1741	1484	1945	1587	1754	1618	1657	1684	1127	1871	2468	1473	1716	1756	1901	1843	1719	1847	1661	1877	1738	1625	1897	1803	1931	1718	1753	1602	1487	1561	1912	1616	1771	1724
LOC100642193	13	21	21	12	17	15	14	12	2	11	6	12	17	24	24	19	13	11	17	16	13	12	7	3	20	290	1	26	8	11	27	19	10	8	12	13	21	17	20	21	14	21	16	13	12	14	16	12	9
LOC100642194	119	184	196	177	152	108	131	127	154	133	178	145	149	151	153	153	120	207	212	144	180	112	148	75	115	249	292	104	121	136	126	139	148	125	131	120	122	104	115	117	119	126	99	76	89	192	148	142	84
LOC100642195	708	642	733	651	691	665	647	660	764	694	736	772	938	914	938	669	806	1043	905	852	611	768	689	396	839	653	478	881	852	897	717	650	754	609	709	691	902	873	783	795	727	729	776	741	721	769	680	767	653
LOC100642196	10391	10326	10448	11791	9364	9331	9374	8474	8935	9421	8079	9585	8902	9131	10347	11497	8231	9141	12685	8450	8908	9018	9843	6348	9533	14350	14306	9000	8409	9319	8969	9642	10620	9317	9782	10387	9180	8856	8326	8530	9214	9211	9154	8918	7988	10393	9106	9547	7794
LOC100642197	855	816	777	774	821	728	795	747	770	848	951	914	801	815	851	789	698	780	537	799	807	862	912	943	774	2456	913	853	789	775	758	754	882	785	901	926	728	855	802	773	826	808	811	888	919	822	894	880	771
LOC100642198	1482	1683	2212	2145	2122	2176	2041	1988	1922	2391	2162	2083	1753	1519	1691	1976	1070	1793	2123	1475	1917	1957	1970	531	1326	60	559	1251	1457	1380	1391	1373	1542	1150	1507	1191	997	1253	1425	1559	1075	1127	1172	746	924	1714	1329	1541	1153
LOC100642199	6236	4603	5617	5518	5438	5452	5855	5353	3771	4878	4809	4902	5258	4575	5122	4559	3129	5222	4838	4346	3670	4216	4277	1346	4952	94	16	5056	4160	4703	4307	4449	3751	3057	3447	4334	4349	3883	4399	4644	4188	3737	4192	4082	3349	3237	3613	3618	4979
LOC100642200	13787	12778	12422	13476	12688	11320	10319	13203	14975	13364	14451	15117	11874	11934	13179	14931	15220	13289	9664	11489	14097	15303	14567	5665	12617	2740	1986	11039	12646	13990	12939	13756	17265	12797	16069	16066	14142	14356	12813	12429	14615	13252	14486	16642	15771	13721	13709	16829	11935
LOC100642201	286	312	318	322	312	341	306	341	415	421	441	393	350	371	312	348	386	360	222	308	350	391	355	381	352	477	314	348	350	318	335	323	363	335	389	349	367	377	393	340	372	370	405	413	405	406	369	448	354
LOC100642202	0	0	0	0	0	0	0	0	0	0	0	0	0	0	1	0	1	1	0	0	0	0	0	0	0	1	0	0	0	1	0	0	0	0	0	0	0	0	1	0	0	0	0	0	0	0	0	0	0
LOC100642203	623	498	536	542	498	471	492	412	468	511	414	404	532	390	552	553	339	521	617	472	436	600	487	128	521	807	38	502	410	495	470	463	521	422	367	485	431	498	459	491	330	410	461	417	478	385	362	412	481
LOC100642204	814	742	728	821	738	742	731	780	714	818	931	836	814	786	789	780	817	887	623	787	768	827	729	509	879	602	352	831	854	828	923	712	799	660	875	851	848	863	863	866	884	886	844	871	734	703	807	785	862
LOC100642205	387	293	391	377	480	462	444	383	383	392	453	355	425	360	340	333	344	447	585	383	322	424	368	113	451	4018	17	501	359	380	450	427	394	282	319	341	330	359	379	434	360	383	383	416	327	340	336	337	375
LOC100642206	844	859	764	791	986	825	838	897	886	884	1027	938	726	827	672	716	948	929	414	842	827	1006	882	1537	747	1545	1246	818	682	771	764	743	853	979	791	881	715	755	715	679	740	757	798	939	952	777	801	990	773
LOC100642207	671	557	581	639	626	593	602	604	519	606	678	703	532	563	576	565	574	626	389	533	586	664	629	728	560	1445	925	610	617	632	679	521	609	561	661	695	657	588	620	601	623	633	574	633	675	619	593	656	610
LOC100642208	7	7	7	4	2	6	6	1	2	1	6	1	6	5	5	4	3	4	5	10	1	2	2	6	3	3	2	3	3	4	3	9	2	4	10	0	4	6	1	3	5	6	4	2	1	1	6	0	5
LOC100642209	559	536	671	611	609	536	608	397	268	254	373	209	384	396	416	348	350	373	278	459	258	238	272	101	279	118	25	314	232	332	335	230	222	198	192	368	300	504	362	282	290	266	364	318	444	162	209	249	199
LOC100642211	607	692	810	881	771	866	677	652	708	731	740	741	757	788	859	853	764	837	842	711	624	655	730	389	701	2196	451	644	712	654	723	669	793	621	671	715	650	748	796	681	671	673	683	690	650	717	670	726	560
LOC100642212	783	996	1032	1175	1051	937	1058	941	883	907	768	861	1001	1023	1034	979	787	1067	1198	940	871	845	916	497	804	3348	770	697	923	884	880	841	821	678	800	780	833	934	849	914	802	812	741	591	576	947	740	844	581
LOC100642213	1032	1036	1098	1030	1114	994	1033	1044	960	1055	1113	1178	972	1074	1070	1053	922	1098	858	929	1030	1065	1053	886	1145	1661	1186	1074	1045	1097	1113	901	1118	1045	1122	1077	1030	1023	1024	990	1084	994	1065	1063	1001	1081	1061	1195	1031
LOC100642214	111	109	106	103	110	123	99	125	123	148	148	132	68	119	78	108	121	105	89	80	135	125	119	73	109	495	83	120	125	100	147	104	124	110	135	140	123	152	123	118	95	111	139	142	130	117	126	147	105
LOC100642216	2829	2532	1988	1873	2489	2008	2261	1944	1291	1354	1091	1226	1677	2156	1964	1219	2767	2638	2604	1579	1656	1572	1314	502	1480	334	18	1967	1185	1084	1187	1629	987	549	883	449	874	1596	1566	1408	878	862	870	928	847	607	616	225	1261
LOC100642217	424	356	346	373	314	295	262	379	468	421	488	474	304	343	381	311	365	433	326	325	407	494	420	529	380	703	617	383	324	341	378	293	508	430	414	422	318	373	335	331	367	337	347	396	436	436	447	488	355
LOC100642218	1179	1235	1276	1322	1380	1368	1258	1340	1254	1199	1433	1395	1159	1442	1296	1310	1135	1188	923	1285	1175	1214	1281	3020	1367	3081	4185	1393	1454	1433	1405	1161	1283	1183	1455	1290	1432	1616	1562	1332	1633	1580	1372	1494	1410	1368	1253	1351	1307
LOC100642219	1233	1120	831	1047	1070	979	1039	982	876	895	711	862	830	946	1024	989	1127	977	1053	951	879	893	864	951	788	472	2730	957	857	841	980	1056	927	689	720	1023	917	974	962	915	845	918	959	947	915	853	853	901	737
LOC100642220	644	617	606	581	690	647	630	652	751	725	770	729	613	693	571	535	735	652	388	701	711	758	737	800	720	1063	781	773	658	641	743	665	694	620	699	654	670	756	706	645	687	722	665	746	772	641	681	751	696
LOC100642221	797	831	713	756	858	722	762	867	874	834	891	824	853	832	758	728	943	1015	599	1021	825	830	778	717	1040	735	1603	1217	810	771	891	818	809	723	711	723	883	963	950	934	964	847	752	942	830	730	747	841	991
LOC100642223	1752	1605	1621	1663	1839	1699	1609	1771	1799	1781	2062	2035	1548	1856	1541	1531	2070	2024	1083	1787	1743	2010	1903	3801	1528	1364	3188	1664	1576	1684	1900	1634	2005	2243	1928	1986	1579	1750	1749	1552	1725	1663	1601	1838	2058	1636	1731	1913	1543
LOC100642224	2047	1942	1849	2123	1794	1845	1729	2032	2080	2035	2131	2274	1884	2029	2063	2230	2119	2145	1477	1897	2073	2441	2326	6659	1801	3304	4479	1791	1947	2008	2053	1839	2461	2090	2386	2260	2131	2276	2058	1866	2272	2156	2058	2141	2284	2012	1958	2205	1863
LOC100642225	319	315	265	291	366	270	260	286	347	344	376	336	290	341	280	266	279	261	194	348	321	335	343	321	376	511	321	441	310	316	392	293	279	251	300	294	382	384	353	354	347	338	341	382	371	315	322	327	336
LOC100642226	1370	1320	1378	1267	1385	1234	1197	1355	1512	1522	1522	1469	1210	1293	1273	1396	1267	1272	921	1277	1444	1512	1382	2941	1350	1086	2947	1468	1351	1373	1490	1301	1435	1426	1528	1650	1410	1512	1482	1404	1442	1411	1439	1568	1449	1565	1364	1567	1237
LOC100642227	219	214	203	184	219	211	214	223	138	221	194	221	219	206	200	190	185	177	185	165	223	208	207	125	192	343	147	256	197	175	246	197	215	203	230	235	178	162	227	169	188	167	183	163	213	197	205	208	171
LOC100642228	765	816	875	860	914	862	902	869	918	907	894	881	1064	1005	1084	802	1099	1381	1284	1081	744	788	719	405	1129	1073	303	1163	818	861	907	872	794	748	933	804	899	986	1038	1025	841	890	798	767	680	873	825	1012	764
LOC100642229	975	1076	1288	1156	1319	1189	1218	1246	1115	1229	1197	1141	1310	1238	1083	950	1074	1343	1219	1180	1037	1013	935	590	1339	1940	991	1284	1152	1044	1131	1087	946	760	956	815	931	1108	1280	1369	1037	1026	982	905	757	1094	1001	1111	1052
LOC100642230	482	504	467	523	537	511	466	613	686	669	718	783	646	580	499	538	667	702	375	649	584	758	658	649	667	546	582	697	627	634	646	526	614	569	594	575	692	652	654	680	622	637	665	681	680	594	611	631	688
LOC100642232	0	0	0	0	0	0	0	0	0	0	0	0	0	0	0	0	0	0	0	0	0	0	0	0	0	0	0	0	0	0	0	0	0	0	0	0	0	0	0	0	0	0	0	0	0	0	0	0	0
LOC100642233	55	37	28	37	52	31	35	33	133	67	47	62	204	132	207	69	250	385	146	161	40	134	98	21	211	1	0	176	117	136	108	104	134	85	87	82	188	130	155	160	91	108	115	85	84	62	74	70	34
LOC100642234	1171	1177	1175	1309	1261	1153	1023	1326	1141	1194	1274	1311	1002	1069	1366	1139	1089	1365	758	1096	1182	1220	1374	1045	1197	1189	1124	1027	1205	1359	972	777	1247	1105	1208	1266	1293	1084	1006	916	1275	1203	1249	1295	1233	1237	1138	1219	1141
LOC100642235	1168	1014	1062	1369	1069	963	1026	1006	1081	1124	1016	1115	977	1051	1046	1040	840	897	977	971	1269	1053	1175	4502	900	978	11674	1327	1097	1113	1064	1085	1198	961	1161	1313	1078	1199	1175	1056	1185	1118	1069	1100	1106	1117	1110	1236	986
LOC100642236	404	602	428	416	365	375	413	323	250	267	265	283	335	373	432	419	401	262	318	381	276	287	295	120	441	325	31	471	535	403	467	444	355	320	445	403	509	507	480	459	569	528	369	400	372	420	320	270	358
LOC100642237	1	0	0	0	1	0	3	0	0	1	0	0	1	2	1	0	0	0	1	1	0	0	0	0	0	1	0	0	1	0	3	0	1	0	0	1	0	1	0	0	0	0	2	0	0	1	0	0	1
LOC100642238	9	4	8	2	5	4	8	8	4	6	4	4	6	3	5	5	4	13	12	8	7	2	0	1	4	23	3	4	5	9	1	2	7	4	1	4	3	9	4	4	0	8	5	3	4	6	7	2	7
LOC100642239	288	428	659	558	612	663	566	545	865	738	604	468	850	894	1019	618	586	1378	1795	1028	548	631	583	125	631	5	3	614	495	382	650	447	331	228	316	154	254	555	575	689	279	346	204	125	191	617	274	331	157
LOC100642240	5554	5840	5461	6222	5196	5014	4885	5018	5773	6130	5458	6004	5224	5841	5598	5433	6042	5928	6061	5425	6023	6180	5980	3845	5209	6217	5159	5268	5335	5371	5120	5492	6292	5229	6156	6348	4945	5513	5188	5108	5212	5244	4898	4757	5173	6273	5581	6252	4285
LOC100642241	151	183	256	270	274	237	198	143	223	174	201	159	141	169	164	220	112	161	188	184	176	136	167	787	150	1921	2799	115	126	133	152	130	127	143	125	110	91	170	153	137	142	145	115	90	104	134	100	104	85
LOC100642242	5	1	2	6	1	5	4	4	6	3	4	2	2	2	4	3	3	1	5	3	5	4	5	4	1	433	0	6	3	5	2	2	3	5	6	2	3	4	7	4	4	4	3	3	0	3	2	1	0
LOC100642243	971	963	1004	929	979	899	823	934	969	1071	1154	1056	816	1100	906	948	942	892	663	976	1054	1096	990	1217	1043	1127	1437	991	1100	1099	1133	991	1137	1052	1246	1081	1021	1063	1047	1038	1099	1110	967	1110	1127	1031	1043	1119	1004
LOC100642244	745	969	835	770	713	641	802	617	427	558	480	509	597	915	712	735	558	411	717	657	627	430	617	284	861	943	69	769	898	698	852	870	519	517	665	648	740	870	827	777	828	875	726	711	605	794	726	645	579
LOC100642245	752	741	748	729	802	721	796	766	631	691	644	730	812	768	739	686	629	735	587	733	594	724	662	379	819	1585	412	924	838	760	915	798	633	565	656	694	795	740	741	806	811	765	711	752	666	641	672	655	789
LOC100642246	348	353	299	348	359	292	364	373	353	322	421	364	325	328	267	356	310	359	210	351	326	331	392	271	338	715	313	335	292	280	347	352	346	250	344	330	347	330	329	323	317	355	326	329	350	336	325	400	373
LOC100642247	632	616	655	628	634	715	706	629	577	667	716	700	654	666	585	589	588	690	443	663	618	677	704	765	670	1020	1025	726	663	695	639	607	656	616	637	743	686	700	677	658	687	691	655	702	697	564	621	639	643
LOC100642248	1	4	0	1	0	0	0	0	3	2	1	1	2	1	4	0	0	0	2	1	2	3	1	2	0	4	0	0	1	0	3	1	1	0	0	1	4	3	0	3	2	2	2	0	3	2	0	1	1
LOC100642249	198	221	235	246	281	195	204	319	282	305	326	322	227	224	185	206	268	333	139	241	281	284	287	423	282	304	393	353	232	251	300	247	255	254	252	228	297	281	313	279	318	344	312	356	301	257	271	299	287
LOC100642250	1886	1905	1545	1814	1737	1633	1638	1573	1281	1495	1427	1490	1490	1763	1713	2039	1648	1376	1313	1528	1640	1598	1551	997	1822	2475	3762	1704	1875	1893	2137	2038	1930	2020	1953	1967	1814	2052	1902	1808	1904	1945	1818	2001	1895	1625	1747	1804	1693
LOC100642251	720	714	712	696	727	719	705	825	795	742	809	733	707	760	750	711	767	822	515	756	800	812	796	741	740	1262	760	811	792	762	826	671	785	668	796	753	758	840	772	785	779	806	819	880	858	626	742	749	745
LOC100642252	582	675	501	587	579	606	706	506	358	473	364	491	460	720	615	695	624	386	690	564	450	330	553	206	621	1430	24	543	644	536	715	697	578	539	541	653	712	650	642	619	670	655	596	556	548	708	655	708	481
LOC100642253	497	589	570	641	491	518	442	722	683	735	853	859	530	630	597	683	660	674	334	493	656	795	670	516	616	767	389	561	582	567	489	477	753	639	720	667	693	626	496	552	705	661	713	846	677	669	686	764	676
LOC100642254	253	247	244	264	263	239	278	288	218	238	293	270	255	241	228	232	204	237	193	263	248	242	309	233	272	771	235	283	247	255	291	238	284	260	314	267	266	249	284	258	297	239	239	291	252	266	227	255	245
LOC100642255	776	721	688	679	758	691	725	693	767	703	794	756	656	776	739	745	677	722	488	692	689	840	787	884	723	979	1050	815	763	790	761	701	754	751	757	796	753	831	737	721	746	749	763	858	803	755	687	780	709
LOC100642256	1300	1314	1282	1386	1459	1333	1234	1430	1387	1360	1534	1484	1256	1519	1281	1314	1578	1623	777	1436	1308	1423	1323	2778	1341	1472	3616	1466	1389	1416	1462	1358	1347	1715	1320	1353	1460	1547	1535	1374	1468	1417	1354	1513	1549	1282	1309	1389	1344
LOC100642257	1	0	0	0	0	0	1	0	0	0	0	0	0	0	0	0	0	0	0	0	0	0	0	0	0	0	0	0	0	0	0	0	0	0	0	0	0	0	0	0	0	0	1	0	0	0	0	0	0
LOC100642258	448	406	421	466	428	427	386	458	498	545	546	559	388	471	385	427	426	407	318	440	484	477	538	337	479	384	299	532	459	453	507	466	558	502	563	506	483	480	433	461	557	521	513	595	562	537	504	612	531
LOC100642259	59	58	46	43	58	55	54	93	124	140	140	81	48	48	29	53	75	101	56	78	69	58	61	68	114	135	69	89	45	56	67	64	64	56	45	33	38	62	71	84	90	62	69	81	91	106	94	124	130
LOC100642260	1238	1120	1107	1128	1081	1108	1075	1039	868	995	1016	1041	960	1095	1044	1053	822	964	1021	1038	903	992	1047	532	1098	1573	623	1089	1081	1074	1076	1097	1102	935	1144	1151	1161	1131	1072	986	1100	1200	1103	1095	1040	955	1017	1082	1032
LOC100642261	2779	2664	2675	2805	2651	2521	2651	2407	2104	1887	2259	2234	2153	2376	2775	2762	2043	2075	2068	2157	2111	2139	2416	3409	2166	9205	5996	2240	2278	2101	2226	2258	2739	2333	2355	2480	2149	2110	2420	2092	2323	2266	2359	2663	2440	2066	1849	1956	1910
LOC100642262	783	730	765	744	781	714	687	830	872	861	934	916	706	799	711	745	852	968	476	784	793	973	795	712	799	854	753	745	730	747	837	741	922	757	899	861	836	864	804	800	812	819	810	860	789	756	793	912	841
LOC100642263	1049	866	927	1070	995	946	949	782	906	833	872	924	736	884	919	976	905	790	786	798	793	746	954	2676	725	908	1282	815	872	891	817	772	827	949	893	1020	871	825	798	731	829	841	808	906	991	910	904	860	821
LOC100642264	7403	8141	7665	8075	6976	7142	6735	7716	6953	7144	7337	7467	8991	8957	9968	8578	7998	9326	7296	8338	6546	7288	7572	3182	9545	1600	848	8013	8942	8721	8044	7324	7560	5978	7628	7727	9004	9527	9213	8804	8648	8522	8220	8282	7422	6753	7044	7181	7231
LOC100642265	100	103	126	133	95	99	110	134	76	115	115	123	136	118	100	119	100	128	118	94	81	99	115	140	131	173	151	146	118	82	102	130	129	78	111	104	118	114	92	104	134	113	136	119	100	124	111	122	146
LOC100642267	527	562	437	441	561	583	592	556	515	562	520	510	501	556	528	486	466	525	406	519	470	582	505	705	564	636	1487	640	597	575	619	596	495	445	438	542	552	550	640	591	618	607	587	612	550	493	501	512	611
LOC100642268	12	9	4	7	11	12	12	14	7	21	14	22	7	13	11	3	16	4	10	6	8	8	18	20	6	41	36	14	8	11	9	2	7	13	12	10	10	7	4	3	8	6	6	13	14	11	10	6	5
LOC100642269	22	35	34	40	68	49	54	33	50	45	50	87	44	22	22	16	33	8	35	43	47	36	41	31	56	136	2	26	36	21	39	27	51	43	50	33	42	27	61	39	36	10	42	35	61	85	45	66	38
LOC100642270	25407	26423	23133	24685	21783	20895	21083	20441	20177	19225	19985	21402	23288	24055	25095	24143	21623	20832	22773	20737	19228	19995	21544	7963	24936	9135	1671	24964	23684	23959	24339	22574	23016	19368	23021	23184	28054	26560	25134	24620	26131	25149	24412	25759	20785	21061	20065	20743	22053
LOC100642271	711	719	706	631	758	734	708	649	709	727	795	804	666	684	666	644	653	689	522	692	700	745	760	695	678	1347	626	781	626	723	718	671	686	587	765	774	753	665	621	652	704	661	706	754	705	686	671	691	666
LOC100642272	2995	2406	2552	2115	2315	2061	2338	2260	2022	2114	2131	2217	2498	2424	3038	2404	2050	2188	2041	2095	2011	2367	2558	70662	2283	556	22468	2264	2241	2449	2388	2082	2677	1902	2046	2380	2950	2821	2879	2405	2164	2172	2096	2197	2464	1820	2429	2392	2656
LOC100642273	838	786	808	873	744	803	730	749	738	768	855	794	750	811	809	884	764	749	565	785	711	817	798	731	747	3332	570	769	861	838	774	799	933	774	914	814	830	971	840	743	804	848	752	772	805	819	804	778	756
LOC100642274	171	156	133	137	193	159	167	183	183	136	186	184	156	150	101	140	150	127	86	179	159	181	161	191	155	185	301	182	144	121	186	151	116	101	164	141	132	156	148	156	128	128	163	163	169	152	136	160	147
LOC100642275	189	217	264	236	228	191	181	214	231	278	232	273	231	186	259	200	188	350	259	216	173	221	259	68	208	1	1	160	184	200	147	171	234	184	191	209	161	174	212	185	170	157	184	133	136	240	216	215	192
LOC100642277	129	100	108	98	155	140	154	113	66	85	96	106	94	63	70	95	63	68	100	82	74	118	94	44	111	656	27	89	82	93	92	82	98	68	73	108	69	86	84	89	97	89	117	73	87	53	71	82	110
LOC100642278	1391	1479	1577	1557	1597	1581	1557	1541	1525	1543	1706	1613	1536	1530	1484	1374	1454	1531	1248	1558	1411	1535	1422	762	1630	2018	1172	1553	1633	1532	1621	1425	1481	1275	1641	1332	1470	1530	1606	1641	1632	1407	1373	1276	1279	1651	1454	1702	1349
LOC100642279	59	63	34	39	65	32	49	33	61	64	46	48	44	36	47	53	45	43	53	50	42	73	60	15	57	40	1	30	48	52	63	59	88	59	67	56	67	62	57	92	42	53	63	65	44	60	56	49	43
LOC100642280	1185	1142	1184	1173	1201	1035	1039	1256	1241	1244	1385	1338	1131	1159	1076	1061	1179	1136	792	1160	1139	1242	1165	1055	1286	1653	1188	1287	1105	1075	1235	1082	1259	1092	1219	1233	1123	1286	1184	1169	1297	1254	1127	1225	1327	1143	1162	1397	1226
LOC100642281	2651	1695	1810	1869	2089	2061	2339	2004	1533	2064	1819	1794	1966	2165	1946	1797	1839	2240	1787	1893	1958	1637	1801	2157	2095	4577	4084	2256	2057	1917	2093	1926	1772	1571	1918	1928	2147	2031	2243	2190	1997	2010	1746	1656	1638	1614	1772	1735	1465
LOC100642282	535	584	478	531	584	572	487	644	702	779	779	710	586	620	558	599	724	730	362	687	681	730	715	1019	588	830	1658	652	601	591	609	568	748	579	677	606	539	606	624	537	609	616	671	701	752	695	664	811	644
LOC100642283	458	452	416	401	398	364	339	372	351	373	439	422	347	405	394	463	364	356	219	345	409	346	394	440	373	2321	483	396	403	411	404	386	356	347	384	405	423	431	417	382	416	411	411	456	426	344	373	363	399
LOC100642284	2349	2120	2105	2207	2141	2093	2133	2161	1924	2045	2149	2093	2144	2249	2186	2082	1887	2074	1632	2148	2014	2118	2139	2003	2343	2971	2156	2428	2275	2312	2418	2196	2167	2033	2318	2349	2285	2298	2348	2302	2205	2258	2203	2152	2118	1959	1989	2051	2027
LOC100642285	541	546	516	538	538	528	492	454	444	469	486	473	508	532	535	494	462	521	336	467	495	514	471	812	549	892	1037	592	499	538	577	512	454	506	499	487	596	626	563	578	581	562	496	564	556	443	481	526	620
LOC100642287	2312	2455	2384	2476	2380	2416	2062	2372	2496	2525	2676	2656	2276	2436	2393	2072	2650	2391	1398	2574	2557	2632	2749	2838	2768	1728	2929	3355	2902	2862	2907	2476	2485	2426	2560	2672	2697	3102	2880	2672	3020	2718	2729	3067	2761	2395	2318	2582	2716
LOC100642288	67	70	61	49	49	50	78	57	41	29	15	42	58	54	42	36	44	41	58	24	29	40	34	6	70	54	10	81	43	33	80	48	25	40	25	44	66	46	54	61	40	38	42	63	47	30	38	38	67
LOC100642289	9513	8849	8262	8432	9789	8675	9827	8276	6756	7588	7372	6771	8801	8727	8107	7227	6671	8369	7837	7865	6584	7507	7302	2461	9158	98	41	9830	8735	9441	9680	9007	6867	5713	6854	7986	8254	8708	9157	8838	8500	8505	7932	8279	7292	6282	6731	6454	8526
LOC100642290	654	1021	1219	1184	1222	1223	1008	1202	1269	1349	1357	1199	1274	1254	1279	1001	1105	1640	1123	1392	1154	920	920	296	1036	379	216	798	984	885	881	703	688	575	822	562	890	1140	1266	1219	811	823	786	496	432	1152	740	1015	564
LOC100642291	2132	2135	2114	2146	2240	2086	1951	2379	2055	2088	2266	2262	2126	2275	2198	2246	2168	2393	1458	2142	2038	2154	2171	1742	2199	4625	1352	1821	2303	2384	2090	1879	2166	2050	2160	2135	2371	2426	2179	2279	2347	2303	2353	2507	2175	2140	1975	2206	2156
LOC100642292	1230	1515	1283	1342	1007	978	1047	1119	761	824	940	997	1135	1439	1317	1111	1085	922	1024	1219	882	813	1021	409	1449	9	0	1414	1410	1259	1339	1232	1000	946	1298	1197	1627	1604	1451	1418	1511	1501	1309	1306	1110	1116	1193	1090	1317
LOC100642293	3238	4027	5104	4966	4086	3864	3570	3452	3653	4189	4110	4016	4155	4456	4376	4451	3795	4938	7919	4559	4183	3846	3826	1058	3867	1037	776	3748	3542	3663	4319	3971	4406	3272	3684	3232	2624	4118	3916	3875	3317	3592	2485	2165	2724	5262	3906	4802	2131
LOC100642294	1731	1857	1620	1721	1828	1657	1707	1705	1622	1524	1755	1709	1590	1907	1830	1892	1557	1582	1376	1751	1476	1600	1716	2580	1998	1703	4059	2021	1847	1898	1986	1699	1726	1599	1907	1698	1868	1935	2071	1766	1920	1935	1813	2045	1838	1790	1668	1775	1774
LOC100642295	40179	36871	34703	37896	40384	36757	34542	37804	50293	46314	41349	45426	40152	41521	42918	39459	45848	48735	49643	42652	43361	48593	44506	15634	43341	7620	7156	46921	40571	42435	41402	45667	51152	39217	46450	48456	43393	43829	42812	41844	41207	40148	41934	43824	45817	45334	45214	51989	35829
LOC100642296	488	467	247	139	672	518	722	312	71	55	24	31	224	321	259	370	418	662	141	461	73	60	21	16	133	93	28	290	131	156	172	140	48	117	69	107	109	239	284	107	183	113	73	68	44	44	39	30	141
LOC100642297	365	437	354	438	390	499	363	454	520	476	576	538	353	558	391	371	454	343	339	382	473	466	512	6611	401	233	8065	399	390	389	363	315	488	636	427	433	369	402	459	315	420	388	371	480	431	537	456	480	386
LOC100642298	107	74	119	163	122	79	78	87	162	94	65	101	253	195	313	154	290	315	269	228	83	143	164	67	248	8	2	289	163	206	151	150	231	164	172	210	207	198	197	173	142	137	196	150	189	122	131	162	79
LOC100642299	5047	5055	4927	5269	5192	4861	4707	4358	4832	4871	4907	5049	4498	4697	4811	4944	4820	4737	5518	4603	4635	4907	5288	3896	4866	21261	8272	4750	4434	5046	4678	4895	5597	4391	5260	5551	4619	4837	4745	4615	4706	4533	4526	4444	5091	4951	4730	5161	3680
LOC100642300	7793	8152	8506	9423	8820	8258	7663	7661	8266	8920	7904	8311	7586	8136	8573	8321	7624	8576	8573	7789	8186	8361	8319	4501	6805	11390	5277	6586	7230	7433	7020	7228	7351	6288	7200	7369	6787	7964	7703	7273	7057	7266	6796	6297	6564	7763	7044	7632	6350
LOC100642301	307	311	288	292	293	286	265	292	287	282	390	376	306	334	328	281	289	276	207	289	316	268	307	277	305	411	300	368	318	352	338	310	310	304	308	319	331	370	281	302	331	368	310	388	320	313	340	336	325
LOC100642302	8	0	2	0	0	3	1	0	1	1	7	4	5	2	2	2	0	0	1	5	1	0	1	0	4	0	0	0	0	6	8	2	0	0	1	3	2	0	6	4	3	1	0	1	5	0	2	1	0
LOC100642303	2355	2118	2145	2112	2231	2194	2184	2127	2266	2104	2377	2346	2158	2344	2080	2047	2231	2142	1648	2140	1963	2230	2207	2742	2184	2722	4532	2600	2379	2251	2454	2325	2369	2028	2514	2468	2539	2832	2702	2311	2527	2425	2221	2390	2446	2105	2256	2369	2506
LOC100642304	309	318	279	277	308	301	283	278	306	316	302	312	264	273	282	284	320	294	184	282	284	374	327	286	282	540	284	283	312	279	333	248	311	273	306	310	245	285	267	269	289	293	305	328	334	285	263	308	272
LOC100642305	12510	12419	12416	13661	12179	11966	11561	11670	11548	11507	12207	12308	12192	12976	11478	12458	12335	12652	14538	11760	11185	12039	11752	5111	13323	5506	3519	13077	11964	13001	12877	13221	12352	10216	13265	11485	13598	13759	13602	13133	13373	13006	12850	13359	12059	13243	12368	13063	12222
LOC100642306	204	337	306	181	112	173	106	189	154	156	155	230	168	173	135	201	150	117	104	107	150	139	245	64	219	553	20	170	144	121	159	109	158	99	152	131	136	145	114	151	159	155	148	166	176	149	167	158	136
LOC100642307	1050	1185	1168	1275	1298	1188	1220	1203	1114	1183	1306	1297	1097	1123	1102	1120	1032	1142	844	1040	1091	1197	1162	855	1250	808	1010	1034	1308	1261	1237	1033	1163	1030	1208	1085	1169	1193	1171	1186	1281	1185	1185	1162	1109	1223	1026	1270	1108
LOC100642308	851	745	772	841	776	717	721	850	797	812	958	825	726	783	803	764	802	795	474	662	762	829	842	746	685	1069	681	656	724	708	699	689	786	702	802	824	773	763	689	713	755	773	794	835	853	717	686	811	744
LOC100642309	2428	2390	2160	2278	2626	2532	2660	2362	2196	2218	2594	2485	1987	2183	2050	1964	2137	2189	1480	2212	2364	2313	2490	2328	1983	6875	2729	2302	2272	2184	2448	2181	2212	1909	2262	2432	2185	2125	2243	2064	2298	2198	2201	2210	2447	2068	2188	2219	2282
LOC100642311	666	587	583	616	543	526	505	535	581	563	660	644	556	571	599	621	542	499	393	514	641	617	683	722	584	1328	600	629	634	590	647	609	735	600	773	739	546	572	532	558	623	623	622	604	679	636	636	706	560
LOC100642312	1769	1575	1548	1593	1680	1581	1494	1806	1647	1744	1753	1727	1530	1619	1653	1617	1572	1746	1049	1604	1588	1769	1785	1110	1645	1478	587	1624	1704	1719	1594	1552	1720	1357	1685	1835	1792	1641	1615	1581	1815	1577	1710	1841	1919	1580	1593	1748	1803
LOC100642313	980	874	857	917	970	896	920	983	939	929	1087	977	860	972	799	943	972	972	506	885	948	1095	836	957	892	1455	934	1041	971	1009	1101	845	961	857	961	998	1038	1027	1028	929	973	1024	972	1123	1085	807	904	925	883
LOC100642314	875	940	812	922	913	894	839	959	795	826	940	870	848	877	785	783	858	922	673	895	706	846	799	506	874	1140	744	966	891	949	898	741	747	658	851	824	916	951	933	854	919	863	880	800	678	767	774	815	844
LOC100642315	343	309	371	391	448	430	395	370	354	434	446	467	271	356	337	363	341	391	217	350	399	414	423	524	340	1452	932	386	362	364	338	318	401	311	404	402	394	397	347	336	361	364	344	408	389	421	361	388	347
LOC100642316	212	183	239	173	174	137	144	288	337	367	452	374	215	244	317	403	355	455	180	147	335	331	312	365	261	356	429	178	182	195	214	166	320	289	315	284	332	237	175	246	298	259	271	331	225	326	304	359	215
LOC100642318	2427	2357	2193	2530	2321	2072	1947	2211	2699	2360	2253	2333	2145	2237	2434	2557	2426	2411	1793	2310	2386	2683	2281	883	2496	2397	1645	2421	2518	2683	2585	2569	2930	1994	2631	2646	2324	2610	2410	2458	2546	2347	2252	2373	2436	2358	2209	2571	2393
LOC100642319	1344	1362	1312	1471	1419	1323	1534	1392	1216	1324	1292	1328	1242	1239	1257	1209	1080	1288	1259	1312	1212	1283	1344	769	1410	2692	997	1355	1500	1368	1341	1318	1352	1156	1338	1398	1334	1433	1345	1304	1399	1346	1250	1245	1109	1144	1156	1229	1118
LOC100642320	2375	2140	2204	2341	2085	2072	2098	2084	2085	2129	2298	2241	2372	2365	2191	2070	1906	2188	1980	2140	1975	2126	2052	1443	2420	5145	1929	2402	2205	2238	2237	2171	2178	1887	2399	2281	2327	2400	2222	2254	2438	2193	2129	2073	2131	2116	2178	2358	2116
LOC100642321	76	39	38	56	112	17	46	21	31	150	124	15	143	113	97	30	101	73	16	17	109	118	76	179	25	100	89	46	37	42	39	24	25	17	31	95	23	48	60	26	43	32	49	34	26	9	36	15	40
LOC100642322	216	250	218	266	184	211	187	160	182	216	151	192	185	224	212	200	227	152	220	204	202	182	207	90	228	61	26	216	260	236	194	213	226	161	237	247	256	246	214	234	254	235	215	251	212	228	198	205	181
LOC100642323	559	487	470	464	543	483	499	539	459	477	499	451	473	488	468	447	454	444	332	432	444	436	465	421	498	436	406	501	507	556	561	449	470	371	507	478	527	501	510	472	492	501	466	472	519	468	509	501	506
LOC100642324	0	1	0	2	2	0	0	2	2	0	1	1	0	0	2	1	1	0	0	0	2	2	0	5	0	0	22	0	2	0	1	2	0	0	2	2	3	3	1	0	0	2	0	0	0	0	0	1	3
LOC100642325	27	18	5	11	15	11	22	24	4	15	13	15	11	11	8	4	12	12	20	10	9	13	12	6	22	25	8	23	11	8	8	11	13	13	12	10	19	17	17	9	4	9	5	10	21	9	16	23	11
LOC100642326	887	944	757	775	840	792	829	895	1151	954	1047	955	822	885	786	813	1155	991	495	961	1059	1196	1023	1817	1019	740	1618	1197	916	924	1058	892	916	818	888	830	1021	1168	1211	1027	1048	1052	1064	1259	1240	1057	980	1213	1185
LOC100642327	936	1032	944	894	998	986	1073	997	867	970	998	989	921	895	854	737	836	966	745	966	799	900	780	477	1120	1254	488	1085	958	1033	1007	1007	780	751	836	974	878	985	961	1004	1002	986	947	913	979	895	970	1037	1048
LOC100642328	229	180	304	357	268	343	214	200	584	755	884	829	252	390	297	339	292	288	213	354	394	537	948	4400	384	295	3835	244	277	310	262	374	540	833	616	611	366	476	499	361	377	412	378	293	443	744	537	548	186
LOC100642329	374	377	353	373	367	337	354	362	436	415	426	396	383	428	354	363	372	379	365	402	440	394	365	255	375	537	276	370	404	402	428	381	390	327	406	449	373	436	420	403	417	436	401	454	395	372	386	463	345
LOC100642330	2481	2251	2326	2678	2515	2301	2292	2209	2132	2453	2500	2536	2761	2628	2944	2202	2399	2987	3089	2528	2146	2350	2400	950	2667	650	241	2696	2395	2500	2401	2305	2398	1873	2275	2297	2405	2335	2448	2520	2281	2204	2247	2312	2179	2187	2116	2171	2129
LOC100642332	5400	5418	5793	6176	5882	5509	5605	5010	4417	5057	4825	4982	4853	5217	5050	4778	4080	5109	6179	4678	4526	4692	4972	3348	4598	10136	5555	4888	4495	4542	4720	4340	4139	3637	4352	4072	3872	4340	4819	4528	4388	4200	3994	3774	3620	4760	4177	4449	4068
LOC100642333	857	805	815	1013	766	770	768	719	718	779	742	730	843	857	795	781	742	744	904	826	782	836	769	557	803	2056	1083	731	811	851	752	850	841	780	774	853	838	905	859	783	876	821	795	796	720	799	760	778	695
LOC100642334	3	11	12	13	8	9	12	10	13	9	13	12	3	6	3	3	7	9	9	18	8	14	8	29	9	548	59	6	10	6	6	4	17	10	12	10	5	5	10	1	16	10	3	4	12	7	5	5	6
LOC100642335	824	748	665	743	781	718	689	778	732	744	837	831	756	763	727	695	753	753	495	711	712	725	736	730	820	1516	662	828	795	856	805	767	749	644	790	764	819	886	823	786	906	885	850	888	793	715	722	748	852
LOC100642336	891	812	708	715	969	871	878	845	748	815	749	670	635	695	713	647	707	689	510	679	705	794	862	3655	659	1489	4453	806	746	742	820	686	611	551	640	723	605	728	756	696	693	665	594	724	729	540	567	572	756
LOC100642337	2201	1950	1955	2081	1916	1830	1918	2106	1951	2084	2160	2070	2312	2099	2155	2026	1881	2329	1599	2109	1737	2051	1877	1034	2583	182	73	2601	2252	2262	2253	1958	2032	1708	2107	2140	2324	2222	2239	2140	2373	2145	2294	2352	2012	1738	1891	1957	2273
LOC100642338	208	230	198	216	173	174	193	132	161	163	116	172	132	160	161	199	232	135	257	175	226	138	227	62	202	2538	75	185	180	172	202	267	196	175	177	220	209	205	198	191	211	205	202	159	162	217	183	186	148
LOC100642339	1134	957	1128	1440	1527	1229	1183	1059	1236	1119	1205	1156	1040	1083	1107	976	1089	1407	874	1085	1301	1385	1050	8401	1002	5328	16184	1005	897	1016	980	931	936	940	1231	1223	669	994	1005	890	1101	865	968	1065	1143	786	855	768	779
LOC100642340	11963	10187	9727	11533	11338	10034	10985	10173	13849	12507	13824	14684	9827	9884	10696	9932	11508	10028	8888	10203	11607	12995	13612	7442	9985	230	5160	10982	10121	10272	11217	11182	15620	11812	14752	14168	11089	10656	10161	9846	11154	10700	10660	11427	14554	12482	12650	14851	9532
LOC100642341	111	89	118	110	147	106	142	121	125	114	154	139	98	116	88	115	122	114	77	139	111	128	118	211	129	436	261	158	98	133	151	118	83	89	107	92	110	141	139	131	105	99	93	120	122	115	91	107	145
LOC100642342	981	922	925	889	928	864	949	1032	1090	1171	1108	1026	974	965	912	950	858	1111	614	959	978	1095	1022	1056	985	823	1067	1068	949	971	1010	867	1004	813	963	983	969	1014	972	901	972	960	998	1019	1045	955	955	1053	960
LOC100642344	399	354	355	389	403	397	368	363	329	384	461	458	317	357	355	305	369	380	265	378	353	397	404	513	325	767	443	329	312	350	326	314	370	407	369	373	363	319	329	286	407	342	332	398	374	293	335	329	335
LOC100642345	830	870	813	923	654	640	638	783	723	721	773	779	779	882	939	913	883	740	608	686	761	689	737	670	904	510	404	711	802	876	768	651	815	688	914	840	884	916	780	801	881	927	840	942	770	725	783	823	759
LOC100642346	307	259	285	304	275	299	311	278	266	293	322	329	300	284	275	254	287	319	229	279	298	315	313	415	298	538	345	380	299	282	283	266	279	244	284	284	236	308	342	319	292	286	314	329	307	269	281	350	300
LOC100642347	668	602	627	686	614	632	564	718	889	762	816	910	650	666	703	751	829	792	391	756	772	812	773	874	773	813	891	745	717	739	686	666	977	763	876	797	718	754	721	722	806	761	757	837	831	774	778	877	745
LOC100642348	546	559	464	525	452	492	449	511	639	710	786	690	473	579	515	512	626	580	311	546	662	805	718	761	544	1342	470	580	538	570	554	496	724	604	747	670	581	600	598	543	659	666	631	710	732	663	675	761	525
LOC100642349	3052	3370	2995	3230	2848	2865	2975	2900	2390	2551	2820	2710	3057	3353	3091	3061	2714	2533	2289	2905	2488	2406	2457	4011	3079	2052	10044	3512	3171	3081	3321	2763	2626	2499	2958	2853	3377	3298	3286	3345	3209	3241	2838	2907	2736	2928	2769	2927	2650
LOC100642350	10	12	9	3	7	4	7	3	11	10	6	2	7	5	6	8	3	1	3	7	11	9	2	8	14	63	13	9	1	13	6	10	8	3	16	3	6	6	7	10	3	4	3	5	8	6	11	8	3
LOC100642351	9	6	10	8	3	3	6	4	4	5	2	3	3	0	3	1	2	1	1	0	3	3	1	1	4	24	1	14	5	1	1	2	3	4	4	9	2	3	6	3	3	7	3	3	4	3	1	5	3
LOC100642353	4178	4160	5207	5366	4796	4508	4123	4333	4604	4956	4852	4638	4440	4253	4671	4554	4036	5260	5525	4674	4418	4806	4744	2078	4456	2071	1930	3739	4046	4459	3654	3758	4465	3827	3992	4193	4185	4390	4010	4603	4164	3894	3889	3471	3710	4833	4249	4886	3808
LOC100642354	49	77	39	41	31	40	54	43	23	33	40	42	46	49	39	50	23	38	38	49	42	23	30	12	48	117	15	34	46	35	38	38	22	35	45	44	54	59	35	43	66	56	38	32	23	46	30	31	33
LOC100642355	1961	1834	1737	1977	1737	1655	1593	1834	1674	1685	1569	1537	1807	1853	2007	1735	1755	1999	2070	1980	1526	1620	1586	550	2201	176	28	2106	1878	2113	1855	1868	1691	1387	1624	1932	1932	2019	1965	2004	1981	1853	1854	2118	1528	1468	1612	1739	1926
LOC100642356	2876	2602	2726	2681	2860	2622	2633	2795	2632	2742	2933	2906	2698	2892	2495	2659	2322	2669	2086	2532	2619	2630	2517	3072	3018	2973	3543	2882	2843	2694	2833	2739	2573	2385	2752	2755	2714	2851	2598	2735	2774	2772	2728	2854	2671	2475	2524	2733	2675
LOC100642357	1546	1146	1379	1415	1157	1130	1131	1211	929	1053	1006	1013	1194	1134	1408	1199	988	1271	1338	1087	948	1049	1149	594	1229	1743	1231	1165	1006	1066	1042	987	1243	913	1076	1232	1063	898	1006	991	1017	930	989	955	985	883	910	962	1210
LOC100642358	46	52	57	47	128	128	60	63	68	99	75	86	36	31	42	29	88	102	77	104	53	57	48	53	26	10916	39	27	21	9	18	18	13	19	15	14	10	19	15	25	42	44	35	41	3	4	17	3	8
LOC100642359	6	0	4	3	7	0	3	8	5	8	2	9	3	5	9	1	2	5	3	11	4	3	3	6	4	2	18	3	3	1	4	7	3	6	2	6	6	6	4	4	9	2	5	4	5	3	3	6	9
LOC100642360	204	201	201	218	241	194	201	199	217	191	192	211	164	157	204	273	308	270	175	211	253	237	172	139	192	505	71	176	213	199	181	203	231	194	210	239	189	254	227	210	243	198	220	242	236	208	228	233	177
LOC100642361	426	398	451	483	460	520	411	477	366	456	524	581	437	406	447	441	374	451	302	422	420	453	456	287	391	505	391	383	405	505	464	345	399	423	481	451	413	426	453	408	463	415	426	500	414	417	448	451	460
LOC100642362	1219	1471	1487	1453	1353	1385	1295	1424	1726	1788	1812	1837	1428	1542	1408	1457	1473	1571	1066	1462	1526	1744	1515	1187	1478	1786	1523	1394	1477	1563	1434	1283	1765	1464	1847	1594	1564	1576	1436	1561	1584	1562	1576	1563	1598	1684	1774	1998	1454
LOC100642363	1359	1116	1167	1289	1133	992	1066	1052	1136	1120	1264	1182	1028	1238	1164	1207	1002	1148	1029	1051	1164	1178	1325	1272	1162	3342	1455	1233	1165	1181	1193	1192	1490	1148	1340	1370	1218	1166	1090	1163	1154	1226	1120	1160	1251	1164	1103	1162	1159
LOC100642364	2283	2166	2005	2128	1991	2044	1872	2304	2354	2430	2459	2591	1994	2088	2087	2251	2105	2207	1396	2033	2204	2485	2373	4469	2154	6825	3894	2192	2247	2232	2040	1987	2471	2161	2545	2431	2160	2132	2099	2009	2235	2164	2143	2468	2373	2131	2105	2444	2129
LOC100642365	483	387	365	377	383	407	416	410	364	357	451	377	409	440	396	341	334	376	304	431	369	396	416	287	408	749	346	432	389	459	446	401	436	338	443	404	400	438	417	402	439	409	443	453	409	406	370	428	410
LOC100642366	2657	2834	3239	3229	3049	3129	2938	3017	2999	3265	3560	3158	3130	3210	2967	2736	2417	3053	2398	3126	2874	2841	2991	1849	3147	4515	3448	2719	3140	2944	2924	2561	2640	2482	3092	2644	2842	3060	3098	3113	2904	2926	2597	2348	2304	3217	2776	3190	2397
LOC100642367	18	11	16	17	11	14	13	21	52	44	43	49	5	11	14	16	17	10	14	12	29	55	44	25	13	176	9	7	15	13	8	13	35	30	37	40	29	13	13	21	21	16	13	8	42	39	37	50	20
LOC100642368	6	4	9	3	3	9	6	5	10	9	7	9	2	6	3	2	1	8	2	2	8	3	7	137	7	165	423	3	6	1	7	3	8	3	6	9	8	4	2	7	4	3	11	6	5	2	4	6	10
LOC100642370	246	293	314	479	384	396	344	324	422	382	329	442	314	340	289	297	352	318	263	355	353	423	453	248	259	447	304	297	312	308	285	252	301	244	489	363	268	276	284	257	408	250	291	307	392	252	338	273	278
LOC100642372	422	385	349	441	409	386	383	405	368	358	417	456	373	380	394	321	308	370	293	353	356	392	495	270	370	1681	261	337	368	389	345	344	408	371	414	398	402	381	345	365	430	406	352	402	397	437	326	390	358
LOC100642373	100	102	86	107	100	115	101	143	112	141	123	146	101	125	107	95	114	117	72	109	101	149	122	110	137	262	164	144	124	115	124	88	115	117	112	99	102	105	121	92	114	116	104	140	140	127	119	145	135
LOC100642374	2377	2002	2234	2550	2111	1852	1985	1897	2405	2215	2395	2458	2231	2253	2251	2283	2174	2203	2499	2021	2137	2511	2288	788	2320	437	53	2367	2124	2304	2312	2195	2903	1973	2615	2716	2104	2057	2270	2202	2171	1989	2352	2421	2448	2380	2383	2548	2171
LOC100642375	434	453	413	463	450	408	385	484	534	521	590	608	374	461	488	579	513	477	282	392	560	548	587	406	440	1963	219	302	449	456	402	407	579	494	624	569	560	517	419	477	540	498	552	592	559	562	560	648	430
LOC100642376	730	671	637	632	710	684	561	714	704	661	771	718	594	621	568	601	667	650	344	626	684	846	825	4214	622	1073	2311	776	638	624	633	608	716	602	728	797	671	680	666	546	705	587	604	698	736	621	647	701	629
LOC100642377	0	0	0	0	0	0	0	0	0	0	0	0	0	0	0	0	0	0	0	2	0	0	0	0	0	0	0	0	0	2	0	0	0	0	0	0	0	0	0	0	0	0	0	0	0	0	0	0	0
LOC100642378	854	837	942	902	944	860	748	860	1098	1058	1174	1083	774	849	814	820	898	925	545	828	899	953	879	873	1013	1545	995	983	772	870	915	862	1106	887	1062	932	818	938	853	845	933	962	947	930	1035	1001	988	1128	909
LOC100642379	758	611	645	577	640	642	636	635	570	598	669	608	564	623	566	633	587	580	436	586	626	646	696	622	554	797	556	697	641	573	585	624	666	588	684	705	604	611	610	562	644	645	620	669	648	639	553	672	584
LOC100642381	1659	1606	1476	1490	1522	1491	1387	1463	1627	1623	1674	1682	1441	1593	1539	1595	1591	1660	1098	1633	1501	1837	1871	1894	1547	2330	1933	1699	1488	1646	1653	1425	1718	1495	1753	1719	1556	1682	1742	1621	1672	1632	1509	1787	1882	1464	1538	1738	1467
LOC100642382	0	3	1	7	2	0	3	1	1	0	0	1	3	1	0	2	0	2	2	0	0	1	4	6	2	23	11	1	2	1	1	2	4	1	1	2	1	1	0	0	4	1	0	1	0	2	3	1	0
LOC100642383	40	38	29	29	12	23	25	29	68	28	58	29	27	33	23	82	45	26	27	28	45	42	31	64	39	157	237	26	28	19	30	14	36	76	66	25	24	38	32	21	39	31	33	27	37	29	30	13	33
LOC100642384	690	615	879	867	665	691	596	849	843	821	816	850	772	775	719	677	809	917	792	737	676	707	718	565	865	950	427	755	650	754	657	598	958	716	801	749	863	866	679	739	956	820	746	807	695	828	731	856	885
LOC100642385	3410	4133	4158	4554	3661	3706	4097	3585	3142	3069	3153	3750	3583	4364	3898	3833	3762	3378	4320	3852	3105	2822	3785	1281	3512	1484	178	3465	3527	3137	3599	3178	3495	2940	3659	3166	4185	4232	4013	4003	3793	3741	3528	2929	3074	4037	3765	4121	2765
LOC100642386	2534	2222	2319	2411	2407	2416	2356	2327	2374	2511	2385	2737	2184	2252	2365	2677	2370	2371	2530	2234	2497	2568	2340	1312	2287	3066	1299	2269	2324	2268	2371	2581	2954	2362	2601	2649	2317	2381	2155	2191	2406	2350	2254	2295	2485	2624	2371	2589	1977
LOC100642387	29	33	30	39	14	18	19	23	18	17	22	27	4	12	6	4	18	18	21	25	23	21	42	31	45	1484	27	45	3	5	1	7	6	5	7	20	5	8	12	5	14	12	17	14	18	12	14	23	8
LOC100642388	1284	1149	1167	1227	1280	1216	1322	1507	1224	1194	1313	1192	1314	1255	1290	1252	1210	1530	1027	1366	1059	1130	1154	681	1423	1198	773	1303	1329	1327	1281	1155	1026	896	987	1037	1375	1261	1290	1401	1325	1255	1331	1401	1079	987	1042	1147	1355
LOC100642389	8793	8957	8341	8067	9305	8265	8547	8604	9322	8044	8328	8307	10586	10301	11060	8430	10846	13366	9187	11386	7060	8161	8338	5188	12142	3737	11494	13699	9978	10371	9368	9279	8571	7223	7651	8219	11142	11175	10669	10961	10430	10343	9402	9507	9208	8473	7885	8561	9461
LOC100642390	6826	6739	5881	6355	5979	5859	5232	6076	6337	6047	6282	5988	6608	6465	6394	6443	6389	6605	4453	5941	5880	6297	6017	2938	7315	6509	2017	7194	6799	7138	7046	6194	6277	5109	6270	6317	7218	7590	7131	6678	7456	6970	7111	7757	6575	5862	5601	6152	7016
LOC100642391	1024	1013	923	1008	940	964	936	908	961	954	1060	936	971	1028	1040	936	1056	1034	778	978	905	957	897	810	1156	1081	623	1247	1098	1162	1159	1003	953	877	1087	1117	1078	1217	1249	1146	1143	1168	1037	1240	1052	920	942	949	1105
LOC100642392	2563	2511	2589	2629	2580	2340	2442	2384	2511	2501	2700	2598	2374	2779	2340	2330	2186	2315	1373	2425	2457	2933	2673	3502	2860	2594	4287	3131	2563	2718	2875	2351	2634	2309	2653	2556	2606	2980	2914	2549	2831	2815	2653	3167	2887	2509	2391	2893	2701
LOC100642393	2529	2749	3056	3095	2359	2668	2626	2382	2144	2448	2145	2239	2500	2321	2613	2629	1891	2516	3039	2180	2272	2115	2462	673	2153	2	12	2144	2279	2199	2131	2046	1981	1647	2050	1969	1858	2181	2026	2290	2104	1943	2029	1639	1402	2173	1839	1971	1788
LOC100642394	8146	7377	7815	8250	6738	6382	6814	6753	5822	6346	5709	5991	8221	8131	7954	7294	5998	7369	8932	6821	5641	6071	6420	2231	8765	1025	465	7794	7633	7918	7269	7192	6187	5514	6823	6577	8665	8075	7279	8306	7835	7982	7524	6761	5576	6137	5844	5759	6921
LOC100642395	134	127	154	151	168	167	154	162	159	149	133	165	164	160	202	115	128	183	163	156	136	177	146	107	186	2299	8	158	136	160	182	130	124	132	103	149	140	147	151	182	153	133	132	116	125	132	137	119	154
LOC100642396	457	419	485	461	517	520	489	477	548	538	570	588	446	490	482	460	441	524	351	437	454	472	573	543	501	1114	587	555	538	480	510	456	530	449	560	472	440	553	491	527	484	556	470	496	502	503	498	603	477
LOC100642397	1955	1734	1760	1910	1880	1751	1646	1690	1764	1882	1877	1953	1633	1721	1801	1747	1499	1860	1424	1712	1674	1868	1935	1797	1700	2229	2366	1697	1877	1911	1894	1693	1994	1693	1986	2036	1896	1787	1734	1777	1811	1850	1853	1870	1846	1680	1832	1841	1640
LOC100642398	917	1004	873	881	939	738	833	780	602	519	605	641	639	769	717	818	541	534	697	802	444	624	604	903	855	1302	1811	738	743	850	835	720	751	613	604	699	757	772	866	766	879	902	695	849	673	633	537	681	696
LOC100642399	3718	3409	3082	3396	3934	3304	3743	2900	2824	2805	2721	2637	3436	3387	3876	3358	2989	3350	4131	3474	2913	3093	3007	2099	3129	4250	3024	3713	3369	3390	3165	3106	2946	2359	2985	3418	3242	3588	3141	3520	3318	3437	3411	3212	2976	2757	2669	2609	2753
LOC100642400	15	8	6	2	7	16	16	18	11	25	27	8	0	10	10	13	15	13	13	4	19	12	13	307	10	1034	2566	16	4	5	3	2	22	12	6	4	16	8	3	7	8	13	5	4	1	7	8	14	0
LOC100642401	3517	3639	3302	3297	2954	2898	2785	3365	3793	3470	3595	3410	3067	3592	3776	3557	3738	3248	1962	3119	3659	3820	3576	4291	3922	2714	3307	4094	3725	3734	4004	3324	3802	3356	3697	3680	3720	4081	3882	3411	3964	3816	3978	4410	4068	3390	3360	3641	3462
LOC100642402	1396	1394	1352	1534	1437	1465	1368	1274	1505	1260	1086	1130	1695	1603	1793	1296	1822	2416	1937	1735	1170	1446	1436	544	1994	2526	366	1845	1513	1736	1488	1717	1521	1269	1400	1522	1867	1916	1666	1736	1604	1673	1542	1509	1361	1327	1337	1259	1293
LOC100642403	1268	1296	1302	1295	1354	1282	1285	1351	1442	1394	1586	1436	1317	1285	1199	1243	1373	1387	912	1396	1420	1521	1331	1608	1362	1887	2063	1427	1368	1385	1449	1393	1359	1286	1454	1437	1388	1478	1531	1404	1484	1501	1411	1493	1396	1355	1376	1495	1384
LOC100642404	27	44	26	42	38	54	41	27	11	15	16	24	19	28	23	8	14	26	47	34	9	22	24	10	30	2	2	65	29	22	33	28	10	16	17	15	30	37	33	27	13	25	15	28	17	12	10	10	18
LOC100642405	4691	4397	4110	4537	3690	3499	3302	3437	3587	3486	3614	3663	3569	3996	4336	4666	3907	3685	3846	3628	3678	3769	3863	2950	4065	6816	3283	3719	3993	4051	4080	4171	4698	3957	4572	4675	3785	4109	3758	3802	4320	4127	3920	3895	3988	4048	3823	4047	3421
LOC100642406	870	705	772	764	734	668	690	734	541	611	739	733	625	709	709	718	647	628	490	704	681	590	788	575	659	2319	513	801	743	733	781	702	660	576	762	756	697	727	694	655	748	711	745	752	679	691	652	692	725
LOC100642408	84	55	58	72	63	56	47	34	57	53	39	67	48	80	64	32	44	47	55	40	45	49	67	99	60	29	10	63	53	67	57	49	59	167	50	50	49	50	40	55	67	51	45	61	45	54	57	67	57
LOC100642409	752	735	769	740	748	759	707	696	775	796	747	792	668	801	671	698	716	726	448	797	767	889	788	841	862	1189	868	921	831	856	918	742	787	739	854	731	688	869	791	738	816	816	742	857	875	711	710	817	764
LOC100642411	161	174	166	180	171	175	145	148	227	171	157	133	144	144	148	177	184	164	150	147	158	219	147	437	167	1784	2241	167	162	178	153	185	155	167	197	183	144	161	178	161	160	158	131	156	179	142	132	118	130
LOC100642412	1259	1164	1224	1208	1189	1220	1181	1142	1004	1081	1074	1120	967	1188	1096	1157	1045	1015	1046	1058	1073	1045	1140	901	1169	3172	1620	1256	1203	1216	1258	1185	1222	965	1211	1218	1228	1277	1226	1147	1304	1153	1073	1168	1139	1230	1197	1168	1031
LOC100642413	5291	4928	5106	5218	5324	5015	5028	5175	4495	4734	5001	5040	4750	5015	4914	5159	4795	5010	4089	4674	4615	4989	4904	7034	4806	9094	8922	5091	5095	5157	5475	5050	5114	5158	5080	5221	4932	5387	5123	5052	4991	5065	4768	5022	4825	4400	4434	4627	4574
LOC100642414	405	426	405	377	447	356	435	438	468	456	462	464	357	411	383	294	351	412	316	421	396	461	392	317	526	917	425	511	407	386	449	431	392	370	379	413	380	429	402	435	443	406	415	459	432	414	476	421	432
LOC100642415	4967	5379	5228	5512	6056	5750	7050	5304	4732	4771	4808	5607	4263	4840	4416	4806	4063	3540	5258	4565	4895	5147	5216	1666	5259	45	32	5865	5594	5288	6163	6239	6551	4857	5770	6086	4895	5330	5909	5657	5151	5248	4597	4804	5813	5657	5506	5967	4826
LOC100642416	340	362	365	336	481	419	451	410	387	415	378	406	302	388	283	355	299	292	216	344	353	362	391	311	439	1571	482	528	398	375	478	357	317	339	426	338	330	379	361	331	383	371	366	445	375	351	349	366	396
LOC100642417	1192	1185	1091	1178	1088	996	938	1015	988	934	931	1050	1129	1182	1325	1127	1123	1144	903	1134	994	1026	1038	1066	1186	2116	1432	1319	1125	1136	1066	978	1038	845	1039	1077	1164	1237	1173	1003	1214	1196	1089	1188	1109	905	983	1001	1067
LOC100642418	7	4	8	2	9	5	5	5	4	5	3	8	11	14	9	8	12	3	6	3	5	6	9	139	9	93	159	2	3	4	3	1	2	3	2	2	4	5	5	8	5	3	7	5	3	6	4	7	2
LOC100642419	2849	2643	2473	2780	2451	2307	2331	2373	2309	2480	2520	2468	2783	2831	3103	2580	2452	2959	2205	2802	2220	2362	2482	1364	3099	933	1277	3326	2614	2784	2828	2436	2632	2172	2626	2822	2853	2988	2882	2793	2796	2648	2621	2851	2517	2267	2311	2480	2607
LOC100642420	19	15	20	12	10	12	17	10	12	11	5	11	10	16	14	10	11	6	16	10	14	10	10	6	13	3	1	14	15	18	11	20	13	13	9	9	12	19	14	10	23	18	17	8	12	10	9	4	10
LOC100642421	2374	2021	2152	2206	2220	2062	2263	2195	1774	2076	2227	2096	2233	2033	2166	1979	1674	2416	1646	1995	1691	1916	1849	697	2267	783	101	2062	2136	2258	2171	1881	1938	1640	1888	2095	2063	2123	2058	2185	2134	2217	2175	2301	1947	1748	1883	1945	2309
LOC100642422	280	233	232	241	249	241	273	314	282	274	289	282	224	279	226	214	227	223	146	260	248	281	255	190	274	373	168	261	263	254	258	270	262	260	222	285	232	268	265	250	253	223	261	259	325	235	237	271	272
LOC100642423	476	412	513	406	413	415	391	425	412	418	465	477	398	405	395	445	361	373	284	448	440	515	464	593	437	1367	763	449	434	426	469	377	443	423	442	460	437	460	454	382	425	437	413	399	406	427	410	460	439
LOC100642424	713	655	758	651	685	680	659	658	503	612	664	609	619	702	626	633	567	638	559	672	582	590	573	508	739	1613	828	747	621	636	702	625	526	511	597	726	628	657	737	636	725	643	690	673	664	544	586	610	652
LOC100642425	2059	1973	1879	2076	1800	1814	1729	1834	1715	1769	1867	1989	1967	2042	2153	1956	1837	1831	1467	1734	1713	1891	1937	1922	2007	2715	1937	1996	1866	1899	1982	1943	1918	1663	1924	1862	2220	2145	2074	1855	2179	1928	1965	1895	1873	1737	1758	1758	1884
LOC100642426	1887	1781	1761	1944	1983	2030	1872	1928	1735	1915	1974	2060	1648	1755	1810	1693	1748	1889	1482	1704	1692	1806	1866	1671	1841	1169	1720	1702	1896	1791	1808	1565	1873	1585	1893	1856	1818	1832	1759	1569	1863	1823	1824	2019	1758	1710	1668	1869	1748
LOC100642427	0	0	0	0	0	0	0	0	0	0	0	0	0	0	0	0	0	0	0	0	0	0	0	0	0	1	0	0	0	0	0	0	0	0	0	0	0	0	0	0	0	0	0	0	0	0	0	0	0
LOC100642428	2557	2538	2463	2575	2800	2384	2476	2230	2255	2192	2273	2301	2172	2354	2474	2158	2057	2078	1862	2225	1999	2144	2222	2174	2305	4492	4304	2641	2282	2244	2354	2136	2305	1901	2291	2388	2186	2338	2272	2134	2426	2167	2214	2475	2289	2085	1898	2296	2008
LOC100642429	3989	3678	3267	3409	3438	3300	3414	3661	2898	3200	3296	3125	3298	3359	3504	3514	2971	2939	2411	3008	2903	3242	3011	1587	3633	1130	987	3494	3729	3764	3597	3195	3062	2727	3237	3437	3760	3832	3784	3521	3825	3781	3739	4018	3194	3020	2952	2899	3551
LOC100642431	315	347	322	397	371	327	298	343	325	301	362	367	322	312	346	294	303	333	215	340	323	330	300	367	334	462	299	329	342	381	370	356	317	353	352	335	352	398	339	354	359	382	354	368	346	273	286	351	319
LOC100642432	1586	1443	1345	1370	1494	1459	1598	1586	1475	1677	1707	1662	1478	1414	1507	1497	1366	1605	1172	1382	1454	1731	1713	859	1577	1456	519	1648	1556	1468	1504	1341	1567	1359	1638	1618	1537	1425	1389	1461	1529	1585	1677	1618	1660	1449	1522	1743	1515
[truncated: 11,619 more rows]
[truncated: 23 more columns]

## Sheet: Data_S8d_counts_fat_body
Supplementary Data 8: Output files for gene count estimation, differential gene expression analysis, and GO term enrichment analysis of inseminated and control bumblebee castes.
[truncated: 12,016 more rows]
[truncated: 23 more columns]

[truncated: 14 more sheets: Data_S8e_counts_ovaries, Data_S8f_deseq2_worker_rep, Data_S8g_deseq2_worker_brain, Data_S8h_deseq2_worker_fb, Data_S8i_deseq2_worker_ovary, Data_S8j_deseq2_queen_rep, Data_S8k_deseq2_queen_brain, Data_S8l_deseq2_queen_fb, Data_S8m_deseq2_queen_ovary, Data_S8n_go_term_worker_rep, Data_S8o_go_term_queen_rep, Data_S8p_go_term_worker_brain, Data_S8q_go_term_worker_fb, Data_S8r_go_term_worker_ovary]
