# Supplementary material for: Unexpected worker mating and colony-founding in a superorganism
Source: Nat Commun. 2023 Sep 7;14:5499. doi: 10.1038/s41467-023-41198-6 (PMC10484907; doi:10.1038/s41467-023-41198-6)
Supplement: Supplementary file 9 — Source Data [file 41467_2023_41198_MOESM9_ESM.zip]

Archive with 88 entries (48 files):
- bombus_mated_worker_analysis/
- bombus_mated_worker_analysis/.git/
- bombus_mated_worker_analysis/.git/HEAD
- bombus_mated_worker_analysis/.git/config
- bombus_mated_worker_analysis/.git/description
- bombus_mated_worker_analysis/.git/hooks/
- bombus_mated_worker_analysis/.git/hooks/applypatch-msg.sample
- bombus_mated_worker_analysis/.git/hooks/commit-msg.sample
- bombus_mated_worker_analysis/.git/hooks/fsmonitor-watchman.sample
- bombus_mated_worker_analysis/.git/hooks/post-update.sample
- bombus_mated_worker_analysis/.git/hooks/pre-applypatch.sample
- bombus_mated_worker_analysis/.git/hooks/pre-commit.sample
- bombus_mated_worker_analysis/.git/hooks/pre-merge-commit.sample
- bombus_mated_worker_analysis/.git/hooks/pre-push.sample
- bombus_mated_worker_analysis/.git/hooks/pre-rebase.sample
- bombus_mated_worker_analysis/.git/hooks/pre-receive.sample
- bombus_mated_worker_analysis/.git/hooks/prepare-commit-msg.sample
- bombus_mated_worker_analysis/.git/hooks/push-to-checkout.sample
- bombus_mated_worker_analysis/.git/hooks/update.sample
- bombus_mated_worker_analysis/.git/index
- bombus_mated_worker_analysis/.git/info/
- bombus_mated_worker_analysis/.git/info/exclude
- bombus_mated_worker_analysis/.git/logs/
- bombus_mated_worker_analysis/.git/logs/HEAD
- bombus_mated_worker_analysis/.git/logs/refs/
- bombus_mated_worker_analysis/.git/logs/refs/heads/
- bombus_mated_worker_analysis/.git/logs/refs/heads/main
- bombus_mated_worker_analysis/.git/logs/refs/remotes/
- bombus_mated_worker_analysis/.git/logs/refs/remotes/origin/
- bombus_mated_worker_analysis/.git/logs/refs/remotes/origin/HEAD
- bombus_mated_worker_analysis/.git/objects/
- bombus_mated_worker_analysis/.git/objects/info/
- bombus_mated_worker_analysis/.git/objects/pack/
- bombus_mated_worker_analysis/.git/objects/pack/pack-c537f73ae911378e50fd7ab5fb3bd3d279a98f78.idx
- bombus_mated_worker_analysis/.git/objects/pack/pack-c537f73ae911378e50fd7ab5fb3bd3d279a98f78.pack
- bombus_mated_worker_analysis/.git/packed-refs
- bombus_mated_worker_analysis/.git/refs/
- bombus_mated_worker_analysis/.git/refs/heads/
- bombus_mated_worker_analysis/.git/refs/heads/main
- bombus_mated_worker_analysis/.git/refs/remotes/
- bombus_mated_worker_analysis/.git/refs/remotes/origin/
- bombus_mated_worker_analysis/.git/refs/remotes/origin/HEAD
- bombus_mated_worker_analysis/.git/refs/tags/
- bombus_mated_worker_analysis/.gitignore
- bombus_mated_worker_analysis/01_quality_assessment/
- bombus_mated_worker_analysis/01_quality_assessment/run_fastqc.sh
- bombus_mated_worker_analysis/02_filtering/
- bombus_mated_worker_analysis/02_filtering/README.md
- bombus_mated_worker_analysis/02_filtering/fastp_command.txt
- bombus_mated_worker_analysis/02_filtering/trimmomatic_command.txt
- bombus_mated_worker_analysis/03_transcript_quantification/
- bombus_mated_worker_analysis/03_transcript_quantification/make_star_index.sh
- bombus_mated_worker_analysis/03_transcript_quantification/run_star.sh
- bombus_mated_worker_analysis/04_differential_expression_analysis/
- bombus_mated_worker_analysis/04_differential_expression_analysis/01_reproductive_tissues/
- bombus_mated_worker_analysis/04_differential_expression_analysis/01_reproductive_tissues/deseq2_analysis_spermatheca_treatment.Rmd
- bombus_mated_worker_analysis/04_differential_expression_analysis/02_brain/
- bombus_mated_worker_analysis/04_differential_expression_analysis/02_brain/01_full_analysis/
- bombus_mated_worker_analysis/04_differential_expression_analysis/02_brain/01_full_analysis/deseq2_analysis_brain_treatment.Rmd
- bombus_mated_worker_analysis/04_differential_expression_analysis/02_brain/02_worker_based_analysis/
- bombus_mated_worker_analysis/04_differential_expression_analysis/02_brain/02_worker_based_analysis/deseq2_analysis_worker_brain_treatment.Rmd
- bombus_mated_worker_analysis/04_differential_expression_analysis/02_brain/03_queen_based_analysis/
- bombus_mated_worker_analysis/04_differential_expression_analysis/02_brain/03_queen_based_analysis/deseq2_analysis_queen_brain_treatment.Rmd
- bombus_mated_worker_analysis/04_differential_expression_analysis/03_fat_body/
- bombus_mated_worker_analysis/04_differential_expression_analysis/03_fat_body/01_full_analysis/
- bombus_mated_worker_analysis/04_differential_expression_analysis/03_fat_body/01_full_analysis/deseq2_analysis_fb_treatment.Rmd
- bombus_mated_worker_analysis/04_differential_expression_analysis/03_fat_body/02_worker_based_analysis/
- bombus_mated_worker_analysis/04_differential_expression_analysis/03_fat_body/02_worker_based_analysis/deseq2_analysis_worker_fat_body_treatment.Rmd
- bombus_mated_worker_analysis/04_differential_expression_analysis/03_fat_body/03_queen_based_analysis/
- bombus_mated_worker_analysis/04_differential_expression_analysis/03_fat_body/03_queen_based_analysis/deseq2_analysis_queen_fat_body_treatment.Rmd
- bombus_mated_worker_analysis/04_differential_expression_analysis/04_ovary/
- bombus_mated_worker_analysis/04_differential_expression_analysis/04_ovary/01_full_analysis/
- bombus_mated_worker_analysis/04_differential_expression_analysis/04_ovary/01_full_analysis/deseq2_analysis_ovary_treatment.Rmd
- bombus_mated_worker_analysis/04_differential_expression_analysis/04_ovary/02_worker_based_analysis/
- bombus_mated_worker_analysis/04_differential_expression_analysis/04_ovary/02_worker_based_analysis/deseq2_analysis_worker_ovary_treatment.Rmd
- bombus_mated_worker_analysis/04_differential_expression_analysis/04_ovary/03_queen_based_analysis/
- bombus_mated_worker_analysis/04_differential_expression_analysis/04_ovary/03_queen_based_analysis/deseq2_analysis_queen_ovary_treatment.Rmd
- bombus_mated_worker_analysis/05_wgcna/
- bombus_mated_worker_analysis/05_wgcna/01_reproductive_tissues/
- bombus_mated_worker_analysis/05_wgcna/01_reproductive_tissues/run_wgcna.Rmd
- bombus_mated_worker_analysis/06_gene_ontology/
- bombus_mated_worker_analysis/06_gene_ontology/01_go_term_scripts/
- bombus_mated_worker_analysis/06_gene_ontology/01_go_term_scripts/01_ks_tests/
- bombus_mated_worker_analysis/06_gene_ontology/01_go_term_scripts/01_ks_tests/run_go_term_enrichment_analysis_classic.Rmd
- bombus_mated_worker_analysis/06_gene_ontology/01_go_term_scripts/02_fisher_tests/
- bombus_mated_worker_analysis/06_gene_ontology/01_go_term_scripts/02_fisher_tests/run_go_term_enrichment_analysis_fisher.Rmd
- bombus_mated_worker_analysis/LICENSE
- bombus_mated_worker_analysis/README.md
