# Supplementary material for: Unexpected worker mating and colony-founding in a superorganism
Source: Nat Commun. 2023 Sep 7;14:5499. doi: 10.1038/s41467-023-41198-6 (PMC10484907; doi:10.1038/s41467-023-41198-6)
Supplement: Supplementary file 9 — Source Data [file 41467_2023_41198_MOESM9_ESM.zip › bombus_mated_worker_analysis/02_filtering/README.md]

Parameters used for the filtering of FASTQ data (not performed by joscolgan):  
- _fastp_ was used to filter RNA-seq datasets generated for reproductive tissues, including spermathecae.  
- _trimmomatic_ was used to filter RNA-seq datasets generated for brain, fat bodies, and ovares.  
