# Supplementary material for: Unexpected worker mating and colony-founding in a superorganism
Source: Nat Commun. 2023 Sep 7;14:5499. doi: 10.1038/s41467-023-41198-6 (PMC10484907; doi:10.1038/s41467-023-41198-6)
Supplement: Supplementary file 9 — Source Data [file 41467_2023_41198_MOESM9_ESM.zip › bombus_mated_worker_analysis/02_filtering/fastp_command.txt]

fastp -i ${F} -I ${R} -o 02clean_data/${SAMPLE}_1.fastq -O 02clean_data/${SAMPLE}_2.fastq \
        -w 12 --html 02clean_data/${SAMPLE}.html --json 02clean_data/${SAMPLE}.json
  -f 0
  -t 0
  -F 0
  -T 0
  --poly_g_min_len 10
  --cut_window_size 4
  --cut_mean_quality Q20
  -q 15
  -u 40
  -n 5
  -l 15
  -P 20
  -w 3
  -d 4
