# Supplementary material for: Unexpected worker mating and colony-founding in a superorganism
Source: Nat Commun. 2023 Sep 7;14:5499. doi: 10.1038/s41467-023-41198-6 (PMC10484907; doi:10.1038/s41467-023-41198-6)
Supplement: Supplementary file 9 — Source Data [file 41467_2023_41198_MOESM9_ESM.zip › bombus_mated_worker_analysis/02_filtering/trimmomatic_command.txt]

trimmomatic LEADING:3 TRAILING:3 ILLUMINACLIP:TruSeq3-PE-2.fa:2:30:10:8:true SLIDINGWINDOW:4:15 MINLEN:50
