# Supplementary material for: Unexpected worker mating and colony-founding in a superorganism
Source: Nat Commun. 2023 Sep 7;14:5499. doi: 10.1038/s41467-023-41198-6 (PMC10484907; doi:10.1038/s41467-023-41198-6)
Supplement: Supplementary file 9 — Source Data [file 41467_2023_41198_MOESM9_ESM.zip › bombus_mated_worker_analysis/04_differential_expression_analysis/01_reproductive_tissues/deseq2_analysis_spermatheca_treatment.Rmd]

---
author: "Joe Colgan"
title: "**Transcriptomic analysis of control and inseminated spermathecae, vagina, and median oviduct of _Bombus terrestris_ workers and queens**"
output:
  pdf_document: default
  html_document: default
fig_width: 4
fig_height: 4
fontsize: 20pt
---

## Introduction
The purpose of the present analysis is to examine similarities and differences in terms of gene expression associated with the spermatheca, vagina, and median oviduct of _Bombus terrestris_ workers and queens. For the present study, control (unmated) and artificially inseminated bumblebees were collected and spermatheca removed at three different time points (two, four and eight days post-treatment).

## Methods  
Cleaned sequences were quality assessed using FastQC ensuring high base quality and 
low adaptor contamination. Cleaned sequences were aligned against the latest 
_Bombus terrestris_ reference genome assembly using [STAR](https://github.com/alexdobin/STAR) with '--quantMode GeneCounts' parameter resulting in the generation of gene-level counts. Such counts were analysed with 
 [DESeq2](https://bioconductor.org/packages/release/bioc/html/DESeq2.html). Overlap in terms of genes expressed were analysed using upSet. Counts were transformed using variance stabilising transformation and principal component analyses performed using these values. Prior to differential expression analysis, distance matrices were calculated based on Euclidean distance to examine similarities and differences in expression profiles within and across groups. Differential expression analyses were performed using likelihood ratio tests with multiple correction performed using the Benjamini-Hochberg method (adjusted p value < 0.05) to determine global differences between castes, treatment groups and sampling stage (days post treatment). Interaction effects between caste and treatment group were also assessed using a second model. Rank-based Gene Ontology enrichment analysis for differentially expressed genes was performed using a Kolgomorov-Smirnov test implemented in topGO using the 'classic' algorithm and a node size of 20. The 'classic' algorithm was used as opposed to the 'weight01' algorithm to allow for more direct comparisons between sets of terms associated with differentially expressed genes.    
 
## Results  
The first aspect of the analysis involved examining outliers.  
First, the number of expressed genes was compared across individuals using an upset plot (Fig. 1).  
This revealed **7715** genes expressed in all samples (approximately 70% of all genes (n = 10901) expressed in the spermatheca).   
Second, density plots were generated for the percentage of expressed genes per sample for:
- Caste (Fig. 2A)
- Treatment (Fig. 2B)
- Stage (Fig. 2C)  
There is no significant difference in terms of the mean percentage of expressed genes across castes (t-test; p = 0.58), treatments (t-test; p = 0.3) and stage (ANOVA; p = 0.24).  

```{r, echo = FALSE, message = FALSE, results = 'hide', warning=FALSE}
## Step One: Load libraries - if not present, install from scratch.
## Similarly, create output directory (if does not exist already)

# Load libraries; install from scratch if needed
libraries <- c("readr",
               "DESeq2",
               "ggplot2",
               "ggpubr",
               "purrr",
               "UpSetR",
               "hash",
               "reshape2",
               "eulerr",
               "knitr",
               "RUVSeq",
               "PoiClaClu",
               "genefilter",
               "pheatmap",
               "RColorBrewer",
               "WGCNA")
for (lib in libraries) {
    if (require(package = lib, character.only = TRUE)) {
        print("Successful")
    } else {
        print("Installing")
        source("https://bioconductor.org/biocLite.R")
        library(lib, character.only = TRUE )
    }
}
dir.create("results")
opts_chunk$set(fig.width = 12, fig.height = 8)
```

```{r, echo = FALSE, message = FALSE, results = 'hide', warning=FALSE}
## Step Two: load sample information:
## Set paths to folders containing output files from STAR
paths <- list()
paths$sample_batch_info <- "data/sample_information_spermatheca.txt"
paths$htseq_output   <- "input/"
# Set relative paths:
paths$htseq_files_relative <- grep(x = list.files(paths$htseq_output,
                                                     recursive = TRUE),
                                      pattern = ".tab",
                                      value   = TRUE)
paths$htseq_files <- file.path(paths$htseq_output,
                               paths$htseq_files_relative)
# Automatically extract file names from kallisto output for colnames
names(paths$htseq_files) <- gsub(paths$htseq_files_relative,
                                    pattern = "/.*",
                                    replacement = "")
for (filenumber in 1:length(paths$htseq_files)) {
  current_name <- names(paths$htseq_files)[filenumber]
  current_file <- paths$htseq_files[filenumber]
  if (FALSE == grepl(pattern = current_name, x = current_file)) {
    kill("we have a problem - names and filenames dont match up")
  }
}
```

```{r, echo = FALSE, message = FALSE, results = 'hide', warning=FALSE}
# Step Three: Put sample names and treatments into a samples dataframe for DESeqDataSetFromTximport

#Differential expression analysis and data exploration was performed using [DESeq2](https://bioconductor.org/packages/release/bioc/html/DESeq2.html), which allows for identfication of genes significantly differentially expressed, as well as examination of substructure and clustering through the implementation of principal component analysis on normalised gene-level counts.
directory <- "./input/"

## Extract sample names and put into df for tximport
samples     <- data.frame(treatment = names(paths$htseq_files))
## Create a list of samples:
sample_files <- grep(".tab",
                    list.files(directory),
                    value = TRUE)

## Read in sample information for room and batch:
samples_info <- read.table(file = paths$sample_batch_info,
                                  header = FALSE,
                                  col.names = c("sample_name",
                                                "caste",
                                                "tissue",
                                                "stage",
                                                "treatment_group"),
                                  row.names = 1)

samples_info$sample_name <- row.names(samples_info)
samples_info$file_name   <- row.names(samples_info)

samples_info       <- samples_info[, c(5,6, 1:4)]
samples_info$stage <- factor(samples_info$stage)
```

```{r, echo = FALSE, message = FALSE, results = 'hide', warning=FALSE}
#Step Four: Explore gene-level accounts across samples to identify potential outliers  

#The level of alignment across samples is generally quite good (>75% of all genes detected across samples (Fig. 1) with on average (mean) 87.5% of genes detected across all samples) (Figs.2-4).

## Build DESeq2 dataset:
dds_htseq <- DESeqDataSetFromHTSeqCount(sampleTable = samples_info,
                                       directory = directory,
                                       design = ~ caste +
                                                  stage +
                                                  treatment_group)

## Extract and save counts:
dds_htseq_counts <- counts(dds_htseq)
colnames(dds_htseq_counts) <- gsub(pattern = ".ReadsPerGene.out.tab",
                                   replacement = "",
                                   colnames(dds_htseq_counts))

## Save to file:
write.table(x = dds_htseq_counts,
            file = "results/all_spermatheca_counts.txt",
            row.names = TRUE,
            col.names = TRUE,
            quote = FALSE,
            sep = "\t")

## Remove lowly expressed genes:
keep <- rowSums(counts(dds_htseq)) >= 10
dds_htseq <- dds_htseq[keep, ]

## Extract gene-level counts:
counts <- as.data.frame(counts(dds_htseq))
dim(counts)

## Create a list of genes per sample with at least five mapped reads:
new_list <- list()
for (name in 1:ncol(counts)){
  new_name <- paste("B", name, sep = "")
  new_list[[new_name]] <- row.names(subset(x = counts,
                                        counts[name] > 5))
}

## Plot upSet plot and save as a PDF:
pdf(file = "results/spermatheca_upset_plot.pdf",
    height = 12,
    width = 8) # or other device
UpSetR::upset(fromList(new_list), 
                  nsets = 40,
                  main.bar.color = "blue",
                  text.scale = 1.1,
                  nintersects = 30, 
                  order.by = "freq",
                  mainbar.y.label = "Number of shared genes", 
                  sets.x.label = "Genes expressed")
dev.off()
```

```{r figure1, ref.label = "figure1", fig.width = 8, fig.height = 8, echo = FALSE, message=FALSE}
UpSetR::upset(fromList(new_list), 
                  nsets = 40,
                  main.bar.color = "blue",
                  text.scale = 1.1,
                  nintersects = 30, 
                  order.by = "freq",
                  mainbar.y.label = "Number of shared genes", 
                  sets.x.label = "Genes expressed")
```

_**Fig. 1.** Upset plot displaying overlap in gene expression across all samples. For each sample, the number of expressed genes, as well as the overlap with other samples, are provided._  

```{r, echo = FALSE, message = FALSE, results = 'hide', warning=FALSE}
## Across all samples, the total number of genes detected:
total_genes <- length(unique(sort(unlist(new_list))))

percentages <- list()
for (name in names(new_list)){
  percentages[[name]] <- length(unique(sort(unlist(new_list[[name]])))) / total_genes
}

## Examine percentage of expressed genes across:
## - Caste
## - Treatment
## - Stage
percentages_df <- as.data.frame(t(as.data.frame(percentages)))
summary(percentages_df)

samples_info$short_name <- gsub(pattern = ".ReadsPerGene.out.tab",
                                replacement = "",
                                samples_info$sample_name) 

percentages_df$caste <- samples_info[match(row.names(percentages_df),
                                           samples_info$short_name),]$caste

percentages_df$treatment <- samples_info[match(row.names(percentages_df),
                                               samples_info$short_name),]$treatment_group

percentages_df$stage <- samples_info[match(row.names(percentages_df),
                                           samples_info$short_name),]$stage

colnames(percentages_df)[1] <- "percentage"

density_caste_plot <- ggplot(data = percentages_df,
       aes(x = percentage,
           colour = caste)) +
  xlab(label = "Percentage of expressed genes") +
  geom_density() +
  theme_bw() +
  theme(axis.title = element_text(face = "bold",
                                  size = 10))

t.test(subset(percentages_df,
              caste == "Worker")$percentage,
       subset(percentages_df,
              caste == "Queen")$percentage)

density_treatment_plot <- ggplot(data = percentages_df,
       aes(x = percentage,
           colour = treatment)) +
  xlab(label = "Percentage of expressed genes") +
  geom_density() +
  theme_bw() +
  theme(axis.title = element_text(face = "bold",
                                  size = 10))

t.test(subset(percentages_df,
              treatment == "Control")$percentage,
       subset(percentages_df,
              treatment == "Insemination")$percentage)

density_stage_plot <- ggplot(data = percentages_df,
       aes(x = percentage,
           colour = stage)) +
  xlab(label = "Percentage of expressed genes") +
  geom_density() +
  theme_bw() +
  theme(axis.title = element_text(face = "bold",
                                  size = 10))

res.aov <- aov(percentage ~ treatment,
               data = percentages_df)

summary(res.aov)
```

```{r figure2, ref.label = "figure2", fig.width = 8, fig.height = 5, echo = FALSE, message=FALSE}
## Generate a multi-panel plot:
ggarrange(density_caste_plot,
          density_treatment_plot,
          density_stage_plot,
          nrow = 2,
          ncol = 2,
          legend = "none",
          align = "hv",
          labels = c("a",
                     "b",
                     "c"))

samples_to_keep <- colnames(counts(dds_htseq)) != "B37.ReadsPerGene.out.tab"
dds_htseq <- dds_htseq[, samples_to_keep]
```

_**Fig. 2.** Density plots displaying percentage of genes expressed across samples, including: A) caste (red = "queen", blue = "worker); B) treatment (red = "control", blue = "treatment"); and C) stage of ovarian development (blue = "two days", green = "four days", red = "eight days")._  

\newpage  

## Sample clustering.  
To examine general similarities and differences within and between group, a distance matrix based
on variance stabilising transformed (VST) counts was performed. This did highlight one sample "37" as being quite different from the rest in terms of expression profiles.  

```{r, echo = FALSE, message = FALSE, results = 'hide', warning=FALSE}
## Create a DESeq2 object:
deseq_object  <- DESeq(dds_htseq,
                       test = "LRT",
                       reduced = ~caste + stage)  

## Transform gene-level counts using variance-stablising transformtion:
vsd <- vst(deseq_object,
             blind = FALSE)

## Transform gene-level counts using variance-stablising transformtion:
vsd <- vst(deseq_object,
             blind = FALSE)

vsd$stage <- gsub(pattern = "_", replacement = " ", vsd$stage)


## Rename rownames:
vsd$treatment_group <- gsub(pattern = "Insemination",
                            replacement = "AI Group 1",
                            vsd$treatment_group)

## Update stage:
vsd$stage <- gsub(pattern = "Stage_IV",
                            replacement = "Day 8",
                            vsd$stage)

vsd$stage <- gsub(pattern = "Stage_II",
                            replacement = "Day 4",
                            vsd$stage)

vsd$stage <- gsub(pattern = "Stage_I",
                            replacement = "Day 2",
                            vsd$stage)

## Save object:
saveRDS(object = vsd,
        file = "results/vsd_spermatheca_treatment.rds")

sampleDists <- dist(t(assay(vsd)))

sampleDistMatrix <- as.matrix(sampleDists)
rownames(sampleDistMatrix) <- paste( vsd$caste,
                                     vsd$treatment_group,
                                     vsd$stage,
                                     sep = " - " )
colnames(sampleDistMatrix) <- NULL
colors <- colorRampPalette( rev(brewer.pal(9, "Blues")))(255)
```

```{r figure3, ref.label = "figure3", fig.width = 8, fig.height = 6, echo = FALSE, message=FALSE}
pdf(file = "results/spermetheca_filtered_pheatmap.pdf",
    height = 10,
    width = 10)
spermatheca_heatmap_filtered <- pheatmap(sampleDistMatrix,
                                         clustering_distance_rows = sampleDists,
                                         clustering_distance_cols = sampleDists,
                                         col = colors)
dev.off()
```

_**Fig. 3.** Heatmap displaying distance matrix of genes expressed within and across samples._   

\newpage  

## Principal component analysis.  

To examine further similarities in terms of expression profiles across samples, a principal component analysis using VST gene values was performed. The first principal component, which explains 67% of the variance in the dataset, clearly separates workers and queens indicating caste-specific profiles in terms of gene expression in the spermatheca. The second principal component, which explains 11% of the variance, separates individuals based on treatment (i.e., whether they are inseminated or not). The third principal component, which explains 8% of the variance separates sample 37 from the rest of the bees, which is in line with previous analyses that this sample has quite an extreme expression profile in comparison to the other samples.  

```{r, echo = FALSE, message = FALSE, results = 'hide', warning=FALSE}
## Here set the two principal components that you want to compare:
## It can any combination between 1 and 22:
#first_pc <- 2
#second_pc <- 3
## Create function for plotting:
plotPCA.san <- function(object,
                        first_pc = first_pca,
                        second_pc = second_pca,
                        intgroup = "condition",
                        ntop = 1000,
                        returnData = FALSE) {
  rv <- rowVars(assay(object))
  select <- order(rv, decreasing = TRUE)[seq_len(min(ntop,
                                                     length(rv)))]
  pca <- prcomp(t(assay(object)[select, ]))
  #return(pca)
  percentVar <- pca$sdev ^ 2 / sum(pca$sdev ^ 2)
  if (!all(intgroup %in% names(colData(object)))) {
    stop("the argument 'intgroup' should specify columns of colData(dds)")
  }
  intgroup.df <- as.data.frame(colData(object)[, intgroup, drop = FALSE])
  group <- if (length(intgroup) > 1) {
    factor(apply(intgroup.df, 1,
                 paste,
                 collapse = " : "))
  }
  else {
    colData(object)[[intgroup]]
  }
  ## Select the PCAs and percentVar that you like instead of 1 and 2
  d <- data.frame(PC1 = pca$x[, first_pc],
                  PC2 = pca$x[, second_pc],
                  group = group, 
                  intgroup.df,
                  name = colData(vsd)[,1])
  if (returnData) {
    attr(d, "percentVar") <- percentVar[first_pc:second_pc]
    return(d)
  }
    ggplot(data = d,
           aes_string(x = "PC1",
                      y = "PC2",
                      color = "group")) +
            geom_point(data = d,
                       aes(fill = group),
                       colour = "black",
                       pch = 21,
                       size = 3) +
            xlab(paste0("PC", first_pc, ": ",
                        round(percentVar[first_pc] * 100),
                        "%")) +
            ylab(paste0("PC", second_pc, ": ",
                        round(percentVar[second_pc] * 100),
                        "%")) +
            #coord_fixed() +
            #geom_text_repel(size = 3) +
            theme_bw() +
            theme(axis.title = element_text(size = 12,
                                            face = "bold"),
                  axis.text = element_text(size = 10,
                                           face = "plain"),
                  legend.title = element_text(size = 12,
                                              face = "bold"),
                  legend.text = element_text(size = 12,
                                              face = "plain"),
                  legend.position = "none")
}
```

Scatterplots displaying combinations of the first four principal components (PCs) for:  
- Caste (Fig. 4)  
- Treatmnent (Fig. 5)  
- Stage (Fig. 6)  

```{r, echo = FALSE, message = FALSE, results = 'hide', warning=FALSE}
#group_plot + geom_text(aes(label=colnames(vsd)),vjust=2)
## Generate plot:
caste_plot_pc1_2 <- plotPCA.san(vsd,
                          first_pc = 1,
                          second_pc = 2,
            intgroup = c("caste"))
caste_plot_pc1_2 <- caste_plot_pc1_2 +
  scale_fill_discrete(name = "Caste")

caste_plot_pc1_3 <- plotPCA.san(vsd,
                          first_pc = 1,
                          second_pc = 3,
            intgroup = c("caste"))
caste_plot_pc1_3 <- caste_plot_pc1_3 +
  scale_fill_discrete(name = "Caste")

caste_plot_pc1_4 <- plotPCA.san(vsd,
                          first_pc = 1,
                          second_pc = 4,
            intgroup = c("caste"))
caste_plot_pc1_4 <- caste_plot_pc1_4 +
  scale_fill_discrete(name = "Caste")
```

```{r figure6, ref.label = "figure6", fig.width = 8, fig.height = 5, echo = FALSE, message=FALSE}
combined_caste_plot <- ggarrange(caste_plot_pc1_2,
          caste_plot_pc1_3,
          caste_plot_pc1_4,
          nrow = 1,
          ncol = 3,
          align = "hv",
          common.legend = TRUE)
```

_**Fig. 4.** Principal component analysis with first two principal components shown. Individuals are coloured by caste (queen = "red"; worker = "blue)._  

```{r, echo = FALSE, message = FALSE, results = 'hide', warning=FALSE}
## Generate plot:
group_plot_pc1_2 <- plotPCA.san(vsd,
                          first_pc = 1,
                          second_pc = 2,
            intgroup = c("treatment_group"))
group_plot_pc1_2 <- group_plot_pc1_2 +
  scale_fill_brewer(name = "Treatment",
                    palette = "Blues")

group_plot_pc1_3 <- plotPCA.san(vsd,
                          first_pc = 1,
                          second_pc = 3,
            intgroup = c("treatment_group"))
group_plot_pc1_3 <- group_plot_pc1_3 +
  scale_fill_brewer(name = "Treatment",
                    palette = "Blues")

group_plot_pc1_4 <- plotPCA.san(vsd,
                          first_pc = 1,
                          second_pc = 4,
            intgroup = c("treatment_group"))
group_plot_pc1_4 <- group_plot_pc1_4 +
  scale_fill_brewer(name = "Treatment",
                    palette = "Blues")
```

```{r figure5, ref.label = "figure5", fig.width = 8, fig.height = 5, echo = FALSE, message=FALSE}
combined_group_plot <- ggarrange(group_plot_pc1_2,
                                 group_plot_pc1_3,
                                 group_plot_pc1_4,
                                 nrow = 1,
                                 ncol = 3,
                                 align = "hv",
                                 common.legend = TRUE)
```

_**Fig. 5.** Principal component analysis with first two principal components shown. Individuals are coloured by treatment (control = "red"; inseminated group = "blue)._  
```{r, echo = FALSE, message = FALSE, results = 'hide', warning=FALSE}
stage_plot_pc1_2 <- plotPCA.san(vsd,
                                first_pc = 1,
                                second_pc = 2,
                                intgroup = c("stage"))
stage_plot_pc1_2 <- stage_plot_pc1_2 +
  scale_fill_manual(name = "Age",
                    values = c("black",
                               "grey",
                               "white"))

stage_plot_pc1_3 <- plotPCA.san(vsd,
                                first_pc = 1,
                                second_pc = 3,
                                intgroup = c("stage"))
stage_plot_pc1_3 <- stage_plot_pc1_3 +
  scale_fill_manual(name = "Age",
                    values = c("black",
                               "grey",
                               "white"))

stage_plot_pc1_4 <- plotPCA.san(vsd,
                                first_pc = 1,
                                second_pc = 4,
            intgroup = c("stage"))
stage_plot_pc1_4 <- stage_plot_pc1_4 +
  scale_fill_manual(name = "Age",
                    values = c("black",
                               "grey",
                               "white"))
```

```{r figure7, ref.label = "figure7", fig.width = 8, fig.height = 5, echo = FALSE, message=FALSE}
combined_stage_plot <- ggarrange(stage_plot_pc1_2,
                                 stage_plot_pc1_3,
                                 stage_plot_pc1_4,
                                 nrow = 1,
                                 ncol = 3,
                                 align = "hv",
                                 common.legend = TRUE)
```
_**Fig. 6.** Principal component analysis with first two principal components shown. Individuals are coloured by treatment (two days = "red"; four days = "green"; eight days = "blue")_    

```{r, message = FALSE}
## Generate a combined plot:
pca_combined <- ggarrange(combined_caste_plot,
                          combined_group_plot,
                          combined_stage_plot,
                          nrow = 3,
                          ncol = 1,
                          labels = c("a",
                                     "b",
                                     "c"),
                          align = "hv")

## Print to console:
(pca_combined)

## Save to file:
ggsave(filename = "results/spermatheca_full_pca_plot.pdf",
       height = 8,
       width = 8)
```


```{r, echo = FALSE, message = FALSE, results = 'hide', warning=FALSE}
## Calculate principal components:
pca <- prcomp(t(assay(vsd)))

pca_df <- as.data.frame(pca$x)
```

## Differential expression analysis:  
As a preliminary examination of differences in gene expression due to treatment,
all samples, irrespective of caste and stage, were included in a differential expression 
analysis.

**Model 1:** To examine the effect of **treatment** on spermatheca gene expression, we constructed a _full model_ consisting of:  
gene expression = ~treatment + caste + stage;   
and a _reduced model_ of:  
gene expression = ~caste + stage  

From this model, a total of **2475** genes were identified as significantly differentially expressed (adjusted _p_ value < 0.05; Fig. 7) between inseminated and control bumblebees. Of this number, **1238** genes had elevated expression in inseminated bumblebees compared to control while in contrast **1237** genes had reduced expression in inseminated bumblebees. 

Applying a more stringent threshold for significant differential expression based on adjusted
_p_ value and a minimum of absolute log2 fold change of 1, our model identifies **502** (Fig. 8)
significantly differentially expressed genes with the majority (n = **409**) having elevated 
expression in the spermatheca of inseminated bees, which is significant deviation from equal outcome of expression profiles for differentially expressed genes (binomial test; *p* < 0.05).  

```{r, echo = FALSE, message = FALSE, results = 'hide', warning=FALSE}
## Build DESeq2 dataset:
dds_htseq <- DESeqDataSetFromHTSeqCount(sampleTable = samples_info,
                                       directory = directory,
                                       design = ~ caste +
                                                  stage +
                                                  treatment_group)
## Create a DESeq2 object:
deseq_object  <- DESeq(dds_htseq,
                       test = "LRT",
                       reduced = ~caste + stage)
```

```{r, echo = FALSE, message = FALSE, results = 'hide', warning=FALSE}
## Check names of comparisons:
resultsNames(deseq_object)

## Extract results:
res <- results(deseq_object)
```

```{r figure8, ref.label = "figure8", fig.width = 8, fig.height = 5, echo = FALSE, message=FALSE}
## Plot distribution of adjusted p values:
hist(res$padj[res$baseMean > 1],
     breaks = 0:20/20,
     col = "grey50",
     border = "white",
     main = "Histogram of adjusted p-values for differentially expressed genes",
     xlab = "Adjusted p value")
```
_**Fig. 7** Histogram of adjiusted p values for differentially expressed genes between treatment groups._    
```{r, echo = FALSE, message = FALSE, results = 'hide', warning=FALSE}
## Extract results:
deseq_object_results <- results(deseq_object,
                                      name = "treatment_group_Insemination_vs_Control")

## Extract significant phenotype genes:
deseq_object_results$absL2FC <- abs(deseq_object_results$log2FoldChange)
deseq_object_results_sig     <- subset(x = deseq_object_results,
                                           padj < 0.05 &
                                           absL2FC >= 1)
nrow(deseq_object_results_sig)

## Convert DESeq2 result object to a dataframe:
deseq_object_results <- as.data.frame(deseq_object_results)
deseq_object_results_sig <- as.data.frame(deseq_object_results_sig)

## Subset genes with evidence of significantly elevated expression in inseminated individuals:
deseq_object_insemination_sig_up     <- subset(x = deseq_object_results,
                                             padj < 0.05 &
                                            log2FoldChange >= 1)
nrow(deseq_object_insemination_sig_up)

## Subset genes with evidence of significantly reduced expression in inseminated individuals:
deseq_object_insemination_sig_down <- subset(x = deseq_object_results,
                                             padj < 0.05 &
                                             log2FoldChange <= -1)
nrow(deseq_object_insemination_sig_down)

## Plot volcano plot of:
## a) Log2FoldChange (gene expression) against:
## b) -log10 transformed p-value (significant threshold)
volcano_plot <- ggplot(deseq_object_results,
       aes(x = log2FoldChange,
           y = -log10(padj))) +
  xlim(-10, 10) +
  geom_point(alpha = 0.5) +
  geom_point(data = subset(as.data.frame(deseq_object_insemination_sig_up),
                           log2FoldChange >= 1 &
                             padj < 0.05),
             aes(colour = "orange")) +
  geom_point(data = subset(as.data.frame(deseq_object_insemination_sig_down),
                           log2FoldChange <= -1 &
                             padj < 0.05),
             aes(colour = "blue")) +
  geom_vline(xintercept = c(-1, 1),
             linetype = "dashed") +
  theme_bw() +
  theme(
    axis.title = element_text(face = "bold",
                              size = 12),
    legend.title = element_text(face = "bold",
                                size = 12),
    legend.text = element_text(face = "plain",
                                size = 12),
    legend.position = "top") +
  scale_colour_manual(values = c("blue",
                                 "orange"),
                      labels = c("Inseminated-reduced",
                                 "Inseminated-biased"),
                      name = "Status")
```

```{r figure9, ref.label = "figure9", fig.width = 8, fig.height = 5, echo = FALSE, message=FALSE, warning=FALSE}  
## Print to console:
volcano_plot

saveRDS(object = deseq_object_results,
        file = "results/deseq_object_results_treatment.rds")
```
_**Fig. 8.** Volcano plots displaying differences in gene expression across bumblebees differing in insemination status._   

## Interaction effect between caste and treatment:  
**Model 2:**To examine the effect of **treatment** on spermatheca gene expression, we construct a _full model_ consisting of:  
gene expression = ~treatment + caste + stage + caste:treatment 

We then construct a _reduced model_ consisting of:
gene expression = ~treatment + caste + stage  

Analysis identified **173** genes as differentially expressed (adjusted _p_ value < 0.05) between treatment groups depending on caste.

```{r, echo = FALSE, message = FALSE, results = 'hide', warning=FALSE}
## Build DESeq2 dataset:
design(deseq_object) <- ~ caste +
                           stage +
                           treatment_group +
                           caste:treatment_group

## Create a DESeq2 object:
deseq_object  <- DESeq(deseq_object,
                       test = "LRT",
                       reduced = ~caste +
                                  stage +
                                  treatment_group)

## Check names of comparisons:
resultsNames(deseq_object)
## Extract results:
deseq_object_results <- results(deseq_object,
                                      name = "casteWorker.treatment_groupInsemination")

## Extract significant phenotype genes:
deseq_object_results_sig     <- subset(x = deseq_object_results,
                                             padj < 0.05)
nrow(deseq_object_results_sig)

## Convert DESeq2 result object to a dataframe:
deseq_object_results <- as.data.frame(deseq_object_results)
deseq_object_results_sig <- as.data.frame(deseq_object_results_sig)
```

## Viusaliation of differentially expressed genes:
A related question - how similar are differences between control and inseminated workers and queens?

- First, we can visualise expression profiles for all individuals across samples using a heatmap for differentially expressed genes identified by Model 1 (Fig. 9).  
- Second, we subdivide the data into worker and queen datasets, run differential expression analysis and examine the number of shared differentially expressed genes, as well as their rank. Related to this, we can compare significantly enriched Gene Ontology terms.  

```{r, echo = FALSE, message = FALSE, results = 'hide', warning=FALSE}
vsd <- vst(deseq_object,
             blind = FALSE)

topVarGenes <- head(order(rowVars(assay(vsd)),
                          decreasing = TRUE),
                    50)

deseq_object_results_sig_ordered <- deseq_object_results_sig[order(deseq_object_results_sig$log2FoldChange), ]

genes_of_interest <- head(row.names(deseq_object_results_sig_ordered),
                          n = 30)

#mat  <- assay(vsd)[ topVarGenes, ]
mat  <- assay(vsd)[ genes_of_interest, ]
mat  <- mat - rowMeans(mat)
anno <- as.data.frame(colData(vsd)[, c("caste","treatment_group", "stage")])
pheatmap(mat,
         annotation_col = anno,
         legend_breaks = c(-2,-1,0,1,2,3,4))
```

_**Fig. 9.** Heatmap displaying genes that significantly differ in expression between bumblebees that differ in insemination status._  
\newpage

## Overlap analysis of differentially expressed genes:  
If we subset the dataset into workers and queens and examine differentially expressed genes with caste-restricted analyses, do we find the same differentially expressed genes between inseminated and control bumblebees.  

Using all worker samples, **1527** genes were differentially expressed between inseminated and control bees. Applying a threshold of absolute log2 fold change of 1, we reduce our
number of differentially expressed genes to **415** (Fig. 10A).  

```{r, echo = FALSE, message = FALSE, results = 'hide', warning=FALSE}
## Create a function to run DESeq2
run_caste_deseq = function(specific_caste){
             ## Subset caste samples:
             samples <- subset(x = samples_info,
                               caste == specific_caste)
             ## Create model containing stage and treatment group as explanatory variables.
             dds <- DESeqDataSetFromHTSeqCount(sampleTable = samples,
                                       directory = directory,
                                       design = ~stage +
                                                 treatment_group)
             ## Create a DESeq2 object:
             dds_object  <<- DESeq(dds,
                                  test = "LRT",
                                  reduced = ~stage)
             ## Extract results:
             object_results <<- results(dds_object,
                                      name = "treatment_group_Insemination_vs_Control")
}

run_caste_deseq(specific_caste = "Worker")
worker_results_df <- as.data.frame(object_results)
worker_results_df$absLog2FC <- abs(worker_results_df$log2FoldChange)
nrow(subset(x = worker_results_df,
            padj < 0.05 &
            absLog2FC >= 1))
genes_of_interest <- row.names(subset(x = worker_results_df,
            padj < 0.05 &
            absLog2FC >= 1))
nrow(subset(x = worker_results_df,
            padj < 0.05 &
            log2FoldChange >= 1))
nrow(subset(x = worker_results_df,
            padj < 0.05 &
            log2FoldChange <= -1))

## Set a function for plotting a volcano plot:
plot_volcano <- function(input){
  ggplot(input,
       aes(x = log2FoldChange,
           y = -log10(padj))) +
  xlim(-10, 10) +
    ylim(0, 180) +
  geom_point(alpha = 0.5) +
  geom_point(data = subset(input,
                           padj < 0.05 &
                           log2FoldChange >= 1),
             aes(colour = "orange")) +
  geom_point(data = subset(input,
                           padj < 0.05 & 
                           log2FoldChange <= -1),
             aes(colour = "blue")) +
  geom_vline(xintercept = c(-1, 1),
             linetype = "dashed") +
  theme_bw() +
  theme(
    axis.title = element_text(face = "bold",
                              size = 12),
    legend.title = element_text(face = "bold",
                                size = 12),
    legend.text = element_text(face = "plain",
                                size = 12),
    legend.position = "none") +
  scale_colour_manual(values = c("blue",
                                 "orange"),
                      labels = c("Inseminated-reduced",
                                 "Inseminated-biased"),
                      name = "Status")
}

volcano_worker <- plot_volcano(input = worker_results_df)

dir.create(path = "results/worker_specific_analysis",
           recursive = TRUE)

write.table(x = worker_results_df,
            file = "results/worker_specific_analysis/deseq_object_results_worker_treatment.txt",
            quote = FALSE,
            row.names = TRUE,
            col.names = TRUE,
            sep = "\t")

saveRDS(object = worker_results_df,
        file = "results/worker_specific_analysis/deseq_object_results_worker_treatment.rds")

## Normalise counts:
normalised_counts <- t(scale(t(counts(dds_object)),
                             center = TRUE,
                             scale = TRUE))
## Convert to dataframe:
normalised_counts_df <- as.data.frame(normalised_counts)
## Update header information on count dataframe:
colnames(normalised_counts_df) <- subset(samples_info,
                                         rownames(samples_info) %in% colnames(normalised_counts_df))$short_name
## Subset rows for genes of interest:
normalised_counts_unique_degs <- subset(normalised_counts_df,
                                        row.names(normalised_counts_df) %in% genes_of_interest)

## Cluster based on euclidean distance:
dd <- hclust(dist(as.matrix(normalised_counts_unique_degs[, 1:ncol(normalised_counts_unique_degs)])))
## Reorder:
normalised_counts_ordered <- as.data.frame(normalised_counts_unique_degs[rev(dd$order), ])
normalised_counts_ordered$locus <- row.names(normalised_counts_ordered)

## Create a name for plotting:
normalised_counts_ordered_melt <- melt(normalised_counts_ordered)
## Update column names:
colnames(normalised_counts_ordered_melt) <- c("gene_name",
                                              "sample",
                                              "counts")
## Update levels for plotting:
normalised_counts_ordered_melt$gene_name <-
  factor(normalised_counts_ordered_melt$gene_name,
         levels = rev(unique(c(as.character(unlist(normalised_counts_ordered_melt$gene_name))))))

## Assign the name of dataframe to plot:
input <- normalised_counts_ordered_melt
## Update levels for plotting:
input$sample <- as.factor(input$sample)
## Subset based on control and inseminated individuals:
input <- subset(x = input,
                sample %in% subset(samples_info,
                                    treatment_group %in% c("Control",
                                             "Insemination"))$short_name)
## Subset worker info to reorder:
samples_info_worker <- subset(x = samples_info,
                              caste == "Worker")

samples_info_worker_sorted <- samples_info_worker[with(samples_info_worker,
                                                       order(samples_info_worker$stage,
                                                             samples_info_worker$treatment_group)), ]

input$sample <- factor(input$sample,
                          levels = unique(samples_info_worker_sorted$short_name))
dim(input)

## Update sample names for plotting:
for (name in 1:nrow(input)){
  #print(input$sample[[name]])
  tmp <- as.character(unlist(input$sample[[name]]))
  input$test[[name]]    <-            c(paste(subset(x = samples_info_worker,
                          short_name == tmp)$treatment_group,
                   " ",
                   subset(x = samples_info_worker,
                          short_name == tmp)$stage,
                   " (",
                   subset(x = samples_info_worker,
                          short_name == tmp)$short_name,
                   ")",
                   sep = ""))
  
}  

input$test <- gsub(pattern = "Stage_II",
                   replacement = "Day_4",
                   input$test)

input$test <- gsub(pattern = "Stage_IV",
                   replacement = "Day_8",
                   input$test)

input$test <- gsub(pattern = "Stage_I",
                   replacement = "Day_2",
                   input$test)

## Generate heatmap:
heatmap_plot <- ggplot(input,
                       aes(test,
                           gene_name)) +
        geom_tile(aes(fill = counts)) +
        geom_vline(xintercept = c(0.5,
                                  12.5,
                                  23.5)) +
        scale_fill_gradient2(low = "black",
                             mid = "white",
                             high = "red") +
        ylab("") +
        xlab("") +
        theme(legend.title = element_text(size = 10,
                                          face = "bold"),
              legend.text = element_text(size = 10,
                                         face = "bold"),
              axis.text.y = element_blank(),
              axis.text.x = element_text(size = 8,
                                         face = "bold",
                                         angle = 90),
              axis.title = element_blank(),
              axis.ticks = element_blank(),
              panel.grid.major = element_blank(),
              panel.grid.minor = element_blank(),
              panel.background = element_blank(),
              legend.position = "top") +
        labs(fill = "Normalised gene expression")
```

Using all queen samples, **2196** genes were differentially expressed between inseminated and control bees (Fig. 10B). 

```{r, echo = FALSE, message = FALSE, results = 'hide', warning=FALSE}
run_caste_deseq(specific_caste = "Queen")
queen_results_df <- as.data.frame(object_results)
queen_results_df$absLog2FC <- abs(queen_results_df$log2FoldChange)
nrow(subset(x = queen_results_df,
            padj < 0.05 &
              absLog2FC >= 1))
nrow(subset(x = queen_results_df,
            padj < 0.05 &
            log2FoldChange >= 1))
nrow(subset(x = queen_results_df,
            padj < 0.05 &
            log2FoldChange <= -1))

## Check overlap
table(table(c(rownames(subset(x = worker_results_df,
            padj < 0.05 &
            log2FoldChange >= 1)),
      rownames(subset(x = queen_results_df,
            padj < 0.05 &
            log2FoldChange >= 1)))))

table(table(c(rownames(subset(x = worker_results_df,
            padj < 0.05 &
            log2FoldChange <= -1)),
      rownames(subset(x = queen_results_df,
            padj < 0.05 &
            log2FoldChange <= -1)))))

volcano_queen <- plot_volcano(input = queen_results_df)

dir.create(path = "results/queen_specific_analysis",
           recursive = TRUE)

write.table(x = queen_results_df,
            file = "results/queen_specific_analysis/deseq_object_results_queen_treatment.txt",
            quote = FALSE,
            row.names = TRUE,
            col.names = TRUE,
            sep = "\t")

saveRDS(object = queen_results_df,
        file = "results/queen_specific_analysis/deseq_object_results_queen_treatment.rds")
```

```{r figure10, ref.label = "figure10", fig.width = 6, fig.height = 4, echo = FALSE, message=FALSE, warning=FALSE}
## Print to console:
volcano_castes <- ggarrange(volcano_worker,
          volcano_queen,
          nrow = 2,
          ncol = 1,
          align = "hv",
          labels = c("a",
                     "b"),
          legend = "none")
```

_**Fig. 10.** Volcano plots displaying differences in gene expression of spermetheca sampled from (A) workers and (B) queens differing in insemination status._     

\newpage

## Euler plot:  
To visualise similarities in terms of differential expression across bumblebee castes in response to insemination, we used a euler plot. First, in response to insemination, workers and queens share **753** differentially expressed genes, which consists of approximately 49% and 34% of worker and queen differentially expressed genes, respectively (Fig. 11).  

```{r, echo = FALSE, message = FALSE, results = 'hide', warning=FALSE}
worker_object_results_sig <- subset(worker_results_df,
                                    padj < 0.05 &
                                    absLog2FC >= 1)
queen_object_results_sig <- subset(queen_results_df,
                                    padj < 0.05 &
                                    absLog2FC >= 1)

## Extract genes found in both comparisons:
comp_counts <- as.data.frame(table(c(rownames(worker_object_results_sig),
                         rownames(queen_object_results_sig))))

## Subset:
comp_counts_conserved <- subset(comp_counts,
                                Freq == 2)

## Compare overlap of differentially expressed genes:
venneu_tissue_comparison <- euler(combinations = list("Worker DEGs" = row.names(worker_object_results_sig),
                                                      "Queen DEGs" = row.names(queen_object_results_sig)))

## Generate plot:
tissue_comparison_plot <- plot(venneu_tissue_comparison,
                               quantities = TRUE,
                               edges = TRUE,
                               labels = list(fontsize = 12))
```

```{r figure11, ref.label = "figure11", fig.width = 4, fig.height = 2, fig.align = 'center', echo = FALSE, message=FALSE, warning=FALSE}
tissue_comparison_plot
```

_**Fig. 11.** Euler plot of differentially expressed genes between inseminated and control individuals for each caste._

```{r, echo = FALSE, message = FALSE, results = 'hide', warning=FALSE}
## Check rank:
worker_object_results_ordered <- worker_results_df[order(worker_results_df$pvalue), ]
worker_object_results_ordered$rank <- 1:ncol(worker_object_results_ordered)
queen_object_results_ordered <- queen_results_df[order(queen_results_df$pvalue), ]
queen_object_results_ordered$rank <- 1:ncol(queen_object_results_ordered)

## Create a dataframe matched between the worker and queen dataframe:
worker_object_results_reordered <- worker_object_results_ordered[match(row.names(queen_object_results_ordered),
                                    row.names(worker_object_results_ordered)), ]

head(worker_object_results_reordered)
head(queen_object_results_ordered)

combined_df <- as.data.frame(cbind(row.names(worker_object_results_reordered),
                           worker_object_results_reordered$log2FoldChange,
                           worker_object_results_reordered$padj,
                           queen_object_results_ordered$log2FoldChange,
                           queen_object_results_ordered$padj))

combined_df$worker_rank <- worker_object_results_reordered$rank
combined_df$queen_rank <- row.names(combined_df)

combined_df$V2 <- as.numeric(as.character(unlist(combined_df$V2)))
combined_df$V3 <- as.numeric(as.character(unlist(combined_df$V3)))
combined_df$V4 <- as.numeric(as.character(unlist(combined_df$V4)))
combined_df$V5 <- as.numeric(as.character(unlist(combined_df$V5)))
```

To further examine similarities in terms of gene expression in response to insemination,
we ranked genes based on log2 fold change between inseminated and control bees for 
each caste and performed a Pearson's coefficient correlation based on log2 fold change 
identifying a significant positive correlation ( _R_ = 0.47, *p* < 0.05; Fig. 12).

```{r figure12, ref.label = "figure12", fig.width = 6, fig.height = 4, fig.align = 'center', echo = FALSE, message=FALSE, warning=FALSE}
## Generate a scatterplot:
scatterplot <- ggplot(data = combined_df,
       aes(x = V2,
           y = V4)) +
  xlab(label = "Worker: log2FC") +
  ylab(label = "Queen: log2FC") +
  geom_point(alpha = 0.5) +
  geom_smooth(method = "lm") +
  theme_bw() +
  theme(axis.title = element_text(face = "bold",
                                  size = 12)) +
  stat_cor(method = "pearson")
```

_**Fig. 12.** Scatterplot of correlation between log2 fold change in gene expression for inseminated and control for both bumblebee workers and queens. Each individual point represents a gene with coloured points representing genes with statistically significant differences in gene expression between treatment groups. Different colours represent different castes (red = worker, blue = queen, purple = overlap)._  

```{r, message = FALSE}
## Lastly, generate a heatmap for normalised gene expression for genes
## consistently differentially expressed in both castes:
## Use all individuals:
dds_htseq <- DESeqDataSetFromHTSeqCount(sampleTable = samples_info,
                                       directory = directory,
                                       design = ~ caste +
                                                  stage +
                                                  treatment_group)

keep <- rowSums(counts(dds_htseq)) >= 10
dds_htseq <- dds_htseq[keep, ]

## Normalise counts:
normalised_counts <- t(scale(t(counts(dds_htseq)),
                             center = TRUE,
                             scale = TRUE))

## Convert to dataframe:
normalised_counts_df <- as.data.frame(normalised_counts)

## Subset rows for genes of interest:
normalised_counts_unique_degs <- subset(normalised_counts_df,
                                        row.names(normalised_counts_df) %in% comp_counts_conserved$Var1)

## Cluster based on euclidean distance:
dd <- hclust(dist(as.matrix(normalised_counts_unique_degs[, 1:ncol(normalised_counts_unique_degs)])))
## Reorder:
normalised_counts_ordered <- as.data.frame(normalised_counts_unique_degs[rev(dd$order), ])
normalised_counts_ordered$locus <- row.names(normalised_counts_ordered)
## Transform dataframe:
normalised_counts_ordered_melt <- melt(normalised_counts_ordered)
## Update column names:
colnames(normalised_counts_ordered_melt) <- c("gene_name",
                                              "sample",
                                              "counts")

## Update levels for plotting:
normalised_counts_ordered_melt$gene_name <-
  factor(normalised_counts_ordered_melt$gene_name,
         levels = rev(unique(c(as.character(unlist(normalised_counts_ordered_melt$gene_name))))))

samples_info$short_name <- gsub(pattern = ".ReadsPerGene.out.tab",
                                replacement = "",
                                samples_info$sample_name) 

## Assign the name of dataframe to plot:
input <- normalised_counts_ordered_melt

input$sample <- gsub(pattern = ".ReadsPerGene.out.tab",
                                replacement = "",
                                input$sample)
## Update levels for plotting:
input$sample <- factor(input$sample,
                       levels = unique(input$sample))

samples_info_sorted <- samples_info[with(samples_info,
                                                order(samples_info$stage,
                                                      samples_info$treatment_group)), ]

input$sample <- factor(input$sample,
                          levels = unique(samples_info_sorted$short_name))
dim(input)

## Update sample names for plotting:
for (name in 1:nrow(input)){
  #print(input$sample[[name]])
  tmp <- as.character(unlist(input$sample[[name]]))
  input$test[[name]]    <-            c(paste(subset(x = samples_info,
                          short_name == tmp)$treatment_group,
                   " ",
                  subset(x = samples_info,
                          short_name == tmp)$caste,
                   " (",
                   subset(x = samples_info,
                          short_name == tmp)$stage,
                   " (",
                   subset(x = samples_info,
                          short_name == tmp)$short_name,
                   ")",
                   sep = ""))
  
}  

input$test <- gsub(pattern = "Stage_II",
                   replacement = "Day_4",
                   input$test)

input$test <- gsub(pattern = "Stage_IV",
                   replacement = "Day_8",
                   input$test)

input$test <- gsub(pattern = "Stage_I",
                   replacement = "Day_2",
                   input$test)

## Generate heatmap:
heatmap_plot <- ggplot(input,
                       aes(test,
                           gene_name)) +
        geom_tile(aes(fill = counts)) +
        geom_vline(xintercept = c(0.5,
                                  12.5,
                                  24.5,
                                  32.5,
                                  40.5)) +
        scale_fill_gradient2(low = "black",
                             mid = "white",
                             high = "red") +
        ylab("") +
        xlab("") +
        theme(legend.title = element_text(size = 10,
                                          face = "bold"),
              legend.text = element_text(size = 10,
                                         face = "bold"),
              axis.text.y = element_blank(),
              axis.text.x = element_text(size = 8,
                                         face = "bold",
                                         angle = 90),
              axis.title = element_blank(),
              axis.ticks = element_blank(),
              panel.grid.major = element_blank(),
              panel.grid.minor = element_blank(),
              panel.background = element_blank(),
              legend.position = "top") +
        labs(fill = "Normalised gene expression")

ggsave(file = "results/conserved_degs_across_castes.pdf",
       height = 6,
       width= 10,
       dpi = 600)

## Generate a multi-panel plot:
pca_plots <- ggarrange(caste_plot_pc1_2,
                       group_plot_pc1_2,
                       stage_plot_pc1_2,
                       nrow = 1,
                       ncol = 3,
                       labels = c("a",
                                  "b",
                                  "c"),
                       align = "hv")

rest_plot <- ggarrange(
          volcano_worker,
          volcano_queen,
          tissue_comparison_plot,
          scatterplot,
          nrow = 2,
          ncol = 2,
          labels = c("d",
                     "e",
                     "f",
                     "g"),
          common.legend = FALSE,
          align = "hv") 

## Plot:
ggarrange(pca_plots,
          rest_plot,
          ncol = 1,
          nrow = 2,
          heights = c(1,2.5),
          align = "hv") %>%
  ggexport(filename = "results/figure_1_caste_comparison.pdf",
           dpi = 600)
```

## Gene Ontology enrichment analysis:
As a complementary approach to examine overlap in terms of higher processes related
to differential gene expression, rank-based Gene Ontology enrichment analyses were performed
for both worker and queen datasets, respectively. For each dataset, log2 fold change for
inseminated bees versus control was used as a ranking measure and converted into a range
from 1 to 0 to allow for implementation of a KS test in topGO, which analysed each GO term
subcategory (biological process (BP); molecular function (MF); and celluar component (CC))
in turn. Correction for multiple testing was performed using the Benjamini-Hochberg method. 
For both worker and queen datasets, significantly enriched GO terms (n = 47 and 84, respectively)  
were examined for overlap using a Euler plot identifying 32 enriched GO terms shared amongst
both the worker and queen significantly differentially expressed genes providing further insight
into similar changes in both castes in terms of gene expression in response to insemination.  

```{r, echo = FALSE, message = FALSE, results = 'hide', warning=FALSE}
## Read in enriched go terms:
go_terms_worker_bp <- read.table(file = "data/output_20_ks_log2FC_worker_classic/BP_sig.tsv",
                              header = TRUE)
go_terms_worker_bp$GO.ID <- as.character(unlist(go_terms_worker_bp$GO.ID))
nrow(go_terms_worker_bp)
go_terms_queen_bp <- read.table(file = "data/output_20_ks_log2FC_queen_classic/BP_sig.tsv",
                              header = TRUE)
nrow(go_terms_queen_bp)
go_terms_queen_bp$GO.ID <- as.character(unlist(go_terms_queen_bp$GO.ID))
go_terms_worker_cc <- read.table(file = "data/output_20_ks_log2FC_worker_classic/CC_sig.tsv",
                              header = TRUE)
go_terms_worker_cc$GO.ID <- as.character(unlist(go_terms_worker_cc$GO.ID))
go_terms_queen_cc <- read.table(file = "data/output_20_ks_log2FC_queen_classic/CC_sig.tsv",
                              header = TRUE)
go_terms_queen_cc$GO.ID <- as.character(unlist(go_terms_queen_cc$GO.ID))

go_terms_worker_mf <- read.table(file = "data/output_20_ks_log2FC_worker_classic/MF_sig.tsv",
                              header = TRUE)
go_terms_worker_mf$GO.ID <- as.character(unlist(go_terms_worker_mf$GO.ID))

go_terms_queen_mf <- read.table(file = "data/output_20_ks_log2FC_queen_classic/MF_sig.tsv",
                              header = TRUE)
go_terms_queen_mf$GO.ID <- as.character(unlist(go_terms_queen_mf$GO.ID))

## Extract and compare significantly enriched GO terms:
go_term_comparison <- euler(combinations = list("Worker GO terms" = c(subset(x = go_terms_worker_bp,
                                                                            classic_ks_adjusted < 0.05)$GO.ID,
                                                                      subset(x = go_terms_worker_cc,
                                                                             classic_ks_adjusted < 0.05)$GO.ID,
                                                                      subset(x = go_terms_worker_mf,
                                                                             classic_ks_adjusted < 0.05)$GO.ID),
                                                      "Queen GO terms" = c(subset(x = go_terms_queen_bp,
                                                                                  classic_ks_adjusted < 0.05)$GO.ID,
                                                                          subset(x = go_terms_queen_cc,
                                                                                 classic_ks_adjusted < 0.05)$GO.ID,
                                                                           subset(x = go_terms_queen_mf,
                                                                                  classic_ks_adjusted < 0.05)$GO.ID)))
## Generate plot:
go_term_comparison_plot <- plot(go_term_comparison,
                               quantities = TRUE,
                               edges = TRUE,
                               labels = list(fontsize = 12))
```

```{r figure13, ref.label = "figure13", fig.width = 4, fig.height = 2, fig.align = 'center',, echo = FALSE, message=FALSE, warning=FALSE}
go_term_comparison_plot
```

_**Fig. 13.** Euler plot of enriched GO terms between inseminated and control individuals for each caste._    

## Time-series analysis:
The last item to examine was if there was a change in gene expression with stage. For the present tissue,
there exists samples for:  
- **Workers** at two hours (Control only), four hours (insemination and control) and eight hours (insemination and control)  
- **Queen** timepoints at two hours (Control only), four hours (insemination and control) and eight hours (insemination and control)   

- There are **3894** genes that are significantly differentially expressed across stages.  

```{r, echo = FALSE, message = FALSE, results = 'hide', warning=FALSE}
dds_stage <- DESeqDataSetFromHTSeqCount(sampleTable = samples_info,
                                       directory = directory,
                                       design = ~caste +
                                         stage +
                                         treatment_group)

dds_stage$stage <- relevel(dds_stage$stage,
                           ref = "Stage_I")

## Create a DESeq2 object:
stage_object  <- DESeq(dds_stage,
                       test = "LRT",
                       reduced = ~caste + treatment_group)

## Check names of comparisons:
resultsNames(stage_object)
## Extract results:
four_two_object_results <- results(stage_object,
                                 name = "stage_Stage_II_vs_Stage_I")
four_two_object_results_df <- as.data.frame(four_two_object_results)
four_two_object_results_sig <- subset(four_two_object_results_df,
                                      padj < 0.05)
nrow(four_two_object_results_sig)

four_two_plot <- plot_volcano(four_two_object_results_df)

eight_two_object_results <- results(stage_object,
                                 name = "stage_Stage_IV_vs_Stage_I")
eight_two_object_results_df <- as.data.frame(eight_two_object_results)
eight_two_object_results_sig <- subset(eight_two_object_results_df,
                                      padj < 0.05)
nrow(eight_two_object_results_sig)

eight_two_plot <- plot_volcano(eight_two_object_results_df)
```

To check if there is an interaction between treatment and stage:  
- Using there **45** genes that significant differentially expressed between treatments over time.   

```{r, echo = FALSE, message = FALSE, results = 'hide', warning=FALSE}
samples_information_minus_day_two <- subset(samples_info,
                                            stage != "Stage_I")

dds_stage <- DESeqDataSetFromHTSeqCount(sampleTable = samples_information_minus_day_two,
                                       directory = directory,
                                       design = ~caste +
                                         stage +
                                         treatment_group + stage:treatment_group)

## Create a DESeq2 object:
stage_object  <- DESeq(dds_stage,
                       test = "LRT",
                       reduced = ~caste + stage + treatment_group)

## Check names of comparisons:
resultsNames(stage_object)

stage_treatment_results <- results(stage_object,
                                 name = "stageStage_IV.treatment_groupInsemination")

## Subset significant results:
stage_treatment_sig <- subset(stage_treatment_results,
                              padj < 0.05)
nrow(stage_treatment_sig)
```

\newpage  

## Weighted gene co-expression network analysis:

Weighted gene co-expression network analysis was performed using the R package, WCGNA. 
The WGCNA identified five modules, of which two modules ("red" (n = 158 genes) 
and "yellow" (n = 904)) were significantly positively correlated with treatment 
(Fig. 14). We can also quantify associations of individual genes with treatment by 
defining gene significance (GS) as (the absolute value of) the correlation between a 
gene and treatment. For each module, we also define a quantitative measure of 
module membership (MM) as the correlation of the module eigengene (summary profile) 
and the gene expression profile. This allows us to quantify the similarity of all genes 
on the array to every module.  

```{r, echo = FALSE, message = FALSE, results = 'hide', warning=FALSE}
## Load saved R objects from the WGCNA analysis:
load(file = "data/spermatheca-03-input_for_labelled_heatmap.RData")
load(file = "data/spermatheca-04-input_for_membership_scatterplot.RData")
```

```{r figure14, ref.label = "figure14", fig.width = 6, fig.height = 4, fig.align = 'center',, echo = FALSE, message=FALSE, warning=FALSE}
par(mar = c(6, 8.5, 3, 3));
# Display the correlation values within a heatmap plot
labeledHeatmap(Matrix = exp_moduleTraitCor,
             xLabels = names(samples_information),
             yLabels = names(exp_MEs),
             ySymbols = names(exp_MEs),
             colorLabels = FALSE,
             colors = blueWhiteRed(50),
             textMatrix = exp_textMatrix,
             setStdMargins = FALSE,
             cex.text = 0.5,
             zlim = c(-1,1),
             main = paste("Module-category relationships"))
```

_**Fig. 14.** Heatmap displaying correlative relationships between WGCNA modules and categories (caste, stage, and treatment) of interest._    

```{r figure15, ref.label = "figure15", fig.width = 6, fig.height = 4, fig.align = 'center',, echo = FALSE, message=FALSE, warning=FALSE}
par(mar = c(6, 8.5, 3, 3));
par(mfrow = c(1,1));
verboseScatterplot(abs(exp_geneModuleMembership[exp_moduleGenes, exp_column]),
                   abs(exp_geneTraitSignificance[exp_moduleGenes, 1]),
                 xlab = paste("Module Membership in", exp_module, "module"),
                 ylab = "Gene significance for treatment",
                 main = paste("Module membership vs. gene significance\n"),
                 cex.main = 1.2, cex.lab = 1.2, cex.axis = 1.2, col = exp_module)

## Subset "red" genes:
yellow_genes <- row.names(exp_geneModuleMembership[exp_moduleGenes, ])
```

_**Fig. 15.** Scatterplot displaying correlative relationship between gene significance and module membership for a module of interest. Here, the "red" module is shown._  

Using genes associated with both modules of interest, Gene Ontology term enrichment
analysis was performed for genes in each module to examine enriched GO terms associated
with biological processes, molecular functions and cellular components. Using Fisher's 
Exact test with a significance threshold of _p_ < 0.05, we find genes located in the 
red module enriched for 15 GO terms, while genes associated with the yellow module 
were significantly enriched for 65 GO terms.  

```{r, echo = FALSE, message = FALSE, results = 'hide', warning=FALSE}
## Load enriched GO terms:
red_bp_terms <- read.table(file = "data/output_20_red_fisher_wgcna_weight01/BP_sig.tsv",
                           header = TRUE)
red_bp_terms$log10    <- -log10(red_bp_terms$weight_fisher)
red_bp_terms$category <- "Red-enriched terms"

## Load enriched GO terms:
yellow_bp_terms <- read.table(file = "data/output_20_yellow_fisher_wgcna_weight01/BP_sig.tsv",
                           header = TRUE)
yellow_bp_terms$log10    <- -log10(yellow_bp_terms$weight_fisher)
yellow_bp_terms$category <- "Yellow-enriched terms"

## Combine the dataframes:
combined_df <- as.data.frame(rbind(red_bp_terms,
                                   yellow_bp_terms))
combined_df_unique <- subset(combined_df,
                             !duplicated(combined_df$GO.ID))

combined_df_unique$Term <- gsub(pattern = "_",
                                replacement = " ",
                                combined_df_unique$Term)

## Create a column containing amend terms:
combined_df_unique$amended_terms <- paste(combined_df_unique$Term,
                                          " ",
                                          "(",
                                          combined_df_unique$Annotated,
                                          ")",
                                          sep = "")
## Relevel category factors:
combined_df_unique$category <- factor(combined_df_unique$category,
                                      levels = c("Red-enriched terms",
                                                 "Yellow-enriched terms"))

## Plot:
plot <- ggbarplot(combined_df_unique,
                  x = "amended_terms",
                  y = "log10",
                  position = position_dodge(0.1),
                  fill = "category",
                  color = NULL,
                  #palette = "jco",
                  palette = c("red", "yellow"),
                  sort.val = "desc",
                  sort.by.groups = TRUE,
                  ylab = "-log10(p)",
                  xlab = "Enriched Gene Ontology term",
                  legend.title = "Module categories",
                  x.text.angle = 90,
                  lab.col = "black",
                  lab.size = 4,
                  lab.vjust = 0.5,
                  lab.hjust = 1,
                  legend = "top",
                  rotate = FALSE,
                  ggtheme = theme_minimal())

plot <- plot +
                scale_y_continuous(expand = c(0, 0)) +
                theme(axis.text = element_text(size = 10),
                      axis.title.x = element_text(size = 12,
                                                  face = "bold"),
                      axis.title.y = element_text(size = 12,
                                                  face = "bold"),
                      axis.text.y = element_text(size = 10,
                                                 face = "bold"),
                      axis.text.x = element_text(size = 10),
                      legend.position = "top",
                      legend.title = element_text(size = 10,
                                                  face = "bold")) +
                expand_limits(y = 10) +
                geom_hline(yintercept = 1.301,
                           linetype = "dashed",
                           colour = "black") +
                geom_hline(yintercept = -1.301,
                           linetype = "dashed",
                           colour = "black")
```

```{r figure16, ref.label = "figure16", fig.width = 8, fig.height = 8, fig.align = 'center', echo = FALSE, message=FALSE, warning=FALSE}
## Print to console:
plot
```

_**Fig. 16.** Barchart displaying enriched biological process Gene Ontology terms associated genes found  in weight gene co-expression network modules ("red" and "yellow") significantly correlated with treatment. For each enriched term, the number of annotated terms in the B. terrestris predicted proteome is provided in brackets on the x-axis while the y-axis contains -log10 transformed p values assigned each enriched GO term. The horizontal dashed black line represents a -log10 transformed p value equal to 0.05._  

\newpage
**Table 1:** Sample information

```{r, echo = FALSE, message = FALSE}
row.names(samples_info) <- gsub(pattern = ".ReadsPerGene.out.tab",
                                      replacement = "",
                                      row.names(samples_info))
knitr::kable(samples_info[, 3:6], "pipe")
```
